# Supplementary material for: DeepVISP: Deep Learning for Virus Site Integration Prediction and Motif Discovery
Source: Adv Sci (Weinh). 2021 Mar 8;8(9):2004958. doi: 10.1002/advs.202004958 (PMC8097320; doi:10.1002/advs.202004958)
Supplement: Supplementary file 2 — Supplemental Table 1 [file ADVS-8-2004958-s004.xlsx]

## Sheet: v_hbv
Virus	Virus subtype	Reference virus genome	Begin breakpoint	Stop breakpoint	Chromosome	Locus	Reference human genome	Begin location	End location	Sample	Disease	Method	PubMed ID	Target gene
HBV		FJ562281.1	1782		chr9	q31.1	GRCh38	100940295		Tumor	Hepatocellular carcinoma	PCR and Sanger sequencing	30535432	CORO2A
HBV		GQ377546.1	1820		chr9	q31.1	GRCh38	101030026		Tumor	Hepatocellular carcinoma	PCR and Sanger sequencing	30535432
HBV		KC792890.1	1471		chr3	p26.3	GRCh38	2002381		Tumor	Hepatocellular carcinoma	PCR and Sanger sequencing	30535432
HBV		FJ622847.1	689		chr2	q35	GRCh38	216281034		Tumor	Hepatocellular carcinoma	PCR and Sanger sequencing	30535432
HBV		KF166416.1	1807		chr16	q12.1	GRCh38	51320015		Tumor	Hepatocellular carcinoma	PCR and Sanger sequencing	30535432
HBV		KF167170.1	1908		chr16	q12.1	GRCh38	51320070		Tumor	Hepatocellular carcinoma	PCR and Sanger sequencing	30535432
HBV		GU815714.1	2360		chr10	p11.21	GRCh38	34836578		Tumor	Hepatocellular carcinoma	PCR and Sanger sequencing	30535432	PARD3
HBV		GU815645.1	1651		chr14	q11.2	GRCh38	19828316		Tumor	Hepatocellular carcinoma	PCR and Sanger sequencing	30535432
HBV		JN827419.1	1754		chr14	q22.3	GRCh38	57417625		Tumor	Hepatocellular carcinoma	PCR and Sanger sequencing	30535432
HBV	B2	JQ688405	1831		chr14	q22.3	GRCh38	57417636		Tumor	Hepatocellular carcinoma	PCR and Sanger sequencing	30535432
HBV		JX026886.1	1760		chr16	p11.2	GRCh38	34990970		Tumor	Hepatocellular carcinoma	PCR and Sanger sequencing	30535432
HBV		AB713529.1	1546		chr9	q22.33	GRCh38	98928137		Tumor	Hepatocellular carcinoma	PCR and Sanger sequencing	30535432
HBV		KC792925.1	1465		chrX	p21.1	GRCh38	36919408		Tumor	Hepatocellular carcinoma	PCR and Sanger sequencing	30535432
HBV		JX507212.1	1513		chr5	p13.1	GRCh38	42009760		Tumor	Hepatocellular carcinoma	PCR and Sanger sequencing	30535432
HBV					chr11	p12	hg16			Tumor	Hepatocellular carcinoma	Alu PCR and sequencing	15806150
HBV					chr16	q13.3	hg16			Tumor	Hepatocellular carcinoma	Alu PCR and sequencing	15806150	AXIN1
HBV					chr7	q21.11	hg16			Tumor	Hepatocellular carcinoma	Alu PCR and sequencing	15806150
HBV					chr7	q22.3	hg16			Tumor	Hepatocellular carcinoma	Alu PCR and sequencing	15806150	SRPK2
HBV					chr15+chr2	q13.3+q36.3	hg16			Tumor	Hepatocellular carcinoma	Alu PCR and sequencing	15806150	KLF13
HBV					chr6	p22.3	hg16			Tumor	Hepatocellular carcinoma	Alu PCR and sequencing	15806150
HBV					chr2	q31.2	hg16			Tumor	Hepatocellular carcinoma	Alu PCR and sequencing	15806150	PDE11A
HBV					chr3	p22.3	hg16			Tumor	Hepatocellular carcinoma	Alu PCR and sequencing	15806150
HBV					chr8	q21.11	hg16			Tumor	Hepatocellular carcinoma	Alu PCR and sequencing	15806150	KCNB2
HBV					chr3	q13.12	hg16			Tumor	Hepatocellular carcinoma	Alu PCR and sequencing	15806150	BBX
HBV					chr4	p12	hg16			Tumor	Hepatocellular carcinoma	Alu PCR and sequencing	15806150
HBV					chr1	p36.23	hg16			Tumor	Hepatocellular carcinoma	Alu PCR and sequencing	15806150
HBV					chr3	p14.1	hg16			Tumor	Hepatocellular carcinoma	Alu PCR and sequencing	15806150	TAFA1
HBV					chr19	q13.42	hg16			Tumor	Hepatocellular carcinoma	Alu PCR and sequencing	15806150
HBV					chr5	p15.2	hg16			Tumor	Hepatocellular carcinoma	Alu PCR and sequencing	15806150	CTNND2
HBV					chr17	q24	hg16			Tumor	Hepatocellular carcinoma	Alu PCR and sequencing	15806150	PITPNC1
HBV					chr1	p35.3	hg16			Tumor	Hepatocellular carcinoma	Alu PCR and sequencing	15806150	EYA3
HBV					chr11	q21	hg16			Tumor	Hepatocellular carcinoma	Alu PCR and sequencing	15806150	ENDOD1
HBV					chr18	q22.2	hg16			Tumor	Hepatocellular carcinoma	Alu PCR and sequencing	15806150
HBV					chr5	q34	hg16			Tumor	Hepatocellular carcinoma	Alu PCR and sequencing	15806150	TENM2
HBV		U95551.1		1708	chr13		GRCh38.p7	31729164		cell	Hepatocellular carcinoma	invPCR	29437961
HBV		U95551.1		1733	chr8		GRCh38.p7	52471135		cell	Hepatocellular carcinoma	invPCR	29437961
HBV		U95551.1		1806	chr3		GRCh38.p7	31775388		cell	Hepatocellular carcinoma	invPCR	29437961	OSBPL10
HBV		U95551.1		1819			GRCh38.p7			cell	Hepatocellular carcinoma	invPCR	29437961
HBV		U95551.1		1811	chr2		GRCh38.p7	82212254		cell	Hepatocellular carcinoma	invPCR	29437961
HBV		U95551.1		1822	chr4		GRCh38.p7	190113319		cell	Hepatocellular carcinoma	invPCR	29437961
HBV		U95551.1		1774			GRCh38.p7			cell	Hepatocellular carcinoma	invPCR	29437961
HBV		U95551.1		1800	chr11		GRCh38.p7	70090794		cell	Hepatocellular carcinoma	invPCR	29437961	ANO1
HBV		U95551.1		1829	chr8		GRCh38.p7	14930823		cell	Hepatocellular carcinoma	invPCR	29437961	SGCZ
HBV		U95551.1		1776	chr6		GRCh38.p7	136048040		cell	Hepatocellular carcinoma	invPCR	29437961	PRPF8
HBV		U95551.1		1810	chr8		GRCh38.p7	93745853		cell	Hepatocellular carcinoma	invPCR	29437961
HBV		U95551.1		1770	chr22		GRCh38.p7	34066380		cell	Hepatocellular carcinoma	invPCR	29437961	LINC01643
HBV		U95551.1		1828	chr5		GRCh38.p7	49902408		cell	Hepatocellular carcinoma	invPCR	29437961
HBV		U95551.1		1827	chr2		GRCh38.p7	36760346		cell	Hepatocellular carcinoma	invPCR	29437961	VIT
HBV		U95551.1		1829	chr1		GRCh38.p7	143264454		cell	Hepatocellular carcinoma	invPCR	29437961
HBV		U95551.1		1797	chr4		GRCh38.p7	159772158		cell	Hepatocellular carcinoma	invPCR	29437961	PRPF31
HBV		U95551.1		1305	chr5		GRCh38.p7	53817392		cell	Hepatocellular carcinoma	invPCR	29437961	CTD
HBV		U95551.1		1828	chr20		GRCh38.p7	34318635		cell	Hepatocellular carcinoma	invPCR	29437961
HBV		U95551.1		1828	chr16		GRCh38.p7	65449145		cell	Hepatocellular carcinoma	invPCR	29437961	LINC00922
HBV		U95551.1		1794	chr13		GRCh38.p7	49390946		cell	Hepatocellular carcinoma	invPCR	29437961	CAB39L
HBV		U95551.1		1828			GRCh38.p7			cell	Hepatocellular carcinoma	invPCR	29437961
HBV		U95551.1		1828	chr7		GRCh38.p7	15795034		cell	Hepatocellular carcinoma	invPCR	29437961
HBV		U95551.1		1815	chr22		GRCh38.p7	27620013		cell	Hepatocellular carcinoma	invPCR	29437961
HBV		U95551.1		1775	chr10		GRCh38.p7	105717410		cell	Hepatocellular carcinoma	invPCR	29437961
HBV		U95551.1		1835	chr17		GRCh38.p7	37327350		cell	Hepatocellular carcinoma	invPCR	29437961	ACACA
HBV		U95551.1		1829	chr8		GRCh38.p7	33488668		cell	Hepatocellular carcinoma	invPCR	29437961	MAK16
HBV		U95551.1		1829	chr2		GRCh38.p7	140988972		cell	Hepatocellular carcinoma	invPCR	29437961	LRP1B
HBV		U95551.1		1815	chr1		GRCh38.p7	19437744		cell	Hepatocellular carcinoma	invPCR	29437961	CAPZB
HBV		U95551.1		1827	chr1		GRCh38.p7	44395472		cell	Hepatocellular carcinoma	invPCR	29437961
HBV		U95551.1		1812	chr1		GRCh38.p7	52219974		cell	Hepatocellular carcinoma	invPCR	29437961	ZFYVE9
HBV		U95551.1		1838	chr1		GRCh38.p7	80793604		cell	Hepatocellular carcinoma	invPCR	29437961
HBV		U95551.1		1816	chr1		GRCh38.p7	88665227		cell	Hepatocellular carcinoma	invPCR	29437961	PKN2-AS1
HBV		U95551.1		1733	chr1		GRCh38.p7	106305730		cell	Hepatocellular carcinoma	invPCR	29437961
HBV		U95551.1		1828	chr1		GRCh38.p7	143213532		cell	Hepatocellular carcinoma	invPCR	29437961
HBV		U95551.1		1828	chr1		GRCh38.p7	143214000		cell	Hepatocellular carcinoma	invPCR	29437961
HBV		U95551.1		1824	chr1		GRCh38.p7	154135816		cell	Hepatocellular carcinoma	invPCR	29437961	NUP210L
HBV		U95551.1		1824	chr1		GRCh38.p7	186392640		cell	Hepatocellular carcinoma	invPCR	29437961	ODR4
HBV		U95551.1		1799	chr1		GRCh38.p7	187050002		cell	Hepatocellular carcinoma	invPCR	29437961
HBV		U95551.1		1677	chr1		GRCh38.p7	199527139		cell	Hepatocellular carcinoma	invPCR	29437961
HBV		U95551.1		1739	chr1		GRCh38.p7	199824110		cell	Hepatocellular carcinoma	invPCR	29437961
HBV		U95551.1		1797	chr1		GRCh38.p7	201619049		cell	Hepatocellular carcinoma	invPCR	29437961
HBV		U95551.1		1838	chr1		GRCh38.p7	210272394		cell	Hepatocellular carcinoma	invPCR	29437961
HBV		U95551.1		1828	chr1		GRCh38.p7	210808383		cell	Hepatocellular carcinoma	invPCR	29437961	KCNH1
HBV		U95551.1		1730	chr1		GRCh38.p7	219919066		cell	Hepatocellular carcinoma	invPCR	29437961	SLC30A10
HBV		U95551.1		1820	chr1		GRCh38.p7	237943903		cell	Hepatocellular carcinoma	invPCR	29437961	MTRNR2L11
HBV		U95551.1		1801	chr1		GRCh38.p7	244735225		cell	Hepatocellular carcinoma	invPCR	29437961
HBV		U95551.1		1828	chr2		GRCh38.p7	1855358		cell	Hepatocellular carcinoma	invPCR	29437961	MYT1L
HBV		U95551.1		1828	chr2		GRCh38.p7	3447571		cell	Hepatocellular carcinoma	invPCR	29437961	TRAPPC12
HBV		U95551.1		1828	chr2		GRCh38.p7	11525752		cell	Hepatocellular carcinoma	invPCR	29437961	GREB1
HBV		U95551.1		1804	chr2		GRCh38.p7	13541976		cell	Hepatocellular carcinoma	invPCR	29437961
HBV		U95551.1		1740	chr2		GRCh38.p7	59321202		cell	Hepatocellular carcinoma	invPCR	29437961
HBV		U95551.1		1960	chr2		GRCh38.p7	70520096		cell	Hepatocellular carcinoma	invPCR	29437961	TGFA
HBV		U95551.1		1828	chr2		GRCh38.p7	74142077		cell	Hepatocellular carcinoma	invPCR	29437961	BOLA3
HBV		U95551.1		1811	chr2		GRCh38.p7	77728773		cell	Hepatocellular carcinoma	invPCR	29437961
HBV		U95551.1		1803	chr2		GRCh38.p7	84833198		cell	Hepatocellular carcinoma	invPCR	29437961	TRABD2A
HBV		U95551.1		1824	chr2		GRCh38.p7	87657492		cell	Hepatocellular carcinoma	invPCR	29437961
HBV		U95551.1		1825	chr2		GRCh38.p7	98046798		cell	Hepatocellular carcinoma	invPCR	29437961
HBV		U95551.1		1757	chr2		GRCh38.p7	104453927		cell	Hepatocellular carcinoma	invPCR	29437961	LINC01102
HBV		U95551.1		1828	chr2		GRCh38.p7	105401855		cell	Hepatocellular carcinoma	invPCR	29437961	FHL2
HBV		U95551.1		1825	chr2		GRCh38.p7	106808700		cell	Hepatocellular carcinoma	invPCR	29437961	ST6GAL2
HBV		U95551.1		1813	chr2		GRCh38.p7	109032342		cell	Hepatocellular carcinoma	invPCR	29437961
HBV		U95551.1		1790	chr2		GRCh38.p7	113321667		cell	Hepatocellular carcinoma	invPCR	29437961
HBV		U95551.1		1803	chr2		GRCh38.p7	122145555		cell	Hepatocellular carcinoma	invPCR	29437961
HBV		U95551.1		1829	chr2		GRCh38.p7	123415848		cell	Hepatocellular carcinoma	invPCR	29437961
HBV		U95551.1		1824	chr2		GRCh38.p7	141426366		cell	Hepatocellular carcinoma	invPCR	29437961	LRP1B
HBV		U95551.1		1827	chr2		GRCh38.p7	158618268		cell	Hepatocellular carcinoma	invPCR	29437961	PKP4
HBV		U95551.1		2268	chr2		GRCh38.p7	166698376		cell	Hepatocellular carcinoma	invPCR	29437961
HBV		U95551.1		1836	chr2		GRCh38.p7	211886977		cell	Hepatocellular carcinoma	invPCR	29437961	ERBB4
HBV		U95551.1		1719	chr2		GRCh38.p7	214372366		cell	Hepatocellular carcinoma	invPCR	29437961
HBV		U95551.1		1808	chr2		GRCh38.p7	223964261		cell	Hepatocellular carcinoma	invPCR	29437961	MRPL44
HBV		U95551.1		1824	chr3		GRCh38.p7	4095981		cell	Hepatocellular carcinoma	invPCR	29437961	SUMF1
HBV		U95551.1		1804	chr3		GRCh38.p7	4726175		cell	Hepatocellular carcinoma	invPCR	29437961	ITPR1
HBV		U95551.1		1786	chr3		GRCh38.p7	6981194		cell	Hepatocellular carcinoma	invPCR	29437961	GRM7
HBV		U95551.1		1729	chr3		GRCh38.p7	7235273		cell	Hepatocellular carcinoma	invPCR	29437961	GRM7
HBV		U95551.1		1791	chr3		GRCh38.p7	11680847		cell	Hepatocellular carcinoma	invPCR	29437961	VGLL4
HBV		U95551.1		1814	chr3		GRCh38.p7	14662996		cell	Hepatocellular carcinoma	invPCR	29437961	CCDC174
HBV		U95551.1		1813	chr3		GRCh38.p7	29694365		cell	Hepatocellular carcinoma	invPCR	29437961	RBMS3
HBV		U95551.1		1712	chr3		GRCh38.p7	60224598		cell	Hepatocellular carcinoma	invPCR	29437961	FHIT
HBV		U95551.1		1749	chr3		GRCh38.p7	115926653		cell	Hepatocellular carcinoma	invPCR	29437961	LSAMP
HBV		U95551.1		1829	chr3		GRCh38.p7	122081525		cell	Hepatocellular carcinoma	invPCR	29437961	CD86
HBV		U95551.1		1860	chr3		GRCh38.p7	122236732		cell	Hepatocellular carcinoma	invPCR	29437961	CASR
HBV		U95551.1		1860	chr3		GRCh38.p7	122236732		cell	Hepatocellular carcinoma	invPCR	29437961	CASR
HBV		U95551.1		1829	chr3		GRCh38.p7	137860209		cell	Hepatocellular carcinoma	invPCR	29437961
HBV		U95551.1		1794	chr3		GRCh38.p7	152361988		cell	Hepatocellular carcinoma	invPCR	29437961	MBNL1
HBV		U95551.1		1806	chr3		GRCh38.p7	178303284		cell	Hepatocellular carcinoma	invPCR	29437961	PRPF31
HBV		U95551.1		1828	chr3		GRCh38.p7	187834384		cell	Hepatocellular carcinoma	invPCR	29437961
HBV		U95551.1		1829	chr4		GRCh38.p7	3551244		cell	Hepatocellular carcinoma	invPCR	29437961
HBV		U95551.1		1814	chr4		GRCh38.p7	21612371		cell	Hepatocellular carcinoma	invPCR	29437961	PRPF31
HBV		U95551.1		1827	chr4		GRCh38.p7	55121967		cell	Hepatocellular carcinoma	invPCR	29437961	KDR
HBV		U95551.1		1789	chr4		GRCh38.p7	61836871		cell	Hepatocellular carcinoma	invPCR	29437961	ADGRL3
HBV		U95551.1		1828	chr4		GRCh38.p7	62546220		cell	Hepatocellular carcinoma	invPCR	29437961
HBV		U95551.1		1821	chr4		GRCh38.p7	65396421		cell	Hepatocellular carcinoma	invPCR	29437961	EPHA5
HBV		U95551.1		1827	chr4		GRCh38.p7	75781475		cell	Hepatocellular carcinoma	invPCR	29437961	USO1
HBV		U95551.1		1828	chr4		GRCh38.p7	76455811		cell	Hepatocellular carcinoma	invPCR	29437961	SHROOM3
HBV		U95551.1		1808	chr4		GRCh38.p7	85948624		cell	Hepatocellular carcinoma	invPCR	29437961	ARHGAP24
HBV		U95551.1		1829	chr4		GRCh38.p7	90834449		cell	Hepatocellular carcinoma	invPCR	29437961	CCSER1
HBV		U95551.1		2113	chr4		GRCh38.p7	100759261		cell	Hepatocellular carcinoma	invPCR	29437961
HBV		U95551.1		1804	chr4		GRCh38.p7	134155514		cell	Hepatocellular carcinoma	invPCR	29437961
HBV		U95551.1		1827	chr4		GRCh38.p7	134280314		cell	Hepatocellular carcinoma	invPCR	29437961	PRPF31
HBV		U95551.1		1823	chr4		GRCh38.p7	141262473		cell	Hepatocellular carcinoma	invPCR	29437961	PRPF31
HBV		U95551.1		1829	chr4		GRCh38.p7	143725667		cell	Hepatocellular carcinoma	invPCR	29437961	PRPF8
HBV		U95551.1		1829	chr4		GRCh38.p7	147290516		cell	Hepatocellular carcinoma	invPCR	29437961
HBV		U95551.1		1754	chr4		GRCh38.p7	150040526		cell	Hepatocellular carcinoma	invPCR	29437961
HBV		U95551.1		1680	chr5		GRCh38.p7	4543126		cell	Hepatocellular carcinoma	invPCR	29437961	PRPF31
HBV		U95551.1		1720	chr5		GRCh38.p7	105620585		cell	Hepatocellular carcinoma	invPCR	29437961
HBV		U95551.1		1829	chr5		GRCh38.p7	117796156		cell	Hepatocellular carcinoma	invPCR	29437961
HBV		U95551.1		1769	chr5		GRCh38.p7	150868160		cell	Hepatocellular carcinoma	invPCR	29437961	IRGM
HBV		U95551.1		1823	chr5		GRCh38.p7	178313453		cell	Hepatocellular carcinoma	invPCR	29437961	COL23A1
HBV		U95551.1		1828	chr5		GRCh38.p7	180692417		cell	Hepatocellular carcinoma	invPCR	29437961
HBV		U95551.1		1815	chr6		GRCh38.p7	12636436		cell	Hepatocellular carcinoma	invPCR	29437961
HBV		U95551.1		1820	chr6		GRCh38.p7	35437823		cell	Hepatocellular carcinoma	invPCR	29437961
HBV		U95551.1		1827	chr6		GRCh38.p7	37210886		cell	Hepatocellular carcinoma	invPCR	29437961
HBV		U95551.1		1712	chr6		GRCh38.p7	39821987		cell	Hepatocellular carcinoma	invPCR	29437961	DAAM2
HBV		U95551.1		1829	chr6		GRCh38.p7	65198779		cell	Hepatocellular carcinoma	invPCR	29437961	EYS
HBV		U95551.1		1826	chr6		GRCh38.p7	71162693		cell	Hepatocellular carcinoma	invPCR	29437961
HBV		U95551.1		1771	chr6		GRCh38.p7	73087513		cell	Hepatocellular carcinoma	invPCR	29437961	KCNQ5
HBV		U95551.1		1829	chr6		GRCh38.p7	82820393		cell	Hepatocellular carcinoma	invPCR	29437961
HBV		U95551.1		1826	chr6		GRCh38.p7	83019975		cell	Hepatocellular carcinoma	invPCR	29437961	UBE3D
HBV		U95551.1		1796	chr6		GRCh38.p7	97132699		cell	Hepatocellular carcinoma	invPCR	29437961	KLHL32
HBV		U95551.1		1733	chr6		GRCh38.p7	120965824		cell	Hepatocellular carcinoma	invPCR	29437961
HBV		U95551.1		1827	chr6		GRCh38.p7	127449032		cell	Hepatocellular carcinoma	invPCR	29437961	KIAA0408
HBV		U95551.1		1824	chr6		GRCh38.p7	140957103		cell	Hepatocellular carcinoma	invPCR	29437961
HBV		U95551.1		1765	chr6		GRCh38.p7	161834757		cell	Hepatocellular carcinoma	invPCR	29437961	PRKN
HBV		U95551.1		1776	chr7		GRCh38.p7	6891392		cell	Hepatocellular carcinoma	invPCR	29437961
HBV		U95551.1		1829	chr7		GRCh38.p7	16686842		cell	Hepatocellular carcinoma	invPCR	29437961	BZW2
HBV		U95551.1		1801	chr7		GRCh38.p7	29397855		cell	Hepatocellular carcinoma	invPCR	29437961	CHN2
HBV		U95551.1		1813	chr7		GRCh38.p7	38691316		cell	Hepatocellular carcinoma	invPCR	29437961
HBV		U95551.1		1828	chr7		GRCh38.p7	63711143		cell	Hepatocellular carcinoma	invPCR	29437961
HBV		U95551.1		1828	chr7		GRCh38.p7	64060535		cell	Hepatocellular carcinoma	invPCR	29437961	ZNF727
HBV		U95551.1		1809	chr7		GRCh38.p7	70172146		cell	Hepatocellular carcinoma	invPCR	29437961	AUTS2
HBV		U95551.1		1824	chr7		GRCh38.p7	93131776		cell	Hepatocellular carcinoma	invPCR	29437961	SAMD9L
HBV		U95551.1		1827	chr7		GRCh38.p7	104937325		cell	Hepatocellular carcinoma	invPCR	29437961
HBV		U95551.1		1807	chr7		GRCh38.p7	106758712		cell	Hepatocellular carcinoma	invPCR	29437961	CTB-30L5.1
HBV		U95551.1		1743	chr7		GRCh38.p7	132712081		cell	Hepatocellular carcinoma	invPCR	29437961	FLJ40288
HBV		U95551.1		1828	chr7		GRCh38.p7	149624607		cell	Hepatocellular carcinoma	invPCR	29437961
HBV		U95551.1		1811	chr7		GRCh38.p7	158504100		cell	Hepatocellular carcinoma	invPCR	29437961	PTPRN2
HBV		U95551.1		1819	chr8		GRCh38.p7	6544918		cell	Hepatocellular carcinoma	invPCR	29437961	ANGPT2
HBV		U95551.1		1828	chr8		GRCh38.p7	8187895		cell	Hepatocellular carcinoma	invPCR	29437961	FAM85B
HBV		U95551.1		1810	chr8		GRCh38.p7	15600719		cell	Hepatocellular carcinoma	invPCR	29437961	TUSC3
HBV		U95551.1		1829	chr8		GRCh38.p7	37504014		cell	Hepatocellular carcinoma	invPCR	29437961	PRPF31
HBV		U95551.1		1759	chr8		GRCh38.p7	47273920		cell	Hepatocellular carcinoma	invPCR	29437961	SPIDR
HBV		U95551.1		1692	chr8		GRCh38.p7	76394528		cell	Hepatocellular carcinoma	invPCR	29437961
HBV		U95551.1		1793	chr8		GRCh38.p7	80278777		cell	Hepatocellular carcinoma	invPCR	29437961	PRPF31
HBV		U95551.1		1827	chr8		GRCh38.p7	106793794		cell	Hepatocellular carcinoma	invPCR	29437961
HBV		U95551.1		1828	chr8		GRCh38.p7	117740571		cell	Hepatocellular carcinoma	invPCR	29437961
HBV		U95551.1		1807	chr8		GRCh38.p7	117807052		cell	Hepatocellular carcinoma	invPCR	29437961	EXT1
HBV		U95551.1		1787	chr8		GRCh38.p7	137040926		cell	Hepatocellular carcinoma	invPCR	29437961
HBV		U95551.1		1925	chr8		GRCh38.p7	140950082		cell	Hepatocellular carcinoma	invPCR	29437961	PTK2
HBV		U95551.1		1828	chr9		GRCh38.p7	27715863		cell	Hepatocellular carcinoma	invPCR	29437961
HBV		U95551.1		1821	chr9		GRCh38.p7	32909624		cell	Hepatocellular carcinoma	invPCR	29437961
HBV		U95551.1		1830	chr9		GRCh38.p7	37761341		cell	Hepatocellular carcinoma	invPCR	29437961	PRPF31
HBV		U95551.1		1824	chr9		GRCh38.p7	86907759		cell	Hepatocellular carcinoma	invPCR	29437961
HBV		U95551.1		1829	chr9		GRCh38.p7	90470484		cell	Hepatocellular carcinoma	invPCR	29437961	LINC01501
HBV		U95551.1		1832	chr9		GRCh38.p7	93203918		cell	Hepatocellular carcinoma	invPCR	29437961	WNK2
HBV		U95551.1		1826	chr9		GRCh38.p7	107140292		cell	Hepatocellular carcinoma	invPCR	29437961
HBV		U95551.1		1807	chr10		GRCh38.p7	5788462		cell	Hepatocellular carcinoma	invPCR	29437961	GDI2
HBV		U95551.1		1808	chr10		GRCh38.p7	11151997		cell	Hepatocellular carcinoma	invPCR	29437961	CELF2
HBV		U95551.1		1802	chr10		GRCh38.p7	13441600		cell	Hepatocellular carcinoma	invPCR	29437961	BEND7
HBV		U95551.1		1828	chr10		GRCh38.p7	16383723		cell	Hepatocellular carcinoma	invPCR	29437961
HBV		U95551.1		1825	chr10		GRCh38.p7	38952023		cell	Hepatocellular carcinoma	invPCR	29437961
HBV		U95551.1		1821	chr10		GRCh38.p7	44691461		cell	Hepatocellular carcinoma	invPCR	29437961
HBV		U95551.1		1829	chr10		GRCh38.p7	47887933		cell	Hepatocellular carcinoma	invPCR	29437961
HBV		U95551.1		1825	chr10		GRCh38.p7	55788949		cell	Hepatocellular carcinoma	invPCR	29437961
HBV		U95551.1		1906	chr10		GRCh38.p7	121374033		cell	Hepatocellular carcinoma	invPCR	29437961
HBV		U95551.1		1811	chr10		GRCh38.p7	131236464		cell	Hepatocellular carcinoma	invPCR	29437961	TCERG1L
HBV		U95551.1		1706	chr10		GRCh38.p7	132184576		cell	Hepatocellular carcinoma	invPCR	29437961	PRPF31
HBV		U95551.1		1818	chr11		GRCh38.p7	3025329		cell	Hepatocellular carcinoma	invPCR	29437961	CARS
HBV		U95551.1		1827	chr11		GRCh38.p7	14747156		cell	Hepatocellular carcinoma	invPCR	29437961	PDE3B
HBV		U95551.1		2861	chr11		GRCh38.p7	20742026		cell	Hepatocellular carcinoma	invPCR	29437961	NELL1
HBV		U95551.1		1829	chr11		GRCh38.p7	42931071		cell	Hepatocellular carcinoma	invPCR	29437961
HBV		U95551.1		1813	chr11		GRCh38.p7	59332803		cell	Hepatocellular carcinoma	invPCR	29437961
HBV		U95551.1		1800	chr11		GRCh38.p7	61659880		cell	Hepatocellular carcinoma	invPCR	29437961
HBV		U95551.1		1798	chr11		GRCh38.p7	66554051		cell	Hepatocellular carcinoma	invPCR	29437961	ACTN3
HBV		U95551.1		1828	chr11		GRCh38.p7	79261243		cell	Hepatocellular carcinoma	invPCR	29437961	TENM4
HBV		U95551.1		1864	chr11		GRCh38.p7	84573276		cell	Hepatocellular carcinoma	invPCR	29437961	DLG2
HBV		U95551.1		1802	chr11		GRCh38.p7	94712026		cell	Hepatocellular carcinoma	invPCR	29437961	PRPF31
HBV		U95551.1		1887	chr11		GRCh38.p7	113903449		cell	Hepatocellular carcinoma	invPCR	29437961
HBV		U95551.1		1816	chr12		GRCh38.p7	23940726		cell	Hepatocellular carcinoma	invPCR	29437961	SOX5
HBV		U95551.1		1829	chr12		GRCh38.p7	34377963		cell	Hepatocellular carcinoma	invPCR	29437961
HBV		U95551.1		1820	chr12		GRCh38.p7	86252028		cell	Hepatocellular carcinoma	invPCR	29437961	MGAT4C
HBV		U95551.1		1826	chr12		GRCh38.p7	86660218		cell	Hepatocellular carcinoma	invPCR	29437961	PRPF31
HBV		U95551.1		1699	chr12		GRCh38.p7	122308283		cell	Hepatocellular carcinoma	invPCR	29437961	CLIP1
HBV		U95551.1		1811	chr13		GRCh38.p7	51089161		cell	Hepatocellular carcinoma	invPCR	29437961	C13orf42
HBV		U95551.1		1802	chr13		GRCh38.p7	89326750		cell	Hepatocellular carcinoma	invPCR	29437961
HBV		U95551.1		1828	chr14		GRCh38.p7	29201494		cell	Hepatocellular carcinoma	invPCR	29437961
HBV		U95551.1		1794	chr14		GRCh38.p7	49595387		cell	Hepatocellular carcinoma	invPCR	29437961	RPS29
HBV		U95551.1		1829	chr14		GRCh38.p7	69567036		cell	Hepatocellular carcinoma	invPCR	29437961
HBV		U95551.1		1839	chr14		GRCh38.p7	79724460		cell	Hepatocellular carcinoma	invPCR	29437961	PRPF31
HBV		U95551.1		1787	chr14		GRCh38.p7	97576984		cell	Hepatocellular carcinoma	invPCR	29437961	LINC02325
HBV		U95551.1		1829	chr15		GRCh38.p7	29366454		cell	Hepatocellular carcinoma	invPCR	29437961	FAM189A1
HBV		U95551.1		1818	chr15		GRCh38.p7	40977792		cell	Hepatocellular carcinoma	invPCR	29437961
HBV		U95551.1		1811	chr15		GRCh38.p7	72199339		cell	Hepatocellular carcinoma	invPCR	29437961	PKM
HBV		U95551.1		1827	chr15		GRCh38.p7	72200961		cell	Hepatocellular carcinoma	invPCR	29437961	PKM
HBV		U95551.1		1827	chr15		GRCh38.p7	82138381		cell	Hepatocellular carcinoma	invPCR	29437961	EFL1
HBV		U95551.1		1827	chr15		GRCh38.p7	86576433		cell	Hepatocellular carcinoma	invPCR	29437961	AGBL1
HBV		U95551.1		1815	chr16		GRCh38.p7	8488974		cell	Hepatocellular carcinoma	invPCR	29437961
HBV		U95551.1		1792	chr16		GRCh38.p7	29304718		cell	Hepatocellular carcinoma	invPCR	29437961	SNX29P2
HBV		U95551.1		1728	chr16		GRCh38.p7	46390441		cell	Hepatocellular carcinoma	invPCR	29437961
HBV		U95551.1		1824	chr16		GRCh38.p7	69335265		cell	Hepatocellular carcinoma	invPCR	29437961	COG8
HBV		U95551.1		1713	chr16		GRCh38.p7	74140709		cell	Hepatocellular carcinoma	invPCR	29437961
HBV		U95551.1		1714	chr16		GRCh38.p7	84280430		cell	Hepatocellular carcinoma	invPCR	29437961
HBV		U95551.1		1712	chr17		GRCh38.p7	17302050		cell	Hepatocellular carcinoma	invPCR	29437961
HBV		U95551.1		1818	chr17		GRCh38.p7	39834866		cell	Hepatocellular carcinoma	invPCR	29437961	IKZF3
HBV		U95551.1		1825	chr17		GRCh38.p7	42447617		cell	Hepatocellular carcinoma	invPCR	29437961
HBV		U95551.1		1812	chr17		GRCh38.p7	72205086		cell	Hepatocellular carcinoma	invPCR	29437961	SOX9-AS1
HBV		U95551.1		1828	chr17		GRCh38.p7	78763834		cell	Hepatocellular carcinoma	invPCR	29437961	CYTH1
HBV		U95551.1		1816	chr17		GRCh38.p7	80434236		cell	Hepatocellular carcinoma	invPCR	29437961	ENDOV
HBV		U95551.1		1801	chr17		GRCh38.p7	81453864		cell	Hepatocellular carcinoma	invPCR	29437961	BAHCC1
HBV		U95551.1		1799	chr19		GRCh38.p7	760750		cell	Hepatocellular carcinoma	invPCR	29437961	MISP
HBV		U95551.1		1812	chr19		GRCh38.p7	2285035		cell	Hepatocellular carcinoma	invPCR	29437961
HBV		U95551.1		1778	chr19		GRCh38.p7	4519810		cell	Hepatocellular carcinoma	invPCR	29437961
HBV		U95551.1		1835	chr19		GRCh38.p7	12697118		cell	Hepatocellular carcinoma	invPCR	29437961	FBXW9
HBV		U95551.1		1815	chr19		GRCh38.p7	19320325		cell	Hepatocellular carcinoma	invPCR	29437961	SUGP1
HBV		U95551.1		1815	chr19		GRCh38.p7	19320325		cell	Hepatocellular carcinoma	invPCR	29437961	SUGP1
HBV		U95551.1		1819	chr19		GRCh38.p7	48352423		cell	Hepatocellular carcinoma	invPCR	29437961	TMEM143
HBV		U95551.1		1825	chr19		GRCh38.p7	54517002		cell	Hepatocellular carcinoma	invPCR	29437961
HBV		U95551.1		1815	chr19		GRCh38.p7	58119246		cell	Hepatocellular carcinoma	invPCR	29437961	ZSCAN18
HBV		U95551.1		1810	chr19		GRCh38.p7	58583120		cell	Hepatocellular carcinoma	invPCR	29437961
HBV		U95551.1		1917	chr20		GRCh38.p7	5680522		cell	Hepatocellular carcinoma	invPCR	29437961
HBV		U95551.1		1828	chr20		GRCh38.p7	22602389		cell	Hepatocellular carcinoma	invPCR	29437961	LNCNEF
HBV		U95551.1		1828	chr20		GRCh38.p7	23168747		cell	Hepatocellular carcinoma	invPCR	29437961
HBV		U95551.1		1823	chr20		GRCh38.p7	54245435		cell	Hepatocellular carcinoma	invPCR	29437961
HBV		U95551.1		1680	chr20		GRCh38.p7	62873222		cell	Hepatocellular carcinoma	invPCR	29437961
HBV		U95551.1		1801	chr21		GRCh38.p7	20515553		cell	Hepatocellular carcinoma	invPCR	29437961
HBV		U95551.1		1819	chr21		GRCh38.p7	21219410		cell	Hepatocellular carcinoma	invPCR	29437961	NCAM2
HBV		U95551.1		1828	chr21		GRCh38.p7	43655008		cell	Hepatocellular carcinoma	invPCR	29437961	HSF2BP
HBV		U95551.1		1729	chr22		GRCh38.p7	11892442		cell	Hepatocellular carcinoma	invPCR	29437961
HBV		U95551.1		1819	chr22		GRCh38.p7	13317887		cell	Hepatocellular carcinoma	invPCR	29437961
HBV		U95551.1		1829	chr22		GRCh38.p7	13649853		cell	Hepatocellular carcinoma	invPCR	29437961
HBV		U95551.1		1810	chr22		GRCh38.p7	14234431		cell	Hepatocellular carcinoma	invPCR	29437961
HBV		U95551.1		1827	chr22		GRCh38.p7	14361303		cell	Hepatocellular carcinoma	invPCR	29437961
HBV		U95551.1		1808	chr22		GRCh38.p7	21091453		cell	Hepatocellular carcinoma	invPCR	29437961
HBV		U95551.1		1788	chr22		GRCh38.p7	21465852		cell	Hepatocellular carcinoma	invPCR	29437961	TMEM191C
HBV		U95551.1		1828	chr22		GRCh38.p7	22865767		cell	Hepatocellular carcinoma	invPCR	29437961	IGLL5
HBV		U95551.1		1819	chr22		GRCh38.p7	43337071		cell	Hepatocellular carcinoma	invPCR	29437961	SCUBE1
HBV		U95551.1		1823	chr22		GRCh38.p7	44808539		cell	Hepatocellular carcinoma	invPCR	29437961	ARHGAP8
HBV		U95551.1		1798	chrX		GRCh38.p7	6930292		cell	Hepatocellular carcinoma	invPCR	29437961
HBV		U95551.1		1801	chrX		GRCh38.p7	57041053		cell	Hepatocellular carcinoma	invPCR	29437961
HBV		U95551.1		1820	chrX		GRCh38.p7	64419667		cell	Hepatocellular carcinoma	invPCR	29437961
HBV		U95551.1		1804	chrX		GRCh38.p7	110383149		cell	Hepatocellular carcinoma	invPCR	29437961	AMMECR1
HBV		U95551.1		1956	chrX		GRCh38.p7	128327086		cell	Hepatocellular carcinoma	invPCR	29437961	RP1
HBV		U95551.1		1797	chrX		GRCh38.p7	143128127		cell	Hepatocellular carcinoma	invPCR	29437961
HBV		U95551.1		2170	chrX		GRCh38.p7	152958267		cell	Hepatocellular carcinoma	invPCR	29437961	ZNF185
HBV		U95551.1		1817	chrX		GRCh38.p7			cell	Hepatocellular carcinoma	invPCR	29437961
HBV		U95551.1		1784			GRCh38.p7			cell	Hepatocellular carcinoma	invPCR	29437961
HBV		U95551.1		1809			GRCh38.p7			cell	Hepatocellular carcinoma	invPCR	29437961
HBV		U95551.1		1923			GRCh38.p7			cell	Hepatocellular carcinoma	invPCR	29437961
HBV		U95551.1		1824			GRCh38.p7			cell	Hepatocellular carcinoma	invPCR	29437961
HBV		U95551.1		1815			GRCh38.p7			cell	Hepatocellular carcinoma	invPCR	29437961
HBV		U95551.1		1822			GRCh38.p7			cell	Hepatocellular carcinoma	invPCR	29437961
HBV		U95551.1		1829			GRCh38.p7			cell	Hepatocellular carcinoma	invPCR	29437961
HBV		U95551.1		1828			GRCh38.p7			cell	Hepatocellular carcinoma	invPCR	29437961
HBV		U95551.1		1688			GRCh38.p7			cell	Hepatocellular carcinoma	invPCR	29437961
HBV		U95551.1		1822			GRCh38.p7			cell	Hepatocellular carcinoma	invPCR	29437961
HBV		U95551.1		1821			GRCh38.p7			cell	Hepatocellular carcinoma	invPCR	29437961
HBV		U95551.1		1803			GRCh38.p7			cell	Hepatocellular carcinoma	invPCR	29437961
HBV		U95551.1		1829			GRCh38.p7			cell	Hepatocellular carcinoma	invPCR	29437961
HBV		U95551.1		1808			GRCh38.p7			cell	Hepatocellular carcinoma	invPCR	29437961
HBV		U95551.1		1823			GRCh38.p7			cell	Hepatocellular carcinoma	invPCR	29437961
HBV		U95551.1		1828			GRCh38.p7			cell	Hepatocellular carcinoma	invPCR	29437961
HBV		U95551.1		1828			GRCh38.p7			cell	Hepatocellular carcinoma	invPCR	29437961
HBV		U95551.1		1825			GRCh38.p7			cell	Hepatocellular carcinoma	invPCR	29437961
HBV		U95551.1		1677			GRCh38.p7			cell	Hepatocellular carcinoma	invPCR	29437961
HBV		U95551.1		1872			GRCh38.p7			cell	Hepatocellular carcinoma	invPCR	29437961
HBV		U95551.1		1729			GRCh38.p7			cell	Hepatocellular carcinoma	invPCR	29437961
HBV		U95551.1		1828			GRCh38.p7			cell	Hepatocellular carcinoma	invPCR	29437961
HBV		U95551.1		1828			GRCh38.p7			cell	Hepatocellular carcinoma	invPCR	29437961
HBV		U95551.1		1764			GRCh38.p7			cell	Hepatocellular carcinoma	invPCR	29437961
HBV		U95551.1		1792			GRCh38.p7			cell	Hepatocellular carcinoma	invPCR	29437961
HBV		U95551.1		1828			GRCh38.p7			cell	Hepatocellular carcinoma	invPCR	29437961
HBV		U95551.1		1831			GRCh38.p7			cell	Hepatocellular carcinoma	invPCR	29437961
HBV		U95551.1		1816			GRCh38.p7			cell	Hepatocellular carcinoma	invPCR	29437961
HBV		U95551.1		1724			GRCh38.p7			cell	Hepatocellular carcinoma	invPCR	29437961
HBV		U95551.1		1392			GRCh38.p7			cell	Hepatocellular carcinoma	invPCR	29437961
HBV		U95551.1		1804			GRCh38.p7			cell	Hepatocellular carcinoma	invPCR	29437961
HBV		U95551.1		1802			GRCh38.p7			cell	Hepatocellular carcinoma	invPCR	29437961
HBV		U95551.1		1829			GRCh38.p7			cell	Hepatocellular carcinoma	invPCR	29437961
HBV		U95551.1		1828			GRCh38.p7			cell	Hepatocellular carcinoma	invPCR	29437961
HBV		U95551.1		1778			GRCh38.p7			cell	Hepatocellular carcinoma	invPCR	29437961
HBV		U95551.1		1812			GRCh38.p7			cell	Hepatocellular carcinoma	invPCR	29437961
HBV		U95551.1		1817			GRCh38.p7			cell	Hepatocellular carcinoma	invPCR	29437961
HBV		U95551.1		1801			GRCh38.p7			cell	Hepatocellular carcinoma	invPCR	29437961
HBV		U95551.1		1796			GRCh38.p7			cell	Hepatocellular carcinoma	invPCR	29437961
HBV		U95551.1		1824			GRCh38.p7			cell	Hepatocellular carcinoma	invPCR	29437961
HBV		U95551.1		1782			GRCh38.p7			cell	Hepatocellular carcinoma	invPCR	29437961
HBV		U95551.1		1808			GRCh38.p7			cell	Hepatocellular carcinoma	invPCR	29437961
HBV		U95551.1		1828			GRCh38.p7			cell	Hepatocellular carcinoma	invPCR	29437961
HBV		U95551.1		1829			GRCh38.p7			cell	Hepatocellular carcinoma	invPCR	29437961
HBV		U95551.1		1818			GRCh38.p7			cell	Hepatocellular carcinoma	invPCR	29437961
HBV		U95551.1		1827			GRCh38.p7			cell	Hepatocellular carcinoma	invPCR	29437961
HBV		U95551.1		1810			GRCh38.p7			cell	Hepatocellular carcinoma	invPCR	29437961
HBV		U95551.1		1809			GRCh38.p7			cell	Hepatocellular carcinoma	invPCR	29437961
HBV		U95551.1		1812			GRCh38.p7			cell	Hepatocellular carcinoma	invPCR	29437961
HBV		U95551.1		1829			GRCh38.p7			cell	Hepatocellular carcinoma	invPCR	29437961
HBV		U95551.1		1829			GRCh38.p7			cell	Hepatocellular carcinoma	invPCR	29437961
HBV		U95551.1		1813			GRCh38.p7			cell	Hepatocellular carcinoma	invPCR	29437961
HBV		U95551.1		1807			GRCh38.p7			cell	Hepatocellular carcinoma	invPCR	29437961
HBV		U95551.1		1752			GRCh38.p7			cell	Hepatocellular carcinoma	invPCR	29437961
HBV		U95551.1		1819			GRCh38.p7			cell	Hepatocellular carcinoma	invPCR	29437961
HBV		U95551.1		1787			GRCh38.p7			cell	Hepatocellular carcinoma	invPCR	29437961
HBV		U95551.1		1829			GRCh38.p7			cell	Hepatocellular carcinoma	invPCR	29437961
HBV		U95551.1		1784			GRCh38.p7			cell	Hepatocellular carcinoma	invPCR	29437961
HBV		U95551.1		1792			GRCh38.p7			cell	Hepatocellular carcinoma	invPCR	29437961
HBV		U95551.1		1815			GRCh38.p7			cell	Hepatocellular carcinoma	invPCR	29437961
HBV		U95551.1		1795			GRCh38.p7			cell	Hepatocellular carcinoma	invPCR	29437961
HBV		U95551.1		1804			GRCh38.p7			cell	Hepatocellular carcinoma	invPCR	29437961
HBV		U95551.1		1822			GRCh38.p7			cell	Hepatocellular carcinoma	invPCR	29437961
HBV		U95551.1		1820			GRCh38.p7			cell	Hepatocellular carcinoma	invPCR	29437961
HBV		U95551.1		1821			GRCh38.p7			cell	Hepatocellular carcinoma	invPCR	29437961
HBV		U95551.1		1810			GRCh38.p7			cell	Hepatocellular carcinoma	invPCR	29437961
HBV		U95551.1		1692			GRCh38.p7			cell	Hepatocellular carcinoma	invPCR	29437961
HBV		U95551.1		1805			GRCh38.p7			cell	Hepatocellular carcinoma	invPCR	29437961
HBV		X70185.1	1720	1603	chr1	q21.1	GRCh37/hg19	420	437	cell	Hepatocellular carcinoma	invPCR+NAH	28414318	ANP32E
HBV		X70185.1	1246	1390	chr1	p21.3	GRCh37/hg19	97732036	97732056	cell	Hepatocellular carcinoma	invPCR+NAH	28414318	DPYD
HBV		X70185.1	1603	1664	chr1	q31.3	GRCh37/hg19	194161891	194161910	cell	Hepatocellular carcinoma	invPCR+NAH	28414318
HBV		X70185.1	1623	1717	chr2	q31.1	GRCh37/hg19	171450967	171450816	cell	Hepatocellular carcinoma	invPCR+NAH	28414318	MYO3B
HBV		X70185.1	1638	1717	chr2	q31.1	GRCh37/hg19	171450967	171450816	cell	Hepatocellular carcinoma	invPCR+NAH	28414318	MYO3B
HBV		X70185.1	1645	1717	chr2	q31.1	GRCh37/hg19	171450967	171450779	cell	Hepatocellular carcinoma	invPCR+NAH	28414318	MYO3B
HBV		X70185.1	1623	1717	chr2	q31.1	GRCh37/hg19	171450967	171450807	cell	Hepatocellular carcinoma	invPCR+NAH	28414318	MYO3B
HBV		X70185.1	1622	1717	chr2	q31.1	GRCh37/hg19	171450967	171450800	cell	Hepatocellular carcinoma	invPCR+NAH	28414318	MYO3B
HBV		X70185.1	1638	1717	chr2	q33.1	GRCh37/hg19	2000084860	200085080	cell	Hepatocellular carcinoma	invPCR+NAH	28414318	RNU7-147P
HBV		X70185.1	1276	1389	chr2	q33.1	GRCh37/hg19	200085021	200085080	cell	Hepatocellular carcinoma	invPCR+NAH	28414318	RNU7-147P
HBV		X70185.1	1634	1717	chr2	q31.1	GRCh37/hg19	171450967	171450779	cell	Hepatocellular carcinoma	invPCR+NAH	28414318	MYO3B
HBV		X70185.1	1633	1717	chr2	q31.1	GRCh37/hg19	171450967	171450779	cell	Hepatocellular carcinoma	invPCR+NAH	28414318	MYO3B
HBV		X70185.1	1634	1826	chr2	q37.1	GRCh37/hg19	235357695	235357727	cell	Hepatocellular carcinoma	invPCR+NAH	28414318	RPS20P12
HBV		X70185.1	1639	1829	chr7	q22.1	GRCh37/hg19	98457063	98457081	cell	Hepatocellular carcinoma	invPCR+NAH	28414318
HBV		X70185.1	1370	1423	chr7	q36.1	GRCh37/hg19	60109931	60109947	cell	Hepatocellular carcinoma	invPCR+NAH	28414318	RNY1
HBV		X70185.1	1603	1623	chr8	p23.1	GRCh37/hg19	7874512	7874653	cell	Hepatocellular carcinoma	invPCR+NAH	28414318
HBV		X70185.1	1643	1826	chr8	p23.1	GRCh37/hg19	96050	96085	cell	Hepatocellular carcinoma	invPCR+NAH	28414318	LOC101927506
HBV		X70185.1	1638	1784	chr9	q22.33	GRCh37/hg19	99607513	99607557	cell	Hepatocellular carcinoma	invPCR+NAH	28414318	ZNF782
HBV		X70185.1	1642	1784	chr9	q22.33	GRCh37/hg19	99607513	99607570	cell	Hepatocellular carcinoma	invPCR+NAH	28414318	ZNF782
HBV		X70185.1	1645	1784	chr9	q22.33	GRCh37/hg19	99607513	99607603	cell	Hepatocellular carcinoma	invPCR+NAH	28414318	ZNF782
HBV		X70185.1	1647	1720	chr10	q21.2	GRCh37/hg19	111339527	111339567	cell	Hepatocellular carcinoma	invPCR+NAH	28414318	ANK3
HBV		X70185.1	1371	1390	chr10	q11.21	GRCh37/hg19	42599732	42599976	cell	Hepatocellular carcinoma	invPCR+NAH	28414318
HBV		X70185.1	1668	1808	chr10	q21.3	GRCh37/hg19	70434086	70434362	cell	Hepatocellular carcinoma	invPCR+NAH	28414318	TET1
HBV		X70185.1	1645	1739	chr10	p11.23	GRCh37/hg19	28765451	28765521	cell	Hepatocellular carcinoma	invPCR+NAH	28414318	WAC-AS1
HBV		X70185.1	1647	1818	chr11	q13.4	GRCh37/hg19	71034849	71034344	cell	Hepatocellular carcinoma	invPCR+NAH	28414318
HBV		X70185.1	1647	1818	chr11	q13.4	GRCh37/hg19	71034849	71034347	cell	Hepatocellular carcinoma	invPCR+NAH	28414318
HBV		X70185.1	1647	1818	chr11	q13.4	GRCh37/hg19	71034849	71034305	cell	Hepatocellular carcinoma	invPCR+NAH	28414318
HBV		X70185.1	1647	1818	chr11	q13.4	GRCh37/hg19	71034849	71034581	cell	Hepatocellular carcinoma	invPCR+NAH	28414318
HBV		X70185.1	1647	1818	chr11	q13.4	GRCh37/hg19	71034849	71034353	cell	Hepatocellular carcinoma	invPCR+NAH	28414318
HBV		X70185.1	1647	1818	chr11	q13.4	GRCh37/hg19	71034849	71034595	cell	Hepatocellular carcinoma	invPCR+NAH	28414318
HBV		X70185.1	1634	1818	chr11	q13.4	GRCh37/hg19	71034849	71034547	cell	Hepatocellular carcinoma	invPCR+NAH	28414318
HBV		X70185.1	1634	1818	chr11	q13.4	GRCh37/hg19	71034849	71034347	cell	Hepatocellular carcinoma	invPCR+NAH	28414318
HBV		X70185.1	1662	1603	chr13	q33.1	GRCh37/hg19	102521074	102521122	cell	Hepatocellular carcinoma	invPCR+NAH	28414318	FGF14
HBV		X70185.1	1645	1700	chr14	q32.3	GRCh37/hg19	54	27	cell	Hepatocellular carcinoma	invPCR+NAH	28414318	UCN
HBV		X70185.1	1603	1624	chr14	q31.3	GRCh37/hg19	86038392	86038596	cell	Hepatocellular carcinoma	invPCR+NAH	28414318	FLRT2
HBV		AB033556.1	1716	1780	chr1	p2.1	GRCh37/hg19	148552682	148552761	cell	Hepatocellular carcinoma	invPCR+NAH	28414318	NBPF25P
HBV		AB033556.1	1390	1388	chr5	q13.3	GRCh37/hg19	76373689	76373809	cell	Hepatocellular carcinoma	invPCR+NAH	28414318	ZBED3
HBV		AB033556.1	1625	1606	chr8	p23.1	GRCh37/hg19	7441825	7442040	cell	Hepatocellular carcinoma	invPCR+NAH	28414318
HBV		AB033556.1	1624	1603	chr8	p23.1	GRCh37/hg19	7150697	7150785	cell	Hepatocellular carcinoma	invPCR+NAH	28414318
HBV		AB033556.1	1616	1659	chr11	q25	GRCh37/hg19	131410505	131410385	cell	Hepatocellular carcinoma	invPCR+NAH	28414318	NTM
HBV		AB033556.1	1606	1659	chr11	q25	GRCh37/hg19	131410505	131410380	cell	Hepatocellular carcinoma	invPCR+NAH	28414318	NTM
HBV		AB033556.1	1624	1659	chr11	q25	GRCh37/hg19	131410505	131410385	cell	Hepatocellular carcinoma	invPCR+NAH	28414318	NTM
HBV		AB033556.1	1606	1659	chr11	q25	GRCh37/hg19	131410505	131410392	cell	Hepatocellular carcinoma	invPCR+NAH	28414318	NTM
HBV		AB033556.1	1606	1659	chr11	q25	GRCh37/hg19	131410505	131410389	cell	Hepatocellular carcinoma	invPCR+NAH	28414318	NTM
HBV		AB033556.1	1606	1659	chr11	q25	GRCh37/hg19	131410505	131410370	cell	Hepatocellular carcinoma	invPCR+NAH	28414318	NTM
HBV		AB033556.1	1606	1659	chr11	q25	GRCh37/hg19	131410505	131410354	cell	Hepatocellular carcinoma	invPCR+NAH	28414318	NTM
HBV		AB033556.1	1645	1764	chr15	q11.2	GRCh37/hg19	21340909	21341183	cell	Hepatocellular carcinoma	invPCR+NAH	28414318
HBV		X75657.1	1641	1778	chr10	q21.3	GRCh37/hg19	146	417	cell	Hepatocellular carcinoma	invPCR+NAH	28414318
HBV		X75657.1	1647	1826	chr16	p11.2	GRCh37/hg19	34456932	34456965	cell	Hepatocellular carcinoma	invPCR+NAH	28414318
HBV		X75657.1	1659	1826	chr16	p11.2	GRCh37/hg19	34456932	34456967	cell	Hepatocellular carcinoma	invPCR+NAH	28414318
HBV		X75657.1	1646	1826	chr16	p11.2	GRCh37/hg19	34456932	34456971	cell	Hepatocellular carcinoma	invPCR+NAH	28414318
HBV		X75657.1	1647	1816	chr16	p11.2	GRCh37/hg19	34456932	34456966	cell	Hepatocellular carcinoma	invPCR+NAH	28414318
HBV		X75657.1	1647	1826	chr16	p11.2	GRCh37/hg19	34456932	34456967	cell	Hepatocellular carcinoma	invPCR+NAH	28414318
HBV		X75657.1	1647	1826	chr16	p11.2	GRCh37/hg19	34456932	34456966	cell	Hepatocellular carcinoma	invPCR+NAH	28414318
HBV	C			1813	chr15		GRCh37		91509760	Nontumor	Hepatocellular carcinoma	PCR and Sanger sequencing	25901726	PRC1
HBV	C			1796	chr15		GRCh37		91509751	Nontumor	Hepatocellular carcinoma	PCR and Sanger sequencing	25901726	PRC1
HBV	C			1869	chr10		GRCh37		102723937	Nontumor	Hepatocellular carcinoma	PCR and Sanger sequencing	25901726	SLF2
HBV	C			1784	chr1		GRCh37	151032547		Nontumor	Hepatocellular carcinoma	PCR and Sanger sequencing	25901726	MLLT11
HBV	C			464	chr7		GRCh37	74125369		Nontumor	Hepatocellular carcinoma	PCR and Sanger sequencing	25901726	GTF2I
HBV	C			458	chr2		GRCh37	216253024		Nontumor	Hepatocellular carcinoma	PCR and Sanger sequencing	25901726	FN1
HBV	C			456	chr17		GRCh37		10401079	Tumor	Hepatocellular carcinoma	PCR and Sanger sequencing	25901726	MYH1
HBV	C			343	chr19		GRCh37	30313234		Tumor	Hepatocellular carcinoma	PCR and Sanger sequencing	25901726	CCNE1
HBV	C			2087	chr19		GRCh37		33517538	Tumor	Hepatocellular carcinoma	PCR and Sanger sequencing	25901726	RHPN2
HBV	C			2062	chr19		GRCh37	33535159		Tumor	Hepatocellular carcinoma	PCR and Sanger sequencing	25901726	RHPN2
HBV	C			294	chr19		GRCh37		36213551	Tumor	Hepatocellular carcinoma	PCR and Sanger sequencing	25901726	KMT2B
HBV	C			1825	chr19		GRCh37		36213556	Tumor	Hepatocellular carcinoma	PCR and Sanger sequencing	25901726	KMT2B
HBV	C			1824	chr19		GRCh37		36212238	Tumor	Hepatocellular carcinoma	PCR and Sanger sequencing	25901726	KMT2B
HBV	C			2934	chr19		GRCh37		36212705	Tumor	Hepatocellular carcinoma	PCR and Sanger sequencing	25901726	KMT2B
HBV	C			323	chr13		GRCh37		45914856	Tumor	Hepatocellular carcinoma	PCR and Sanger sequencing	25901726	TPT1
HBV	C			458	chr6		GRCh37		84320396	Tumor	Hepatocellular carcinoma	PCR and Sanger sequencing	25901726	SNAP91
HBV	C			1824	chr10		GRCh37		12070978	Tumor	Hepatocellular carcinoma	PCR and Sanger sequencing	25901726	UPF2
HBV	C			3139	chr19		GRCh37		36212607	Tumor	Hepatocellular carcinoma	PCR and Sanger sequencing	25901726	KMT2B
HBV	C			1807	chr2		GRCh37		43902713	Tumor	Hepatocellular carcinoma	PCR and Sanger sequencing	25901726	C1GALT1C1L
HBV	C			1828	chr19		GRCh37		12841836	Tumor	Hepatocellular carcinoma	PCR and Sanger sequencing	25901726	TRIR
HBV	C			1551	chr1		GRCh37		161193408	Tumor	Hepatocellular carcinoma	PCR and Sanger sequencing	25901726	APOA2
HBV	C			422	chr1		GRCh37		161193418	Tumor	Hepatocellular carcinoma	PCR and Sanger sequencing	25901726	APOA2
HBV	C			1109	chr3		GRCh37		186338806	Tumor	Hepatocellular carcinoma	PCR and Sanger sequencing	25901726	AHSG
HBV	C			1526	chr9		GRCh37		116838918	Tumor	Hepatocellular carcinoma	PCR and Sanger sequencing	25901726	AMBP
HBV	C			2103	chr19		GRCh37		36212560	Tumor	Hepatocellular carcinoma	PCR and Sanger sequencing	25901726	KMT2B
HBV	C			1985	chr19		GRCh37		36212705	Tumor	Hepatocellular carcinoma	PCR and Sanger sequencing	25901726	KMT2B
HBV	C			281	chr19		GRCh37		36212705	Tumor	Hepatocellular carcinoma	PCR and Sanger sequencing	25901726	KMT2B
HBV	B			2297	chr19		GRCh37		36213611	Tumor	Hepatocellular carcinoma	PCR and Sanger sequencing	25901726	KMT2B
HBV	B			1826	chr19		GRCh37		36213620	Tumor	Hepatocellular carcinoma	PCR and Sanger sequencing	25901726	KMT2B
HBV	C			2449	chr12		GRCh37		116534555	Tumor	Hepatocellular carcinoma	PCR and Sanger sequencing	25901726	MED13L
HBV	C			2298	chr19		GRCh37		36212705	Tumor	Hepatocellular carcinoma	PCR and Sanger sequencing	25901726	KMT2B
HBV	C			457	chr17		GRCh37		13933678	Tumor	Hepatocellular carcinoma	PCR and Sanger sequencing	25901726	COX10-AS1
HBV	C			1782	chr19		GRCh37		8386583	Tumor	Hepatocellular carcinoma	PCR and Sanger sequencing	25901726	RPS28
HBV					chr5		GRCh37	1298519		Tumor	Hepatocellular carcinoma	PCR and Sanger sequencing	27703150
HBV					chr3		GRCh37	62217516		Tumor	Hepatocellular carcinoma	PCR and Sanger sequencing	27703150	PTPRG
HBV					chr4		GRCh37	122743388		Tumor	Hepatocellular carcinoma	PCR and Sanger sequencing	27703150	CCNA2
HBV					chr5		GRCh37	1296624		Tumor	Hepatocellular carcinoma	PCR and Sanger sequencing	27703150
HBV					chr2		GRCh37	155382315		Tumor	Hepatocellular carcinoma	PCR and Sanger sequencing	27703150
HBV					chr13		GRCh37	106574177		Tumor	Hepatocellular carcinoma	PCR and Sanger sequencing	27703150
HBV					chr6		GRCh37	83965335		Tumor	Hepatocellular carcinoma	PCR and Sanger sequencing	27703150	ME1
HBV					chr12		GRCh37	41926432		Tumor	Hepatocellular carcinoma	PCR and Sanger sequencing	27703150	PDZRN4
HBV					chr7		GRCh37	127721392		Tumor	Hepatocellular carcinoma	PCR and Sanger sequencing	27703150	SND1
HBV					chr6		GRCh37	55110069		Tumor	Hepatocellular carcinoma	PCR and Sanger sequencing	27703150	HCRTR2
HBV					chr16		GRCh37	46404502		Tumor	Hepatocellular carcinoma	PCR and Sanger sequencing	27703150
HBV					chr5		GRCh37	145855469		Tumor	Hepatocellular carcinoma	PCR and Sanger sequencing	27703150	TCERG1
HBV					chr5		GRCh37	1295776		Tumor	Hepatocellular carcinoma	PCR and Sanger sequencing	27703150	TERT
HBV					chr19		GRCh37	36212811		Tumor	Hepatocellular carcinoma	PCR and Sanger sequencing	27703150	KMT2B
HBV					chr19		GRCh37	53831725		Tumor	Hepatocellular carcinoma	PCR and Sanger sequencing	27703150	ZNF845
HBV					chr5		GRCh37	425784		Tumor	Hepatocellular carcinoma	PCR and Sanger sequencing	27703150	AHRR
HBV					chr11		GRCh37	121422658		Tumor	Hepatocellular carcinoma	PCR and Sanger sequencing	27703150	SORL1
HBV					chr8		GRCh37	69060666		Tumor	Hepatocellular carcinoma	PCR and Sanger sequencing	27703150	PREX2
HBV					chr4		GRCh37	122743054		Tumor	Hepatocellular carcinoma	PCR and Sanger sequencing	27703150	CCNA2
HBV					chr5		GRCh37	1312517		Tumor	Hepatocellular carcinoma	PCR and Sanger sequencing	27703150
HBV					chr4		GRCh37	122743030		Tumor	Hepatocellular carcinoma	PCR and Sanger sequencing	27703150	CCNA2
HBV					chr8		GRCh37	70745506		Tumor	Hepatocellular carcinoma	PCR and Sanger sequencing	27703150	SLCO5A1
HBV					chr17		GRCh37	22257818		Tumor	Hepatocellular carcinoma	PCR and Sanger sequencing	27703150
HBV					chr5		GRCh37	1296347		Tumor	Hepatocellular carcinoma	PCR and Sanger sequencing	27703150
HBV					chr7		GRCh37	129551161		Tumor	Hepatocellular carcinoma	PCR and Sanger sequencing	27703150	UBE2H
HBV					chr17		GRCh37	21194918		Tumor	Hepatocellular carcinoma	PCR and Sanger sequencing	27703150	MAP2K3
HBV					chr9		GRCh37	66971304		Tumor	Hepatocellular carcinoma	PCR and Sanger sequencing	27703150
HBV					chr4		GRCh37	122743030		Tumor	Hepatocellular carcinoma	PCR and Sanger sequencing	27703150	CCNA2
HBV					chr8		GRCh37	63932712		Tumor	Hepatocellular carcinoma	PCR and Sanger sequencing	27703150	GGH
HBV					chr8		GRCh37	63932254		Tumor	Hepatocellular carcinoma	PCR and Sanger sequencing	27703150	GGH
HBV					chr8		GRCh37	63932897		Tumor	Hepatocellular carcinoma	PCR and Sanger sequencing	27703150	GGH
HBV					chr11		GRCh37	70791199		Tumor	Hepatocellular carcinoma	PCR and Sanger sequencing	27703150	SHANK2
HBV					chr19		GRCh37	36213578		Tumor	Hepatocellular carcinoma	PCR and Sanger sequencing	27703150	KMT2B
HBV					chr10		GRCh37	85852821		Tumor	Hepatocellular carcinoma	PCR and Sanger sequencing	27703150
HBV					chr13		GRCh37	109135126		Tumor	Hepatocellular carcinoma	PCR and Sanger sequencing	27703150
HBV					chr19		GRCh37	30314880		Tumor	Hepatocellular carcinoma	PCR and Sanger sequencing	27703150	CCNE1
HBV					chr19		GRCh37	30302082		Tumor	Hepatocellular carcinoma	PCR and Sanger sequencing	27703150	CCNE1
HBV					chr19		GRCh37	36212773		Tumor	Hepatocellular carcinoma	PCR and Sanger sequencing	27703150	KMT2B
HBV					chr19		GRCh37	36213957		Tumor	Hepatocellular carcinoma	PCR and Sanger sequencing	27703150	KMT2B
HBV					chr9		GRCh37	67348126		Tumor	Hepatocellular carcinoma	PCR and Sanger sequencing	27703150
HBV					chr18		GRCh37	28180547		Tumor	Hepatocellular carcinoma	PCR and Sanger sequencing	27703150
HBV					chr8		GRCh37	41453075		Tumor	Hepatocellular carcinoma	PCR and Sanger sequencing	27703150	GPAT4
HBV					chr20		GRCh37	16062493		Tumor	Hepatocellular carcinoma	PCR and Sanger sequencing	27703150
HBV					chr12		GRCh37	7528374		Tumor	Hepatocellular carcinoma	PCR and Sanger sequencing	27703150	CD163L1
HBV					chr12		GRCh37	7510647		Tumor	Hepatocellular carcinoma	PCR and Sanger sequencing	27703150	CD163L1
HBV					chr12		GRCh37	18731610		Tumor	Hepatocellular carcinoma	PCR and Sanger sequencing	27703150	PIK3C2G
HBV					chr5		GRCh37	1298413		Tumor	Hepatocellular carcinoma	PCR and Sanger sequencing	27703150
HBV					chr3		GRCh37	163053339		Tumor	Hepatocellular carcinoma	PCR and Sanger sequencing	27703150
HBV					chr9		GRCh37	1216500		Tumor	Hepatocellular carcinoma	PCR and Sanger sequencing	27703150
HBV					chr9		GRCh37	44209411		Tumor	Hepatocellular carcinoma	PCR and Sanger sequencing	27703150
HBV					chr4		GRCh37	79201141		Tumor	Hepatocellular carcinoma	PCR and Sanger sequencing	27703150	FRAS1
HBV					chr19		GRCh37	36212428		Tumor	Hepatocellular carcinoma	PCR and Sanger sequencing	27703150	KMT2B
HBV					chr7		GRCh37	146432080		Tumor	Hepatocellular carcinoma	PCR and Sanger sequencing	27703150	CNTNAP2
HBV					chr17		GRCh37	22250317		Tumor	Hepatocellular carcinoma	PCR and Sanger sequencing	27703150
HBV					chr17		GRCh37	22247938		Tumor	Hepatocellular carcinoma	PCR and Sanger sequencing	27703150
HBV					chr3		GRCh37	192631852		Tumor	Hepatocellular carcinoma	PCR and Sanger sequencing	27703150	MB21D2
HBV					chr5		GRCh37	171567872		Tumor	Hepatocellular carcinoma	PCR and Sanger sequencing	27703150	STK10
HBV					chr7		GRCh37	158866062		Tumor	Hepatocellular carcinoma	PCR and Sanger sequencing	27703150	VIPR2
HBV					chr7		GRCh37	158862322		Tumor	Hepatocellular carcinoma	PCR and Sanger sequencing	27703150	VIPR2
HBV					chr8		GRCh37	35473157		Tumor	Hepatocellular carcinoma	PCR and Sanger sequencing	27703150	UNC5D
HBV					chr20		GRCh37	18708080		Tumor	Hepatocellular carcinoma	PCR and Sanger sequencing	27703150	DTD1
HBV					chr11		GRCh37	69167450		Tumor	Hepatocellular carcinoma	PCR and Sanger sequencing	27703150
HBV					chr11		GRCh37	69479002		Tumor	Hepatocellular carcinoma	PCR and Sanger sequencing	27703150
HBV					chr19		GRCh37	36212786		Tumor	Hepatocellular carcinoma	PCR and Sanger sequencing	27703150	KMT2B
HBV					chr7		GRCh37	31963179		Tumor	Hepatocellular carcinoma	PCR and Sanger sequencing	27703150	PDE1C
HBV					chr7		GRCh37	31963246		Tumor	Hepatocellular carcinoma	PCR and Sanger sequencing	27703150	PDE1C
HBV					chr8		GRCh37	52296331		Tumor	Hepatocellular carcinoma	PCR and Sanger sequencing	27703150	PXDNL
HBV					chr11		GRCh37	65896547		Tumor	Hepatocellular carcinoma	PCR and Sanger sequencing	27703150	PACS1
HBV					chr9		GRCh37	26851657		Tumor	Hepatocellular carcinoma	PCR and Sanger sequencing	27703150	CAAP1
HBV					chr17		GRCh37	75158339		Tumor	Hepatocellular carcinoma	PCR and Sanger sequencing	27703150	SEC14L1
HBV					chr3		GRCh37	2895675		Tumor	Hepatocellular carcinoma	PCR and Sanger sequencing	27703150	CNTN4
HBV					chr19		GRCh37	36212885		Tumor	Hepatocellular carcinoma	PCR and Sanger sequencing	27703150	KMT2B
HBV					chr8		GRCh37	43822429		Tumor	Hepatocellular carcinoma	PCR and Sanger sequencing	27703150
HBV					chr18		GRCh37	18517552		Tumor	Hepatocellular carcinoma	PCR and Sanger sequencing	27703150
HBV					chr5		GRCh37	1293411		Tumor	Hepatocellular carcinoma	PCR and Sanger sequencing	27703150	TERT
HBV					chr19		GRCh37	36213567		Tumor	Hepatocellular carcinoma	PCR and Sanger sequencing	27703150	KMT2B
HBV					chr19		GRCh37	36213567		Tumor	Hepatocellular carcinoma	PCR and Sanger sequencing	27703150	KMT2B
HBV					chr9		GRCh37	114187443		Tumor	Hepatocellular carcinoma	PCR and Sanger sequencing	27703150	ECPAS
HBV					chr19		GRCh37	30293497		Tumor	Hepatocellular carcinoma	PCR and Sanger sequencing	27703150	CCNE1
HBV					chr5		GRCh37	1272746		Tumor	Hepatocellular carcinoma	PCR and Sanger sequencing	27703150	TERT
HBV					chr5		GRCh37	1273872		Tumor	Hepatocellular carcinoma	PCR and Sanger sequencing	27703150	TERT
HBV					chr16		GRCh37	73981492		Tumor	Hepatocellular carcinoma	PCR and Sanger sequencing	27703150
HBV					chr1		GRCh37	145277490		Tumor	Hepatocellular carcinoma	PCR and Sanger sequencing	27703150
HBV					chr8		GRCh37	69666834		Tumor	Hepatocellular carcinoma	PCR and Sanger sequencing	27703150	C8orf34
HBV					chr1		GRCh37	108910007		Tumor	Hepatocellular carcinoma	PCR and Sanger sequencing	27703150
HBV					chr1		GRCh37	45015935		Tumor	Hepatocellular carcinoma	PCR and Sanger sequencing	27703150	RNF220
HBV					chr11		GRCh37	69572603		Tumor	Hepatocellular carcinoma	PCR and Sanger sequencing	27703150
HBV					chr18		GRCh37	69701307		Tumor	Hepatocellular carcinoma	PCR and Sanger sequencing	27703150
HBV					chr8		GRCh37	46841845		Tumor	Hepatocellular carcinoma	PCR and Sanger sequencing	27703150
HBV					chr16		GRCh37	49739640		Tumor	Hepatocellular carcinoma	PCR and Sanger sequencing	27703150	ZNF423
HBV					chr5		GRCh37	1295123		Tumor	Hepatocellular carcinoma	PCR and Sanger sequencing	27703150	TERT
HBV					chr2		GRCh37	1099708		Tumor	Hepatocellular carcinoma	PCR and Sanger sequencing	27703150	SNTG2
HBV					chr5		GRCh37	178188656		Tumor	Hepatocellular carcinoma	PCR and Sanger sequencing	27703150
HBV					chr19		GRCh37	36213252		Tumor	Hepatocellular carcinoma	PCR and Sanger sequencing	27703150	KMT2B
HBV					chr8		GRCh37	43825289		Tumor	Hepatocellular carcinoma	PCR and Sanger sequencing	27703150
HBV					chr1		GRCh37	121485255		Tumor	Hepatocellular carcinoma	PCR and Sanger sequencing	27703150
HBV					chr13		GRCh37	115012692		Tumor	Hepatocellular carcinoma	PCR and Sanger sequencing	27703150	CDC16
HBV					chr7		GRCh37	111578583		Tumor	Hepatocellular carcinoma	PCR and Sanger sequencing	27703150	DOCK4
HBV					chr9		GRCh37	10200468		Tumor	Hepatocellular carcinoma	PCR and Sanger sequencing	27703150	PTPRD
HBV					chr8		GRCh37	35280415		Tumor	Hepatocellular carcinoma	PCR and Sanger sequencing	27703150	UNC5D
HBV					chr22		GRCh37	18024931		Tumor	Hepatocellular carcinoma	PCR and Sanger sequencing	27703150	CECR2
HBV					chr3		GRCh37	196625648		Tumor	Hepatocellular carcinoma	PCR and Sanger sequencing	27703150	SENP5
HBV					chr7		GRCh37	61974921		Tumor	Hepatocellular carcinoma	PCR and Sanger sequencing	27703150
HBV					chr13		GRCh37	62198455		Tumor	Hepatocellular carcinoma	PCR and Sanger sequencing	27703150
HBV					chr1		GRCh37	34690133		Tumor	Hepatocellular carcinoma	PCR and Sanger sequencing	27703150
HBV					chr1		GRCh37	100188402		Tumor	Hepatocellular carcinoma	PCR and Sanger sequencing	27703150	FRRS1
HBV					chr14		GRCh37	63214814		Tumor	Hepatocellular carcinoma	PCR and Sanger sequencing	27703150	KCNH5
HBV					chr5		GRCh37	1296487		Tumor	Hepatocellular carcinoma	PCR and Sanger sequencing	27703150	TERT
HBV					chr11		GRCh37	70201816		Tumor	Hepatocellular carcinoma	PCR and Sanger sequencing	27703150	PPFIA1
HBV					chr3		GRCh37	196625771		Tumor	Hepatocellular carcinoma	PCR and Sanger sequencing	27703150	SENP5
HBV					chr5		GRCh37	1295914		Tumor	Hepatocellular carcinoma	PCR and Sanger sequencing	27703150	TERT
HBV					chr8		GRCh37	38966498		Tumor	Hepatocellular carcinoma	PCR and Sanger sequencing	27703150	ADAM32
HBV					chr8		GRCh37	38953040		Tumor	Hepatocellular carcinoma	PCR and Sanger sequencing	27703150	ADAM9
HBV					chr19		GRCh37	36213669		Tumor	Hepatocellular carcinoma	PCR and Sanger sequencing	27703150	KMT2B
HBV					chr11		GRCh37	70292806		Tumor	Hepatocellular carcinoma	PCR and Sanger sequencing	27703150
HBV					chr9		GRCh37	34510039		Tumor	Hepatocellular carcinoma	PCR and Sanger sequencing	27703150	DNAI1
HBV					chr5		GRCh37	1289847		Tumor	Hepatocellular carcinoma	PCR and Sanger sequencing	27703150	TERT
HBV					chr19		GRCh37	59022628		Tumor	Hepatocellular carcinoma	PCR and Sanger sequencing	27703150	SLC27A5
HBV					chr8		GRCh37	55395507		Tumor	Hepatocellular carcinoma	PCR and Sanger sequencing	27703150
HBV					chr8		GRCh37	132492876		Tumor	Hepatocellular carcinoma	PCR and Sanger sequencing	27703150
HBV					chr3		GRCh37	77287826		Tumor	Hepatocellular carcinoma	PCR and Sanger sequencing	27703150	ROBO2
HBV					chr17		GRCh37	46935421		Tumor	Hepatocellular carcinoma	PCR and Sanger sequencing	27703150	CALCOCO2
HBV					chr17		GRCh37	7578702		Tumor	Hepatocellular carcinoma	PCR and Sanger sequencing	27703150	TP53
HBV					chr1		GRCh37	14627426		Tumor	Hepatocellular carcinoma	PCR and Sanger sequencing	27703150
HBV					chr7		GRCh37	40788892		Tumor	Hepatocellular carcinoma	PCR and Sanger sequencing	27703150	SUGCT
HBV					chr5		GRCh37	175957501		Tumor	Hepatocellular carcinoma	PCR and Sanger sequencing	27703150	RNF44
HBV					chr5		GRCh37	180786916		Tumor	Hepatocellular carcinoma	PCR and Sanger sequencing	27703150
HBV					chr4		GRCh37	68386890		Tumor	Hepatocellular carcinoma	PCR and Sanger sequencing	27703150	CENPC
HBV					chr5		GRCh37	1292007		Tumor	Hepatocellular carcinoma	PCR and Sanger sequencing	27703150	TERT
HBV					chr8		GRCh37	63064041		Tumor	Hepatocellular carcinoma	PCR and Sanger sequencing	27703150
HBV					chr19		GRCh37	30303331		Tumor	Hepatocellular carcinoma	PCR and Sanger sequencing	27703150	CCNE1
HBV					chr17		GRCh37	59142773		Tumor	Hepatocellular carcinoma	PCR and Sanger sequencing	27703150	BCAS3
HBV					chr5		GRCh37	175362062		Tumor	Hepatocellular carcinoma	PCR and Sanger sequencing	27703150
HBV					chr17		GRCh37	21199265		Tumor	Hepatocellular carcinoma	PCR and Sanger sequencing	27703150	MAP2K3
HBV					chr2		GRCh37	195176679		Tumor	Hepatocellular carcinoma	PCR and Sanger sequencing	27703150
HBV					chr5		GRCh37	1295163		Tumor	Hepatocellular carcinoma	PCR and Sanger sequencing	27703150	TERT
HBV					chr10		GRCh37	126262824		Tumor	Hepatocellular carcinoma	PCR and Sanger sequencing	27703150	LHPP
HBV					chr3		GRCh37	61174446		Tumor	Hepatocellular carcinoma	PCR and Sanger sequencing	27703150	FHIT
HBV					chr13		GRCh37	92547780		Tumor	Hepatocellular carcinoma	PCR and Sanger sequencing	27703150	GPC5
HBV					chr9		GRCh37	9314169		Tumor	Hepatocellular carcinoma	PCR and Sanger sequencing	27703150	PTPRD
HBV					chr19		GRCh37	36213091		Tumor	Hepatocellular carcinoma	PCR and Sanger sequencing	27703150	KMT2B
HBV					chr11		GRCh37	69448974		Tumor	Hepatocellular carcinoma	PCR and Sanger sequencing	27703150
HBV					chr5		GRCh37	1296005		Tumor	Hepatocellular carcinoma	PCR and Sanger sequencing	27703150	TERT
HBV					chr8		GRCh37	53704683		Tumor	Hepatocellular carcinoma	PCR and Sanger sequencing	27703150
HBV					chr11		GRCh37	69358936		Tumor	Hepatocellular carcinoma	PCR and Sanger sequencing	27703150
HBV					chr11		GRCh37	60274903		Tumor	Hepatocellular carcinoma	PCR and Sanger sequencing	27703150
HBV					chr3		GRCh37	62217516		Tumor	Hepatocellular carcinoma	PCR and Sanger sequencing	27703150	PTPRG
HBV					chr8		GRCh37	63932897		Tumor	Hepatocellular carcinoma	PCR and Sanger sequencing	27703150	GGH
HBV					chr8		GRCh37	132492876		Tumor	Hepatocellular carcinoma	HIVID	27703150
HBV					chr5		GRCh37	1295454		Tumor	Hepatocellular carcinoma	HIVID	27703150	TERT
HBV					chr5		GRCh37	21234367		Tumor	Hepatocellular carcinoma	HIVID	27703150
HBV					chr5		GRCh37	21234370		Tumor	Hepatocellular carcinoma	HIVID	27703150
HBV					chr17		GRCh37	22248060		Tumor	Hepatocellular carcinoma	HIVID	27703150
HBV					chr17		GRCh37	22250439		Tumor	Hepatocellular carcinoma	HIVID	27703150
HBV					chr17		GRCh37	22252822		Tumor	Hepatocellular carcinoma	HIVID	27703150
HBV					chr11		GRCh37	51576967		Tumor	Hepatocellular carcinoma	HIVID	27703150
HBV					chr1		GRCh37	63213694		Tumor	Hepatocellular carcinoma	HIVID	27703150
HBV					chr1		GRCh37	63213698		Tumor	Hepatocellular carcinoma	HIVID	27703150
HBV					chr1		GRCh37	121354369		Tumor	Hepatocellular carcinoma	HIVID	27703150
HBV					chr1		GRCh37	121359109		Tumor	Hepatocellular carcinoma	HIVID	27703150
HBV					chr1		GRCh37	121478985		Tumor	Hepatocellular carcinoma	HIVID	27703150
HBV					chr13		GRCh37	34239715		Tumor	Hepatocellular carcinoma	HIVID	27703150	STARD13
HBV					chr1		GRCh37	10033		Tumor	Hepatocellular carcinoma	HIVID	27703150
HBV					chr1		GRCh37	10365		Tumor	Hepatocellular carcinoma	HIVID	27703150
HBV					chr1		GRCh37	10464		Tumor	Hepatocellular carcinoma	HIVID	27703150
HBV					chr5		GRCh37	11756		Tumor	Hepatocellular carcinoma	HIVID	27703150
HBV					chr5		GRCh37	11896		Tumor	Hepatocellular carcinoma	HIVID	27703150
HBV					chr12		GRCh37	95341		Tumor	Hepatocellular carcinoma	HIVID	27703150
HBV					chr8		GRCh37	170453		Tumor	Hepatocellular carcinoma	HIVID	27703150	RPL23AP53
HBV					chr11		GRCh37	191800		Tumor	Hepatocellular carcinoma	HIVID	27703150
HBV					chr11		GRCh37	191830		Tumor	Hepatocellular carcinoma	HIVID	27703150
HBV					chr11		GRCh37	191910		Tumor	Hepatocellular carcinoma	HIVID	27703150
HBV					chr5		GRCh37	1296160		Tumor	Hepatocellular carcinoma	HIVID	27703150	TERT
HBV					chr5		GRCh37	1298468		Tumor	Hepatocellular carcinoma	HIVID	27703150	TERT
HBV					chr17		GRCh37	17183652		Tumor	Hepatocellular carcinoma	HIVID	27703150	COPS3
HBV					chr17		GRCh37	17188480		Tumor	Hepatocellular carcinoma	HIVID	27703150	COPS3
HBV					chr9		GRCh37	26851636		Tumor	Hepatocellular carcinoma	HIVID	27703150	CAAP1
HBV					chr9		GRCh37	26851678		Tumor	Hepatocellular carcinoma	HIVID	27703150	CAAP1
HBV					chr9		GRCh37	26851723		Tumor	Hepatocellular carcinoma	HIVID	27703150	CAAP1
HBV					chr9		GRCh37	26851732		Tumor	Hepatocellular carcinoma	HIVID	27703150	CAAP1
HBV					chr17		GRCh37	34936003		Tumor	Hepatocellular carcinoma	HIVID	27703150	GGNBP2
HBV					chr16		GRCh37	49919812		Tumor	Hepatocellular carcinoma	HIVID	27703150
HBV					chr16		GRCh37	76821759		Tumor	Hepatocellular carcinoma	HIVID	27703150
HBV					chr16		GRCh37	90188753		Tumor	Hepatocellular carcinoma	HIVID	27703150
HBV					chr8		GRCh37	91867914		Tumor	Hepatocellular carcinoma	HIVID	27703150	NECAB1
HBV					chr15		GRCh37	102521277		Tumor	Hepatocellular carcinoma	HIVID	27703150
HBV					chr8		GRCh37	137628302		Tumor	Hepatocellular carcinoma	HIVID	27703150
HBV					chr3		GRCh37	167136194		Tumor	Hepatocellular carcinoma	HIVID	27703150
HBV					chr3		GRCh37	197751780		Tumor	Hepatocellular carcinoma	HIVID	27703150	LMLN
HBV					chr1		GRCh37	249240012		Tumor	Hepatocellular carcinoma	HIVID	27703150
HBV					chr1		GRCh37	249240051		Tumor	Hepatocellular carcinoma	HIVID	27703150
HBV					chr1		GRCh37	249240279		Tumor	Hepatocellular carcinoma	HIVID	27703150
HBV					chr1		GRCh37	249240303		Tumor	Hepatocellular carcinoma	HIVID	27703150
HBV					chr1		GRCh37	249240332		Tumor	Hepatocellular carcinoma	HIVID	27703150
HBV					chr22		GRCh37	36024264		Tumor	Hepatocellular carcinoma	HIVID	27703150	MB
HBV					chr17		GRCh37	56117112		Tumor	Hepatocellular carcinoma	HIVID	27703150
HBV					chr17		GRCh37	66256018		Tumor	Hepatocellular carcinoma	HIVID	27703150	ARSG
HBV					chr17		GRCh37	81070363		Tumor	Hepatocellular carcinoma	HIVID	27703150
HBV					chr17		GRCh37	81089193		Tumor	Hepatocellular carcinoma	HIVID	27703150
HBV					chr1		GRCh37	151643728		Tumor	Hepatocellular carcinoma	HIVID	27703150	SNX27
HBV					chr8		GRCh37	42448033		Tumor	Hepatocellular carcinoma	HIVID	27703150
HBV					chr12		GRCh37	103909790		Tumor	Hepatocellular carcinoma	HIVID	27703150
HBV					chr5		GRCh37	1291916		Tumor	Hepatocellular carcinoma	HIVID	27703150	TERT
HBV					chr5		GRCh37	833246		Tumor	Hepatocellular carcinoma	HIVID	27703150	ZDHHC11
HBV					chr13		GRCh37	20034369		Tumor	Hepatocellular carcinoma	HIVID	27703150	TPTE2
HBV					chr6		GRCh37	57843306		Tumor	Hepatocellular carcinoma	HIVID	27703150
HBV					chr6		GRCh37	57844773		Tumor	Hepatocellular carcinoma	HIVID	27703150
HBV					chr8		GRCh37	93777978		Tumor	Hepatocellular carcinoma	HIVID	27703150	FLJ46284
HBV					chr2		GRCh37	103121603		Tumor	Hepatocellular carcinoma	HIVID	27703150	SLC9A4
HBV					chr2		GRCh37	195102599		Tumor	Hepatocellular carcinoma	HIVID	27703150
HBV					chr2		GRCh37	243152582		Tumor	Hepatocellular carcinoma	HIVID	27703150
HBV					chr5		GRCh37	1295149		Tumor	Hepatocellular carcinoma	HIVID	27703150	TERT
HBV					chr5		GRCh37	1295200		Tumor	Hepatocellular carcinoma	HIVID	27703150	TERT
HBV					chr5		GRCh37	1295235		Tumor	Hepatocellular carcinoma	HIVID	27703150	TERT
HBV					chr5		GRCh37	1295263		Tumor	Hepatocellular carcinoma	HIVID	27703150	TERT
HBV					chr12		GRCh37	90979684		Tumor	Hepatocellular carcinoma	HIVID	27703150
HBV					chr12		GRCh37	90979716		Tumor	Hepatocellular carcinoma	HIVID	27703150
HBV					chr1		GRCh37	121113600		Tumor	Hepatocellular carcinoma	HIVID	27703150	SRGAP2-AS1
HBV					chr1		GRCh37	206563829		Tumor	Hepatocellular carcinoma	HIVID	27703150
HBV					chr9		GRCh37	10341		Tumor	Hepatocellular carcinoma	HIVID	27703150
HBV					chr5		GRCh37	1295538		Tumor	Hepatocellular carcinoma	HIVID	27703150	TERT
HBV					chr4		GRCh37	49100216		Tumor	Hepatocellular carcinoma	HIVID	27703150
HBV					chr4		GRCh37	49106837		Tumor	Hepatocellular carcinoma	HIVID	27703150
HBV					chr4		GRCh37	49120896		Tumor	Hepatocellular carcinoma	HIVID	27703150
HBV					chr4		GRCh37	191044274		Tumor	Hepatocellular carcinoma	HIVID	27703150
HBV					chr1		GRCh37	249239755		Tumor	Hepatocellular carcinoma	HIVID	27703150
HBV					chr1		GRCh37	249239808		Tumor	Hepatocellular carcinoma	HIVID	27703150
HBV					chr2		GRCh37	47309766		Tumor	Hepatocellular carcinoma	HIVID	27703150
HBV					chr3		GRCh37	8094599		Tumor	Hepatocellular carcinoma	HIVID	27703150
HBV					chr17		GRCh37	9702645		Tumor	Hepatocellular carcinoma	HIVID	27703150	DHRS7C
HBV					chr19		GRCh37	11477600		Tumor	Hepatocellular carcinoma	HIVID	27703150
HBV					chr6		GRCh37	32508649		Tumor	Hepatocellular carcinoma	HIVID	27703150
HBV					chr16		GRCh37	46402114		Tumor	Hepatocellular carcinoma	HIVID	27703150
HBV					chr16		GRCh37	46408203		Tumor	Hepatocellular carcinoma	HIVID	27703150
HBV					chr2		GRCh37	56747084		Tumor	Hepatocellular carcinoma	HIVID	27703150
HBV					chr7		GRCh37	56847807		Tumor	Hepatocellular carcinoma	HIVID	27703150
HBV					chr7		GRCh37	63258465		Tumor	Hepatocellular carcinoma	HIVID	27703150
HBV					chr9		GRCh37	66971262		Tumor	Hepatocellular carcinoma	HIVID	27703150
HBV					chr2		GRCh37	87792696		Tumor	Hepatocellular carcinoma	HIVID	27703150	CYTOR
HBV					chr9		GRCh37	112411309		Tumor	Hepatocellular carcinoma	HIVID	27703150	PALM2
HBV					chr1		GRCh37	211767444		Tumor	Hepatocellular carcinoma	HIVID	27703150
HBV					chr11		GRCh37	50739124		Tumor	Hepatocellular carcinoma	HIVID	27703150
HBV					chr2		GRCh37	124653556		Tumor	Hepatocellular carcinoma	HIVID	27703150
HBV					chr13		GRCh37	59827939		Tumor	Hepatocellular carcinoma	HIVID	27703150
HBV					chr13		GRCh37	59828449		Tumor	Hepatocellular carcinoma	HIVID	27703150
HBV					chr5		GRCh37	118469		Tumor	Hepatocellular carcinoma	HIVID	27703150
HBV					chr1		GRCh37	4110083		Tumor	Hepatocellular carcinoma	HIVID	27703150
HBV					chr5		GRCh37	20914114		Tumor	Hepatocellular carcinoma	HIVID	27703150
HBV					chr8		GRCh37	28455384		Tumor	Hepatocellular carcinoma	HIVID	27703150
HBV					chr5		GRCh37	34288319		Tumor	Hepatocellular carcinoma	HIVID	27703150
HBV					chr10		GRCh37	89995347		Tumor	Hepatocellular carcinoma	HIVID	27703150
HBV					chr2		GRCh37	103201985		Tumor	Hepatocellular carcinoma	HIVID	27703150
HBV					chr2		GRCh37	106944539		Tumor	Hepatocellular carcinoma	HIVID	27703150
HBV					chr7		GRCh37	112979202		Tumor	Hepatocellular carcinoma	HIVID	27703150
HBV					chr3		GRCh37	193036412		Tumor	Hepatocellular carcinoma	HIVID	27703150	ATP13A5
HBV					chr2		GRCh37	216351907		Tumor	Hepatocellular carcinoma	HIVID	27703150
HBV					chr1		GRCh37	217352039		Tumor	Hepatocellular carcinoma	HIVID	27703150
HBV					chr17		GRCh37	22249026		Tumor	Hepatocellular carcinoma	HIVID	27703150
HBV					chr17		GRCh37	22260816		Tumor	Hepatocellular carcinoma	HIVID	27703150
HBV					chr17		GRCh37	22260917		Tumor	Hepatocellular carcinoma	HIVID	27703150
HBV					chr17		GRCh37	22261236		Tumor	Hepatocellular carcinoma	HIVID	27703150
HBV					chr17		GRCh37	22261559		Tumor	Hepatocellular carcinoma	HIVID	27703150
HBV					chr11		GRCh37	51573396		Tumor	Hepatocellular carcinoma	HIVID	27703150
HBV					chr16		GRCh37	59709356		Tumor	Hepatocellular carcinoma	HIVID	27703150
HBV					chr8		GRCh37	84506156		Tumor	Hepatocellular carcinoma	HIVID	27703150
HBV					chr12		GRCh37	105712305		Tumor	Hepatocellular carcinoma	HIVID	27703150
HBV					chr12		GRCh37	111880797		Tumor	Hepatocellular carcinoma	HIVID	27703150	SH2B3
HBV					chr12		GRCh37	111880825		Tumor	Hepatocellular carcinoma	HIVID	27703150	SH2B3
HBV					chr3		GRCh37	174356473		Tumor	Hepatocellular carcinoma	HIVID	27703150
HBV					chr4		GRCh37	191043586		Tumor	Hepatocellular carcinoma	HIVID	27703150
HBV					chr4		GRCh37	191043680		Tumor	Hepatocellular carcinoma	HIVID	27703150
HBV					chr3		GRCh37	196625759		Tumor	Hepatocellular carcinoma	HIVID	27703150	SENP5
HBV					chr6		GRCh37	1496549		Tumor	Hepatocellular carcinoma	HIVID	27703150
HBV					chr6		GRCh37	5617257		Tumor	Hepatocellular carcinoma	HIVID	27703150	FARS2
HBV					chr4		GRCh37	47507716		Tumor	Hepatocellular carcinoma	HIVID	27703150	ATP10D
HBV					chr19		GRCh37	54154083		Tumor	Hepatocellular carcinoma	HIVID	27703150
HBV					chr5		GRCh37	157907401		Tumor	Hepatocellular carcinoma	HIVID	27703150
HBV					chr5		GRCh37	171284619		Tumor	Hepatocellular carcinoma	HIVID	27703150
HBV					chr5		GRCh37	1295202		Tumor	Hepatocellular carcinoma	HIVID	27703150	TERT
HBV					chr5		GRCh37	1295218		Tumor	Hepatocellular carcinoma	HIVID	27703150	TERT
HBV					chr5		GRCh37	1295263		Tumor	Hepatocellular carcinoma	HIVID	27703150	TERT
HBV					chr5		GRCh37	1295267		Tumor	Hepatocellular carcinoma	HIVID	27703150	TERT
HBV					chr17		GRCh37	18764582		Tumor	Hepatocellular carcinoma	HIVID	27703150	PRPSAP2
HBV					chr8		GRCh37	54350100		Tumor	Hepatocellular carcinoma	HIVID	27703150
HBV					chr8		GRCh37	54380909		Tumor	Hepatocellular carcinoma	HIVID	27703150
HBV					chr11		GRCh37	63161833		Tumor	Hepatocellular carcinoma	HIVID	27703150
HBV					chr2		GRCh37	155378561		Tumor	Hepatocellular carcinoma	HIVID	27703150
HBV					chr1		GRCh37	25364215		Tumor	Hepatocellular carcinoma	HIVID	27703150
HBV					chr1		GRCh37	25392522		Tumor	Hepatocellular carcinoma	HIVID	27703150
HBV					chr1		GRCh37	25392584		Tumor	Hepatocellular carcinoma	HIVID	27703150
HBV					chr1		GRCh37	25392607		Tumor	Hepatocellular carcinoma	HIVID	27703150
HBV					chr5		GRCh37	177804498		Tumor	Hepatocellular carcinoma	HIVID	27703150	COL23A1
HBV					chr18		GRCh37	14695844		Tumor	Hepatocellular carcinoma	HIVID	27703150
HBV					chr16		GRCh37	17234963		Tumor	Hepatocellular carcinoma	HIVID	27703150	XYLT1
HBV					chr16		GRCh37	17236325		Tumor	Hepatocellular carcinoma	HIVID	27703150	XYLT1
HBV					chr4		GRCh37	138349771		Tumor	Hepatocellular carcinoma	HIVID	27703150
HBV					chr5		GRCh37	1295625		Tumor	Hepatocellular carcinoma	HIVID	27703150	TERT
HBV					chr20		GRCh37	32582608		Tumor	Hepatocellular carcinoma	HIVID	27703150	RALY
HBV					chr8		GRCh37	48706388		Tumor	Hepatocellular carcinoma	HIVID	27703150	PRKDC
HBV					chr11		GRCh37	65719622		Tumor	Hepatocellular carcinoma	HIVID	27703150	TSGA10IP
HBV					chr9		GRCh37	66971200		Tumor	Hepatocellular carcinoma	HIVID	27703150
HBV					chr3		GRCh37	2189976		Tumor	Hepatocellular carcinoma	HIVID	27703150	CNTN4
HBV					chr21		GRCh37	22700059		Tumor	Hepatocellular carcinoma	HIVID	27703150	NCAM2
HBV					chr8		GRCh37	56692775		Tumor	Hepatocellular carcinoma	HIVID	27703150	TGS1
HBV					chr19		GRCh37	58289084		Tumor	Hepatocellular carcinoma	HIVID	27703150	ZNF586
HBV					chr19		GRCh37	58289116		Tumor	Hepatocellular carcinoma	HIVID	27703150	ZNF586
HBV					chr6		GRCh37	84030784		Tumor	Hepatocellular carcinoma	HIVID	27703150	ME1
HBV					chr17		GRCh37	18175848		Tumor	Hepatocellular carcinoma	HIVID	27703150
HBV					chr15		GRCh37	34391947		Tumor	Hepatocellular carcinoma	HIVID	27703150	EMC7
HBV					chr5		GRCh37	393004		Tumor	Hepatocellular carcinoma	HIVID	27703150	AHRR
HBV					chr5		GRCh37	1295560		Tumor	Hepatocellular carcinoma	HIVID	27703150	TERT
HBV					chr2		GRCh37	8046608		Tumor	Hepatocellular carcinoma	HIVID	27703150
HBV					chr2		GRCh37	8046646		Tumor	Hepatocellular carcinoma	HIVID	27703150
HBV					chr2		GRCh37	10670516		Tumor	Hepatocellular carcinoma	HIVID	27703150
HBV					chr10		GRCh37	22455303		Tumor	Hepatocellular carcinoma	HIVID	27703150
HBV					chr21		GRCh37	24565362		Tumor	Hepatocellular carcinoma	HIVID	27703150
HBV					chr5		GRCh37	25284750		Tumor	Hepatocellular carcinoma	HIVID	27703150
HBV					chr20		GRCh37	25824833		Tumor	Hepatocellular carcinoma	HIVID	27703150
HBV					chr20		GRCh37	25824872		Tumor	Hepatocellular carcinoma	HIVID	27703150
HBV					chr19		GRCh37	27734485		Tumor	Hepatocellular carcinoma	HIVID	27703150
HBV					chr19		GRCh37	27738552		Tumor	Hepatocellular carcinoma	HIVID	27703150
HBV					chr19		GRCh37	27740244		Tumor	Hepatocellular carcinoma	HIVID	27703150
HBV					chr19		GRCh37	30303135		Tumor	Hepatocellular carcinoma	HIVID	27703150	CCNE1
HBV					chr19		GRCh37	30303435		Tumor	Hepatocellular carcinoma	HIVID	27703150	CCNE1
HBV					chr19		GRCh37	30303496		Tumor	Hepatocellular carcinoma	HIVID	27703150	CCNE1
HBV					chr19		GRCh37	30303517		Tumor	Hepatocellular carcinoma	HIVID	27703150	CCNE1
HBV					chr7		GRCh37	36421098		Tumor	Hepatocellular carcinoma	HIVID	27703150	KIAA0895
HBV					chr3		GRCh37	42841649		Tumor	Hepatocellular carcinoma	HIVID	27703150	HIGD1A
HBV					chr21		GRCh37	47648163		Tumor	Hepatocellular carcinoma	HIVID	27703150	LSS
HBV					chr11		GRCh37	55436955		Tumor	Hepatocellular carcinoma	HIVID	27703150
HBV					chr7		GRCh37	61968586		Tumor	Hepatocellular carcinoma	HIVID	27703150
HBV					chr4		GRCh37	68265622		Tumor	Hepatocellular carcinoma	HIVID	27703150
HBV					chr16		GRCh37	71519890		Tumor	Hepatocellular carcinoma	HIVID	27703150	ZNF19
HBV					chr7		GRCh37	71530008		Tumor	Hepatocellular carcinoma	HIVID	27703150	CALN1
HBV					chr7		GRCh37	73314106		Tumor	Hepatocellular carcinoma	HIVID	27703150
HBV					chr7		GRCh37	75585401		Tumor	Hepatocellular carcinoma	HIVID	27703150	POR
HBV					chr13		GRCh37	81151195		Tumor	Hepatocellular carcinoma	HIVID	27703150
HBV					chr4		GRCh37	95627355		Tumor	Hepatocellular carcinoma	HIVID	27703150
HBV					chr1		GRCh37	121484453		Tumor	Hepatocellular carcinoma	HIVID	27703150
HBV					chr1		GRCh37	121484780		Tumor	Hepatocellular carcinoma	HIVID	27703150
HBV					chr4		GRCh37	174229760		Tumor	Hepatocellular carcinoma	HIVID	27703150	GALNT7
HBV					chr1		GRCh37	203790410		Tumor	Hepatocellular carcinoma	HIVID	27703150	ZC3H11A
HBV					chr8		GRCh37	117420		Tumor	Hepatocellular carcinoma	HIVID	27703150	OR4F21
HBV					chr7		GRCh37	2662198		Tumor	Hepatocellular carcinoma	HIVID	27703150
HBV					chr12		GRCh37	15947636		Tumor	Hepatocellular carcinoma	HIVID	27703150	EPS8
HBV					chr1		GRCh37	16965766		Tumor	Hepatocellular carcinoma	HIVID	27703150
HBV					chr5		GRCh37	17698269		Tumor	Hepatocellular carcinoma	HIVID	27703150
HBV					chr5		GRCh37	17698940		Tumor	Hepatocellular carcinoma	HIVID	27703150
HBV					chr5		GRCh37	18215609		Tumor	Hepatocellular carcinoma	HIVID	27703150
HBV					chr7		GRCh37	19503945		Tumor	Hepatocellular carcinoma	HIVID	27703150
HBV					chr10		GRCh37	28186462		Tumor	Hepatocellular carcinoma	HIVID	27703150	ARMC4
HBV					chr19		GRCh37	31510569		Tumor	Hepatocellular carcinoma	HIVID	27703150
HBV					chr8		GRCh37	35473157		Tumor	Hepatocellular carcinoma	HIVID	27703150	UNC5D
HBV					chr7		GRCh37	39572486		Tumor	Hepatocellular carcinoma	HIVID	27703150
HBV					chr19		GRCh37	41336720		Tumor	Hepatocellular carcinoma	HIVID	27703150
HBV					chr12		GRCh37	41869446		Tumor	Hepatocellular carcinoma	HIVID	27703150	PDZRN4
HBV					chr4		GRCh37	43479355		Tumor	Hepatocellular carcinoma	HIVID	27703150
HBV					chr5		GRCh37	44598381		Tumor	Hepatocellular carcinoma	HIVID	27703150
HBV					chr5		GRCh37	44598417		Tumor	Hepatocellular carcinoma	HIVID	27703150
HBV					chr22		GRCh37	46821433		Tumor	Hepatocellular carcinoma	HIVID	27703150	CELSR1
HBV					chr13		GRCh37	57230579		Tumor	Hepatocellular carcinoma	HIVID	27703150
HBV					chr3		GRCh37	58207783		Tumor	Hepatocellular carcinoma	HIVID	27703150
HBV					chr14		GRCh37	62783251		Tumor	Hepatocellular carcinoma	HIVID	27703150
HBV					chr3		GRCh37	64561235		Tumor	Hepatocellular carcinoma	HIVID	27703150	PRPF31
HBV					chr10		GRCh37	77257531		Tumor	Hepatocellular carcinoma	HIVID	27703150
HBV					chr7		GRCh37	89325062		Tumor	Hepatocellular carcinoma	HIVID	27703150	STEAP2-AS1
HBV					chr5		GRCh37	90892742		Tumor	Hepatocellular carcinoma	HIVID	27703150
HBV					chr5		GRCh37	90892781		Tumor	Hepatocellular carcinoma	HIVID	27703150
HBV					chr2		GRCh37	98856030		Tumor	Hepatocellular carcinoma	HIVID	27703150	VWA3B
HBV					chr13		GRCh37	101243775		Tumor	Hepatocellular carcinoma	HIVID	27703150	GGACT
HBV					chr13		GRCh37	101243807		Tumor	Hepatocellular carcinoma	HIVID	27703150	GGACT
HBV					chr6		GRCh37	109724222		Tumor	Hepatocellular carcinoma	HIVID	27703150	PPIL6
HBV					chr3		GRCh37	113336238		Tumor	Hepatocellular carcinoma	HIVID	27703150	SIDT1
HBV					chr2		GRCh37	120456756		Tumor	Hepatocellular carcinoma	HIVID	27703150
HBV					chr8		GRCh37	123942221		Tumor	Hepatocellular carcinoma	HIVID	27703150	ZHX2
HBV					chr8		GRCh37	129821686		Tumor	Hepatocellular carcinoma	HIVID	27703150
HBV					chr9		GRCh37	130227284		Tumor	Hepatocellular carcinoma	HIVID	27703150	LRSAM1
HBV					chr9		GRCh37	134537621		Tumor	Hepatocellular carcinoma	HIVID	27703150	RAPGEF1
HBV					chr3		GRCh37	147638617		Tumor	Hepatocellular carcinoma	HIVID	27703150
HBV					chr3		GRCh37	168748108		Tumor	Hepatocellular carcinoma	HIVID	27703150
HBV					chr3		GRCh37	168748150		Tumor	Hepatocellular carcinoma	HIVID	27703150
HBV					chr1		GRCh37	170779185		Tumor	Hepatocellular carcinoma	HIVID	27703150
HBV					chr2		GRCh37	40228639		Tumor	Hepatocellular carcinoma	HIVID	27703150	SLC8A1-AS1
HBV					chr2		GRCh37	40228665		Tumor	Hepatocellular carcinoma	HIVID	27703150	SLC8A1-AS1
HBV					chr4		GRCh37	168235462		Tumor	Hepatocellular carcinoma	HIVID	27703150
HBV					chr5		GRCh37	1295416		Tumor	Hepatocellular carcinoma	HIVID	27703150	TERT
HBV					chr5		GRCh37	1295449		Tumor	Hepatocellular carcinoma	HIVID	27703150	TERT
HBV					chr5		GRCh37	10000		Tumor	Hepatocellular carcinoma	HIVID	27703150
HBV					chr17		GRCh37	22245451		Tumor	Hepatocellular carcinoma	HIVID	27703150
HBV					chr16		GRCh37	33963435		Tumor	Hepatocellular carcinoma	HIVID	27703150	LINC00273
HBV					chr16		GRCh37	46404256		Tumor	Hepatocellular carcinoma	HIVID	27703150
HBV					chr16		GRCh37	46428198		Tumor	Hepatocellular carcinoma	HIVID	27703150
HBV					chr16		GRCh37	46428543		Tumor	Hepatocellular carcinoma	HIVID	27703150
HBV					chr6		GRCh37	54933629		Tumor	Hepatocellular carcinoma	HIVID	27703150
HBV					chr2		GRCh37	133012843		Tumor	Hepatocellular carcinoma	HIVID	27703150	ANKRD30BL
HBV					chr2		GRCh37	133030533		Tumor	Hepatocellular carcinoma	HIVID	27703150
HBV					chr5		GRCh37	1292401		Tumor	Hepatocellular carcinoma	HIVID	27703150	TERT
HBV					chr12		GRCh37	66241628		Tumor	Hepatocellular carcinoma	HIVID	27703150	HMGA2
HBV					chr12		GRCh37	66677753		Tumor	Hepatocellular carcinoma	HIVID	27703150
HBV					chr3		GRCh37	179343887		Tumor	Hepatocellular carcinoma	HIVID	27703150
HBV					chr5		GRCh37	132781090		Tumor	Hepatocellular carcinoma	HIVID	27703150	FSTL4
HBV					chr9		GRCh37	38120925		Tumor	Hepatocellular carcinoma	HIVID	27703150
HBV					chr1		GRCh37	121484114		Tumor	Hepatocellular carcinoma	HIVID	27703150
HBV					chr1		GRCh37	121485133		Tumor	Hepatocellular carcinoma	HIVID	27703150
HBV					chr1		GRCh37	194896702		Tumor	Hepatocellular carcinoma	HIVID	27703150
HBV					chr9		GRCh37	10079		Tumor	Hepatocellular carcinoma	HIVID	27703150
HBV					chr9		GRCh37	10184		Tumor	Hepatocellular carcinoma	HIVID	27703150
HBV					chr1		GRCh37	10239		Tumor	Hepatocellular carcinoma	HIVID	27703150
HBV					chr1		GRCh37	10333		Tumor	Hepatocellular carcinoma	HIVID	27703150
HBV					chr5		GRCh37	11680		Tumor	Hepatocellular carcinoma	HIVID	27703150
HBV					chr12		GRCh37	95531		Tumor	Hepatocellular carcinoma	HIVID	27703150
HBV					chr11		GRCh37	191805		Tumor	Hepatocellular carcinoma	HIVID	27703150
HBV					chr11		GRCh37	191897		Tumor	Hepatocellular carcinoma	HIVID	27703150
HBV					chr5		GRCh37	1314962		Tumor	Hepatocellular carcinoma	HIVID	27703150
HBV					chr10		GRCh37	5027215		Tumor	Hepatocellular carcinoma	HIVID	27703150
HBV					chr12		GRCh37	23792880		Tumor	Hepatocellular carcinoma	HIVID	27703150	SOX5
HBV					chr21		GRCh37	27577221		Tumor	Hepatocellular carcinoma	HIVID	27703150
HBV					chr16		GRCh37	32250419		Tumor	Hepatocellular carcinoma	HIVID	27703150
HBV					chr16		GRCh37	32250465		Tumor	Hepatocellular carcinoma	HIVID	27703150
HBV					chr16		GRCh37	32701607		Tumor	Hepatocellular carcinoma	HIVID	27703150
HBV					chr16		GRCh37	32701653		Tumor	Hepatocellular carcinoma	HIVID	27703150
HBV					chr16		GRCh37	47754992		Tumor	Hepatocellular carcinoma	HIVID	27703150
HBV					chr21		GRCh37	48119752		Tumor	Hepatocellular carcinoma	HIVID	27703150
HBV					chr21		GRCh37	48119806		Tumor	Hepatocellular carcinoma	HIVID	27703150
HBV					chr8		GRCh37	66730370		Tumor	Hepatocellular carcinoma	HIVID	27703150	PDE7A
HBV					chr18		GRCh37	78016206		Tumor	Hepatocellular carcinoma	HIVID	27703150
HBV					chr18		GRCh37	78016230		Tumor	Hepatocellular carcinoma	HIVID	27703150
HBV					chr18		GRCh37	78016257		Tumor	Hepatocellular carcinoma	HIVID	27703150
HBV					chr18		GRCh37	78016280		Tumor	Hepatocellular carcinoma	HIVID	27703150
HBV					chr18		GRCh37	78016326		Tumor	Hepatocellular carcinoma	HIVID	27703150
HBV					chr9		GRCh37	118066667		Tumor	Hepatocellular carcinoma	HIVID	27703150	2019-12-01
HBV					chr9		GRCh37	118073554		Tumor	Hepatocellular carcinoma	HIVID	27703150	2019-12-01
HBV					chr10		GRCh37	135524675		Tumor	Hepatocellular carcinoma	HIVID	27703150
HBV					chr4		GRCh37	191044238		Tumor	Hepatocellular carcinoma	HIVID	27703150
HBV					chr1		GRCh37	249239950		Tumor	Hepatocellular carcinoma	HIVID	27703150
HBV					chr1		GRCh37	249240050		Tumor	Hepatocellular carcinoma	HIVID	27703150
HBV					chr5		GRCh37	1303793		Tumor	Hepatocellular carcinoma	HIVID	27703150
HBV					chr13		GRCh37	105534853		Tumor	Hepatocellular carcinoma	HIVID	27703150
HBV					chr10		GRCh37	135524715		Tumor	Hepatocellular carcinoma	HIVID	27703150
HBV					chr10		GRCh37	135524737		Tumor	Hepatocellular carcinoma	HIVID	27703150
HBV					chr1		GRCh37	10110		Tumor	Hepatocellular carcinoma	HIVID	27703150
HBV					chr7		GRCh37	10243		Tumor	Hepatocellular carcinoma	HIVID	27703150
HBV					chr5		GRCh37	10547		Tumor	Hepatocellular carcinoma	HIVID	27703150
HBV					chr5		GRCh37	10565		Tumor	Hepatocellular carcinoma	HIVID	27703150
HBV					chr5		GRCh37	11583		Tumor	Hepatocellular carcinoma	HIVID	27703150
HBV					chr5		GRCh37	11700		Tumor	Hepatocellular carcinoma	HIVID	27703150
HBV					chr5		GRCh37	11712		Tumor	Hepatocellular carcinoma	HIVID	27703150
HBV					chr5		GRCh37	11784		Tumor	Hepatocellular carcinoma	HIVID	27703150
HBV					chr12		GRCh37	95433		Tumor	Hepatocellular carcinoma	HIVID	27703150
HBV					chr12		GRCh37	95601		Tumor	Hepatocellular carcinoma	HIVID	27703150
HBV					chr12		GRCh37	95613		Tumor	Hepatocellular carcinoma	HIVID	27703150
HBV					chr12		GRCh37	95638		Tumor	Hepatocellular carcinoma	HIVID	27703150
HBV					chr11		GRCh37	175784		Tumor	Hepatocellular carcinoma	HIVID	27703150
HBV					chr16		GRCh37	17337492		Tumor	Hepatocellular carcinoma	HIVID	27703150	XYLT1
HBV					chr19		GRCh37	36212832		Tumor	Hepatocellular carcinoma	HIVID	27703150	KMT2B
HBV					chr19		GRCh37	36212921		Tumor	Hepatocellular carcinoma	HIVID	27703150	KMT2B
HBV					chr20		GRCh37	46461894		Tumor	Hepatocellular carcinoma	HIVID	27703150
HBV					chr20		GRCh37	46526987		Tumor	Hepatocellular carcinoma	HIVID	27703150
HBV					chr20		GRCh37	47128685		Tumor	Hepatocellular carcinoma	HIVID	27703150
HBV					chr20		GRCh37	47128750		Tumor	Hepatocellular carcinoma	HIVID	27703150
HBV					chr11		GRCh37	69167450		Tumor	Hepatocellular carcinoma	HIVID	27703150
HBV					chr15		GRCh37	80755812		Tumor	Hepatocellular carcinoma	HIVID	27703150	ARNT2
HBV					chr4		GRCh37	81894445		Tumor	Hepatocellular carcinoma	HIVID	27703150
HBV					chr12		GRCh37	133841775		Tumor	Hepatocellular carcinoma	HIVID	27703150
HBV					chr10		GRCh37	135524466		Tumor	Hepatocellular carcinoma	HIVID	27703150
HBV					chr4		GRCh37	191043983		Tumor	Hepatocellular carcinoma	HIVID	27703150
HBV					chr3		GRCh37	193972122		Tumor	Hepatocellular carcinoma	HIVID	27703150
HBV					chr3		GRCh37	194048896		Tumor	Hepatocellular carcinoma	HIVID	27703150
HBV					chr5		GRCh37	428156		Tumor	Hepatocellular carcinoma	HIVID	27703150	AHRR
HBV					chr5		GRCh37	430538		Tumor	Hepatocellular carcinoma	HIVID	27703150	AHRR
HBV					chr1		GRCh37	22397725		Tumor	Hepatocellular carcinoma	HIVID	27703150	CDC42
HBV					chr22		GRCh37	48907113		Tumor	Hepatocellular carcinoma	HIVID	27703150	TAFA5
HBV					chr19		GRCh37	53831769		Tumor	Hepatocellular carcinoma	HIVID	27703150	ZNF845
HBV					chr7		GRCh37	61744286		Tumor	Hepatocellular carcinoma	HIVID	27703150
HBV					chr7		GRCh37	61744324		Tumor	Hepatocellular carcinoma	HIVID	27703150
HBV					chr11		GRCh37	100676464		Tumor	Hepatocellular carcinoma	HIVID	27703150	ARHGAP42
HBV					chr5		GRCh37	144552806		Tumor	Hepatocellular carcinoma	HIVID	27703150
HBV					chr18		GRCh37	18519665		Tumor	Hepatocellular carcinoma	HIVID	27703150
HBV					chr18		GRCh37	18520279		Tumor	Hepatocellular carcinoma	HIVID	27703150
HBV					chr9		GRCh37	22712493		Tumor	Hepatocellular carcinoma	HIVID	27703150	LINC01239
HBV					chr9		GRCh37	22712729		Tumor	Hepatocellular carcinoma	HIVID	27703150	LINC01239
HBV					chr12		GRCh37	37995094		Tumor	Hepatocellular carcinoma	HIVID	27703150
HBV					chr5		GRCh37	46359567		Tumor	Hepatocellular carcinoma	HIVID	27703150
HBV					chr9		GRCh37	66971092		Tumor	Hepatocellular carcinoma	HIVID	27703150
HBV					chr3		GRCh37	90461656		Tumor	Hepatocellular carcinoma	HIVID	27703150
HBV					chr2		GRCh37	92298627		Tumor	Hepatocellular carcinoma	HIVID	27703150
HBV					chr3		GRCh37	139893282		Tumor	Hepatocellular carcinoma	HIVID	27703150	CLSTN2
HBV					chr21		GRCh37	37020906		Tumor	Hepatocellular carcinoma	HIVID	27703150
HBV					chr11		GRCh37	21563428		Tumor	Hepatocellular carcinoma	HIVID	27703150	NELL1
HBV					chr6		GRCh37	66446619		Tumor	Hepatocellular carcinoma	HIVID	27703150
HBV					chr13		GRCh37	66853284		Tumor	Hepatocellular carcinoma	HIVID	27703150
HBV					chr5		GRCh37	1295131		Tumor	Hepatocellular carcinoma	HIVID	27703150	TERT
HBV					chr3		GRCh37	18167842		Tumor	Hepatocellular carcinoma	HIVID	27703150	LOC339862
HBV					chr3		GRCh37	18168250		Tumor	Hepatocellular carcinoma	HIVID	27703150	LOC339862
HBV					chr19		GRCh37	36212626		Tumor	Hepatocellular carcinoma	HIVID	27703150	KMT2B
HBV					chr6		GRCh37	118707082		Tumor	Hepatocellular carcinoma	HIVID	27703150
HBV					chr1		GRCh37	217137044		Tumor	Hepatocellular carcinoma	HIVID	27703150	ESRRG
HBV					chr1		GRCh37	217137138		Tumor	Hepatocellular carcinoma	HIVID	27703150	ESRRG
HBV					chr1		GRCh37	10177		Tumor	Hepatocellular carcinoma	HIVID	27703150
HBV					chr5		GRCh37	11475		Tumor	Hepatocellular carcinoma	HIVID	27703150
HBV					chr5		GRCh37	11584		Tumor	Hepatocellular carcinoma	HIVID	27703150
HBV					chr5		GRCh37	11662		Tumor	Hepatocellular carcinoma	HIVID	27703150
HBV					chr12		GRCh37	95543		Tumor	Hepatocellular carcinoma	HIVID	27703150
HBV					chr12		GRCh37	95729		Tumor	Hepatocellular carcinoma	HIVID	27703150
HBV					chr17		GRCh37	22253179		Tumor	Hepatocellular carcinoma	HIVID	27703150
HBV					chr15		GRCh37	26672036		Tumor	Hepatocellular carcinoma	HIVID	27703150
HBV					chr15		GRCh37	26672067		Tumor	Hepatocellular carcinoma	HIVID	27703150
HBV					chr19		GRCh37	35630538		Tumor	Hepatocellular carcinoma	HIVID	27703150	FXYD1
HBV					chr19		GRCh37	36212932		Tumor	Hepatocellular carcinoma	HIVID	27703150	KMT2B
HBV					chr16		GRCh37	46425569		Tumor	Hepatocellular carcinoma	HIVID	27703150
HBV					chr4		GRCh37	49125412		Tumor	Hepatocellular carcinoma	HIVID	27703150
HBV					chr16		GRCh37	53794344		Tumor	Hepatocellular carcinoma	HIVID	27703150	FTO
HBV					chr11		GRCh37	85881723		Tumor	Hepatocellular carcinoma	HIVID	27703150
HBV					chr11		GRCh37	85881770		Tumor	Hepatocellular carcinoma	HIVID	27703150
HBV					chr10		GRCh37	87121350		Tumor	Hepatocellular carcinoma	HIVID	27703150
HBV					chr10		GRCh37	87121398		Tumor	Hepatocellular carcinoma	HIVID	27703150
HBV					chr11		GRCh37	88711637		Tumor	Hepatocellular carcinoma	HIVID	27703150	GRM5
HBV					chr11		GRCh37	88711682		Tumor	Hepatocellular carcinoma	HIVID	27703150	GRM5
HBV					chr13		GRCh37	88913534		Tumor	Hepatocellular carcinoma	HIVID	27703150
HBV					chr11		GRCh37	134946519		Tumor	Hepatocellular carcinoma	HIVID	27703150
HBV					chr5		GRCh37	1295431		Tumor	Hepatocellular carcinoma	HIVID	27703150	TERT
HBV					chr5		GRCh37	1295473		Tumor	Hepatocellular carcinoma	HIVID	27703150	TERT
HBV					chr16		GRCh37	17298801		Tumor	Hepatocellular carcinoma	HIVID	27703150	XYLT1
HBV					chr16		GRCh37	17298824		Tumor	Hepatocellular carcinoma	HIVID	27703150	XYLT1
HBV					chr17		GRCh37	22253186		Tumor	Hepatocellular carcinoma	HIVID	27703150
HBV					chr17		GRCh37	22254142		Tumor	Hepatocellular carcinoma	HIVID	27703150
HBV					chr17		GRCh37	22254217		Tumor	Hepatocellular carcinoma	HIVID	27703150
HBV					chr17		GRCh37	22261353		Tumor	Hepatocellular carcinoma	HIVID	27703150
HBV					chr14		GRCh37	67494515		Tumor	Hepatocellular carcinoma	HIVID	27703150	GPHN
HBV					chr1		GRCh37	121354003		Tumor	Hepatocellular carcinoma	HIVID	27703150
HBV					chr1		GRCh37	121355805		Tumor	Hepatocellular carcinoma	HIVID	27703150
HBV					chr1		GRCh37	121357005		Tumor	Hepatocellular carcinoma	HIVID	27703150
HBV					chr5		GRCh37	144698142		Tumor	Hepatocellular carcinoma	HIVID	27703150
HBV					chr1		GRCh37	198296563		Tumor	Hepatocellular carcinoma	HIVID	27703150
HBV					chr1		GRCh37	6333841		Tumor	Hepatocellular carcinoma	HIVID	27703150	ACOT7
HBV					chr6		GRCh37	9477778		Tumor	Hepatocellular carcinoma	HIVID	27703150
HBV					chr1		GRCh37	81348271		Tumor	Hepatocellular carcinoma	HIVID	27703150
HBV					chr1		GRCh37	81350497		Tumor	Hepatocellular carcinoma	HIVID	27703150
HBV					chr16		GRCh37	89516211		Tumor	Hepatocellular carcinoma	HIVID	27703150	ANKRD11
HBV					chr15		GRCh37	102521231		Tumor	Hepatocellular carcinoma	HIVID	27703150
HBV					chr12		GRCh37	113885168		Tumor	Hepatocellular carcinoma	HIVID	27703150
HBV					chr12		GRCh37	113885194		Tumor	Hepatocellular carcinoma	HIVID	27703150
HBV					chr2		GRCh37	192355872		Tumor	Hepatocellular carcinoma	HIVID	27703150
HBV					chr3		GRCh37	197899619		Tumor	Hepatocellular carcinoma	HIVID	27703150	FAM157A
HBV					chr3		GRCh37	197899654		Tumor	Hepatocellular carcinoma	HIVID	27703150	FAM157A
HBV					chr12		GRCh37	34458348		Tumor	Hepatocellular carcinoma	HIVID	27703150
HBV					chr13		GRCh37	44766491		Tumor	Hepatocellular carcinoma	HIVID	27703150
HBV					chr2		GRCh37	99327807		Tumor	Hepatocellular carcinoma	HIVID	27703150	MGAT4A
HBV					chr15		GRCh37	100453064		Tumor	Hepatocellular carcinoma	HIVID	27703150
HBV					chr3		GRCh37	119561134		Tumor	Hepatocellular carcinoma	HIVID	27703150	GSK3B
HBV					chr6		GRCh37	148677172		Tumor	Hepatocellular carcinoma	HIVID	27703150	SASH1
HBV					chr6		GRCh37	148677207		Tumor	Hepatocellular carcinoma	HIVID	27703150	SASH1
HBV					chr17		GRCh37	22253187		Tumor	Hepatocellular carcinoma	HIVID	27703150
HBV					chr17		GRCh37	22253301		Tumor	Hepatocellular carcinoma	HIVID	27703150
HBV					chr19		GRCh37	36204675		Tumor	Hepatocellular carcinoma	HIVID	27703150	ZBTB32
HBV					chr19		GRCh37	36212596		Tumor	Hepatocellular carcinoma	HIVID	27703150	KMT2B
HBV					chr1		GRCh37	121352302		Tumor	Hepatocellular carcinoma	HIVID	27703150
HBV					chr1		GRCh37	121354002		Tumor	Hepatocellular carcinoma	HIVID	27703150
HBV					chr1		GRCh37	172810746		Tumor	Hepatocellular carcinoma	HIVID	27703150
HBV					chr1		GRCh37	172813994		Tumor	Hepatocellular carcinoma	HIVID	27703150
HBV					chr16		GRCh37	76454880		Tumor	Hepatocellular carcinoma	HIVID	27703150	CNTNAP4
HBV					chr16		GRCh37	76454968		Tumor	Hepatocellular carcinoma	HIVID	27703150	CNTNAP4
HBV					chr5		GRCh37	91765851		Tumor	Hepatocellular carcinoma	HIVID	27703150
HBV					chr3		GRCh37	153276811		Tumor	Hepatocellular carcinoma	HIVID	27703150
HBV					chr1		GRCh37	10222377		Tumor	Hepatocellular carcinoma	HIVID	27703150	UBE4B
HBV					chr20		GRCh37	32100706		Tumor	Hepatocellular carcinoma	HIVID	27703150	CBFA2T2
HBV					chr22		GRCh37	33169264		Tumor	Hepatocellular carcinoma	HIVID	27703150	SYN3
HBV					chr3		GRCh37	35729869		Tumor	Hepatocellular carcinoma	HIVID	27703150	ARPP21
HBV					chr13		GRCh37	37420484		Tumor	Hepatocellular carcinoma	HIVID	27703150	SMAD9
HBV					chr20		GRCh37	59829466		Tumor	Hepatocellular carcinoma	HIVID	27703150	CDH4
HBV					chr20		GRCh37	61939015		Tumor	Hepatocellular carcinoma	HIVID	27703150	COL20A1
HBV					chr20		GRCh37	62187633		Tumor	Hepatocellular carcinoma	HIVID	27703150	FNDC11
HBV					chr20		GRCh37	62188377		Tumor	Hepatocellular carcinoma	HIVID	27703150
HBV					chr11		GRCh37	70769951		Tumor	Hepatocellular carcinoma	HIVID	27703150	SHANK2
HBV					chr7		GRCh37	73533328		Tumor	Hepatocellular carcinoma	HIVID	27703150	LIMK1
HBV					chr15		GRCh37	78292082		Tumor	Hepatocellular carcinoma	HIVID	27703150	TBC1D2B
HBV					chr7		GRCh37	91104928		Tumor	Hepatocellular carcinoma	HIVID	27703150
HBV					chr7		GRCh37	91105720		Tumor	Hepatocellular carcinoma	HIVID	27703150
HBV					chr7		GRCh37	91105819		Tumor	Hepatocellular carcinoma	HIVID	27703150
HBV					chr9		GRCh37	131558292		Tumor	Hepatocellular carcinoma	HIVID	27703150	TBC1D13
HBV					chr9		GRCh37	131558378		Tumor	Hepatocellular carcinoma	HIVID	27703150	TBC1D13
HBV					chr9		GRCh37	131558455		Tumor	Hepatocellular carcinoma	HIVID	27703150	TBC1D13
HBV					chr1		GRCh37	156666776		Tumor	Hepatocellular carcinoma	HIVID	27703150
HBV					chr4		GRCh37	49315972		Tumor	Hepatocellular carcinoma	HIVID	27703150
HBV					chr1		GRCh37	121484851		Tumor	Hepatocellular carcinoma	HIVID	27703150
HBV					chr10		GRCh37	135524730		Tumor	Hepatocellular carcinoma	HIVID	27703150
HBV					chr10		GRCh37	135524748		Tumor	Hepatocellular carcinoma	HIVID	27703150
HBV					chr2		GRCh37	162136649		Tumor	Hepatocellular carcinoma	HIVID	27703150
HBV					chr1		GRCh37	10008		Tumor	Hepatocellular carcinoma	HIVID	27703150
HBV					chr18		GRCh37	10036		Tumor	Hepatocellular carcinoma	HIVID	27703150
HBV					chr18		GRCh37	10054		Tumor	Hepatocellular carcinoma	HIVID	27703150
HBV					chr4		GRCh37	10073		Tumor	Hepatocellular carcinoma	HIVID	27703150
HBV					chr4		GRCh37	10079		Tumor	Hepatocellular carcinoma	HIVID	27703150
HBV					chr4		GRCh37	10169		Tumor	Hepatocellular carcinoma	HIVID	27703150
HBV					chr1		GRCh37	10181		Tumor	Hepatocellular carcinoma	HIVID	27703150
HBV					chr5		GRCh37	11484		Tumor	Hepatocellular carcinoma	HIVID	27703150
HBV					chr5		GRCh37	11502		Tumor	Hepatocellular carcinoma	HIVID	27703150
HBV					chr5		GRCh37	11589		Tumor	Hepatocellular carcinoma	HIVID	27703150
HBV					chr7		GRCh37	16950		Tumor	Hepatocellular carcinoma	HIVID	27703150
HBV					chr12		GRCh37	95251		Tumor	Hepatocellular carcinoma	HIVID	27703150
HBV					chr12		GRCh37	95624		Tumor	Hepatocellular carcinoma	HIVID	27703150
HBV					chr11		GRCh37	176506		Tumor	Hepatocellular carcinoma	HIVID	27703150
HBV					chr5		GRCh37	1296260		Tumor	Hepatocellular carcinoma	HIVID	27703150	TERT
HBV					chr19		GRCh37	59118972		Tumor	Hepatocellular carcinoma	HIVID	27703150
HBV					chr17		GRCh37	77254469		Tumor	Hepatocellular carcinoma	HIVID	27703150	RBFOX3
HBV					chr16		GRCh37	90188099		Tumor	Hepatocellular carcinoma	HIVID	27703150
HBV					chr10		GRCh37	100116305		Tumor	Hepatocellular carcinoma	HIVID	27703150
HBV					chr15		GRCh37	102521337		Tumor	Hepatocellular carcinoma	HIVID	27703150
HBV					chr15		GRCh37	102521361		Tumor	Hepatocellular carcinoma	HIVID	27703150
HBV					chr15		GRCh37	102521392		Tumor	Hepatocellular carcinoma	HIVID	27703150
HBV					chr9		GRCh37	141127136		Tumor	Hepatocellular carcinoma	HIVID	27703150	FAM157B
HBV					chr4		GRCh37	191044092		Tumor	Hepatocellular carcinoma	HIVID	27703150
HBV					chr4		GRCh37	191044111		Tumor	Hepatocellular carcinoma	HIVID	27703150
HBV					chr4		GRCh37	191044208		Tumor	Hepatocellular carcinoma	HIVID	27703150
HBV					chr4		GRCh37	191044232		Tumor	Hepatocellular carcinoma	HIVID	27703150
HBV					chr2		GRCh37	239931055		Tumor	Hepatocellular carcinoma	HIVID	27703150
HBV					chr1		GRCh37	249240267		Tumor	Hepatocellular carcinoma	HIVID	27703150
HBV					chr5		GRCh37	11480		Tumor	Hepatocellular carcinoma	HIVID	27703150
HBV					chr5		GRCh37	11578		Tumor	Hepatocellular carcinoma	HIVID	27703150
HBV					chr12		GRCh37	95532		Tumor	Hepatocellular carcinoma	HIVID	27703150
HBV					chr12		GRCh37	95729		Tumor	Hepatocellular carcinoma	HIVID	27703150
HBV					chr7		GRCh37	1082005		Tumor	Hepatocellular carcinoma	HIVID	27703150	C7orf50
HBV					chr7		GRCh37	1164342		Tumor	Hepatocellular carcinoma	HIVID	27703150	C7orf50
HBV					chr1		GRCh37	1352561		Tumor	Hepatocellular carcinoma	HIVID	27703150
HBV					chr1		GRCh37	1352708		Tumor	Hepatocellular carcinoma	HIVID	27703150
HBV					chr20		GRCh37	4211730		Tumor	Hepatocellular carcinoma	HIVID	27703150	ADRA1D
HBV					chr18		GRCh37	9088987		Tumor	Hepatocellular carcinoma	HIVID	27703150
HBV					chr22		GRCh37	31752178		Tumor	Hepatocellular carcinoma	HIVID	27703150	PATZ1
HBV					chr22		GRCh37	31752240		Tumor	Hepatocellular carcinoma	HIVID	27703150	PATZ1
HBV					chr2		GRCh37	33091956		Tumor	Hepatocellular carcinoma	HIVID	27703150	LINC00486
HBV					chr2		GRCh37	33091990		Tumor	Hepatocellular carcinoma	HIVID	27703150	LINC00486
HBV					chr19		GRCh37	36204276		Tumor	Hepatocellular carcinoma	HIVID	27703150	ZBTB32
HBV					chr19		GRCh37	36212753		Tumor	Hepatocellular carcinoma	HIVID	27703150	KMT2B
HBV					chr15		GRCh37	100453064		Tumor	Hepatocellular carcinoma	HIVID	27703150
HBV					chr15		GRCh37	102521370		Tumor	Hepatocellular carcinoma	HIVID	27703150
HBV					chr7		GRCh37	129551226		Tumor	Hepatocellular carcinoma	HIVID	27703150	UBE2H
HBV					chr2		GRCh37	163646791		Tumor	Hepatocellular carcinoma	HIVID	27703150
HBV					chr2		GRCh37	206935979		Tumor	Hepatocellular carcinoma	HIVID	27703150	INO80D
HBV					chr2		GRCh37	206936041		Tumor	Hepatocellular carcinoma	HIVID	27703150	INO80D
HBV					chr18		GRCh37	105578		Tumor	Hepatocellular carcinoma	HIVID	27703150
HBV					chr10		GRCh37	132816		Tumor	Hepatocellular carcinoma	HIVID	27703150
HBV					chr18		GRCh37	18519733		Tumor	Hepatocellular carcinoma	HIVID	27703150
HBV					chr18		GRCh37	18520325		Tumor	Hepatocellular carcinoma	HIVID	27703150
HBV					chr2		GRCh37	50106616		Tumor	Hepatocellular carcinoma	HIVID	27703150
HBV					chr9		GRCh37	69711039		Tumor	Hepatocellular carcinoma	HIVID	27703150
HBV					chr5		GRCh37	86107665		Tumor	Hepatocellular carcinoma	HIVID	27703150
HBV					chr2		GRCh37	172911286		Tumor	Hepatocellular carcinoma	HIVID	27703150	METAP1D
HBV					chr5		GRCh37	1312517		Tumor	Hepatocellular carcinoma	HIVID	27703150
HBV					chr5		GRCh37	11349649		Tumor	Hepatocellular carcinoma	HIVID	27703150	CTNND2
HBV					chr17		GRCh37	22247938		Tumor	Hepatocellular carcinoma	HIVID	27703150
HBV					chr17		GRCh37	22250317		Tumor	Hepatocellular carcinoma	HIVID	27703150
HBV					chr17		GRCh37	22252693		Tumor	Hepatocellular carcinoma	HIVID	27703150
HBV					chr16		GRCh37	33959484		Tumor	Hepatocellular carcinoma	HIVID	27703150
HBV					chr22		GRCh37	35501114		Tumor	Hepatocellular carcinoma	HIVID	27703150
HBV					chr4		GRCh37	122743054		Tumor	Hepatocellular carcinoma	HIVID	27703150	CCNA2
HBV					chr17		GRCh37	9792032		Tumor	Hepatocellular carcinoma	HIVID	27703150	GLP2R
HBV					chr5		GRCh37	97332768		Tumor	Hepatocellular carcinoma	HIVID	27703150
HBV					chr16		GRCh37	59939797		Tumor	Hepatocellular carcinoma	HIVID	27703150
HBV					chr8		GRCh37	94171816		Tumor	Hepatocellular carcinoma	HIVID	27703150	C8orf87
HBV					chr9		GRCh37	26532582		Tumor	Hepatocellular carcinoma	HIVID	27703150
HBV					chr8		GRCh37	62647845		Tumor	Hepatocellular carcinoma	HIVID	27703150
HBV					chr8		GRCh37	63932571		Tumor	Hepatocellular carcinoma	HIVID	27703150	GGH
HBV					chr8		GRCh37	63932594		Tumor	Hepatocellular carcinoma	HIVID	27703150	GGH
HBV					chr8		GRCh37	63932637		Tumor	Hepatocellular carcinoma	HIVID	27703150	GGH
HBV					chr8		GRCh37	63932835		Tumor	Hepatocellular carcinoma	HIVID	27703150	GGH
HBV					chr8		GRCh37	63932870		Tumor	Hepatocellular carcinoma	HIVID	27703150	GGH
HBV					chr8		GRCh37	63932951		Tumor	Hepatocellular carcinoma	HIVID	27703150	GGH
HBV					chr8		GRCh37	63932991		Tumor	Hepatocellular carcinoma	HIVID	27703150	GGH
HBV					chr8		GRCh37	63934624		Tumor	Hepatocellular carcinoma	HIVID	27703150	GGH
HBV					chr18		GRCh37	105548		Tumor	Hepatocellular carcinoma	HIVID	27703150
HBV					chr5		GRCh37	1300591		Tumor	Hepatocellular carcinoma	HIVID	27703150
HBV					chr9		GRCh37	35454512		Tumor	Hepatocellular carcinoma	HIVID	27703150	ATP8B5P
HBV					chr4		GRCh37	49142312		Tumor	Hepatocellular carcinoma	HIVID	27703150
HBV					chr4		GRCh37	49658568		Tumor	Hepatocellular carcinoma	HIVID	27703150
HBV					chr4		GRCh37	49658631		Tumor	Hepatocellular carcinoma	HIVID	27703150
HBV					chr6		GRCh37	58776532		Tumor	Hepatocellular carcinoma	HIVID	27703150
HBV					chr6		GRCh37	58777501		Tumor	Hepatocellular carcinoma	HIVID	27703150
HBV					chr2		GRCh37	65079930		Tumor	Hepatocellular carcinoma	HIVID	27703150
HBV					chr11		GRCh37	71451860		Tumor	Hepatocellular carcinoma	HIVID	27703150
HBV					chr11		GRCh37	71453369		Tumor	Hepatocellular carcinoma	HIVID	27703150
HBV					chr11		GRCh37	75287796		Tumor	Hepatocellular carcinoma	HIVID	27703150
HBV					chr18		GRCh37	78016268		Tumor	Hepatocellular carcinoma	HIVID	27703150
HBV					chr18		GRCh37	78016326		Tumor	Hepatocellular carcinoma	HIVID	27703150
HBV					chr10		GRCh37	90700309		Tumor	Hepatocellular carcinoma	HIVID	27703150	ACTA2
HBV					chr10		GRCh37	92044697		Tumor	Hepatocellular carcinoma	HIVID	27703150
HBV					chr10		GRCh37	92044730		Tumor	Hepatocellular carcinoma	HIVID	27703150
HBV					chr4		GRCh37	97831710		Tumor	Hepatocellular carcinoma	HIVID	27703150
HBV					chr3		GRCh37	129866866		Tumor	Hepatocellular carcinoma	HIVID	27703150
HBV					chr10		GRCh37	135524741		Tumor	Hepatocellular carcinoma	HIVID	27703150
HBV					chr17		GRCh37	13694699		Tumor	Hepatocellular carcinoma	HIVID	27703150
HBV					chr2		GRCh37	85337758		Tumor	Hepatocellular carcinoma	HIVID	27703150
HBV					chr19		GRCh37	54142679		Tumor	Hepatocellular carcinoma	HIVID	27703150
HBV					chr6		GRCh37	169135275		Tumor	Hepatocellular carcinoma	HIVID	27703150
HBV					chr1		GRCh37	60212		Tumor	Hepatocellular carcinoma	HIVID	27703150	OR4F5
HBV					chr10		GRCh37	81661529		Tumor	Hepatocellular carcinoma	HIVID	27703150	BMS1P21
HBV					chr15		GRCh37	102470655		Tumor	Hepatocellular carcinoma	HIVID	27703150	OR4F4
HBV					chr17		GRCh37	13085194		Tumor	Hepatocellular carcinoma	HIVID	27703150
HBV					chr21		GRCh37	15344650		Tumor	Hepatocellular carcinoma	HIVID	27703150	ANKRD20A11P
HBV					chr17		GRCh37	15748456		Tumor	Hepatocellular carcinoma	HIVID	27703150
HBV					chr17		GRCh37	20566061		Tumor	Hepatocellular carcinoma	HIVID	27703150
HBV					chr19		GRCh37	36213558		Tumor	Hepatocellular carcinoma	HIVID	27703150	KMT2B
HBV					chr1		GRCh37	70795601		Tumor	Hepatocellular carcinoma	HIVID	27703150	ANKRD13C
HBV					chr15		GRCh37	83898271		Tumor	Hepatocellular carcinoma	HIVID	27703150
HBV					chr15		GRCh37	83898476		Tumor	Hepatocellular carcinoma	HIVID	27703150
HBV					chr15		GRCh37	83898517		Tumor	Hepatocellular carcinoma	HIVID	27703150
HBV					chr15		GRCh37	83898558		Tumor	Hepatocellular carcinoma	HIVID	27703150
HBV					chr12		GRCh37	127645646		Tumor	Hepatocellular carcinoma	HIVID	27703150
HBV					chr4		GRCh37	10038		Tumor	Hepatocellular carcinoma	HIVID	27703150
HBV					chr4		GRCh37	10117		Tumor	Hepatocellular carcinoma	HIVID	27703150
HBV					chr5		GRCh37	11583		Tumor	Hepatocellular carcinoma	HIVID	27703150
HBV					chr5		GRCh37	893284		Tumor	Hepatocellular carcinoma	HIVID	27703150	TRIP13
HBV					chr9		GRCh37	42344829		Tumor	Hepatocellular carcinoma	HIVID	27703150
HBV					chr9		GRCh37	69358446		Tumor	Hepatocellular carcinoma	HIVID	27703150
HBV					chr4		GRCh37	191044164		Tumor	Hepatocellular carcinoma	HIVID	27703150
HBV					chr1		GRCh37	249239902		Tumor	Hepatocellular carcinoma	HIVID	27703150
HBV					chr1		GRCh37	249240217		Tumor	Hepatocellular carcinoma	HIVID	27703150
HBV					chr17		GRCh37	22246111		Tumor	Hepatocellular carcinoma	HIVID	27703150
HBV					chr17		GRCh37	22248490		Tumor	Hepatocellular carcinoma	HIVID	27703150
HBV					chr17		GRCh37	22250866		Tumor	Hepatocellular carcinoma	HIVID	27703150
HBV					chr17		GRCh37	22252296		Tumor	Hepatocellular carcinoma	HIVID	27703150
HBV					chr17		GRCh37	22257054		Tumor	Hepatocellular carcinoma	HIVID	27703150
HBV					chr17		GRCh37	22260381		Tumor	Hepatocellular carcinoma	HIVID	27703150
HBV					chr17		GRCh37	22262758		Tumor	Hepatocellular carcinoma	HIVID	27703150
HBV					chr19		GRCh37	30314956		Tumor	Hepatocellular carcinoma	HIVID	27703150	CCNE1
HBV					chr11		GRCh37	85195150		Tumor	Hepatocellular carcinoma	HIVID	27703150	DLG2
HBV					chr11		GRCh37	85195232		Tumor	Hepatocellular carcinoma	HIVID	27703150	DLG2
HBV					chr5		GRCh37	153722087		Tumor	Hepatocellular carcinoma	HIVID	27703150	GALNT10
HBV					chr5		GRCh37	1295450		Tumor	Hepatocellular carcinoma	HIVID	27703150	TERT
HBV					chr8		GRCh37	6884070		Tumor	Hepatocellular carcinoma	HIVID	27703150
HBV					chr17		GRCh37	12952545		Tumor	Hepatocellular carcinoma	HIVID	27703150
HBV					chr8		GRCh37	50100320		Tumor	Hepatocellular carcinoma	HIVID	27703150
HBV					chr13		GRCh37	77014602		Tumor	Hepatocellular carcinoma	HIVID	27703150
HBV					chr5		GRCh37	146745742		Tumor	Hepatocellular carcinoma	HIVID	27703150	STK32A
HBV					chr1		GRCh37	223229085		Tumor	Hepatocellular carcinoma	HIVID	27703150
HBV					chr1		GRCh37	223229120		Tumor	Hepatocellular carcinoma	HIVID	27703150
HBV					chr11		GRCh37	69340326		Tumor	Hepatocellular carcinoma	HIVID	27703150
HBV					chr5		GRCh37	130803730		Tumor	Hepatocellular carcinoma	HIVID	27703150	RAPGEF6
HBV					chr2		GRCh37	191869761		Tumor	Hepatocellular carcinoma	HIVID	27703150	STAT1
HBV					chr20		GRCh37	189501		Tumor	Hepatocellular carcinoma	HIVID	27703150
HBV					chr21		GRCh37	48119817		Tumor	Hepatocellular carcinoma	HIVID	27703150
HBV					chr21		GRCh37	48119887		Tumor	Hepatocellular carcinoma	HIVID	27703150
HBV					chr8		GRCh37	53032719		Tumor	Hepatocellular carcinoma	HIVID	27703150	ST18
HBV					chr4		GRCh37	55361966		Tumor	Hepatocellular carcinoma	HIVID	27703150
HBV					chr2		GRCh37	100706209		Tumor	Hepatocellular carcinoma	HIVID	27703150	AFF3
HBV					chr2		GRCh37	100706259		Tumor	Hepatocellular carcinoma	HIVID	27703150	AFF3
HBV					chr2		GRCh37	110533004		Tumor	Hepatocellular carcinoma	HIVID	27703150
HBV					chr18		GRCh37	30529898		Tumor	Hepatocellular carcinoma	HIVID	27703150	CCDC178
HBV					chr18		GRCh37	30534718		Tumor	Hepatocellular carcinoma	HIVID	27703150	CCDC178
HBV					chr13		GRCh37	67346498		Tumor	Hepatocellular carcinoma	HIVID	27703150	PCDH9
HBV					chr5		GRCh37	105076925		Tumor	Hepatocellular carcinoma	HIVID	27703150
HBV					chr13		GRCh37	108753611		Tumor	Hepatocellular carcinoma	HIVID	27703150
HBV					chr10		GRCh37	8229105		Tumor	Hepatocellular carcinoma	HIVID	27703150
HBV					chr10		GRCh37	8229152		Tumor	Hepatocellular carcinoma	HIVID	27703150
HBV					chr17		GRCh37	10858419		Tumor	Hepatocellular carcinoma	HIVID	27703150
HBV					chr1		GRCh37	16842912		Tumor	Hepatocellular carcinoma	HIVID	27703150
HBV					chr1		GRCh37	16995576		Tumor	Hepatocellular carcinoma	HIVID	27703150
HBV					chr1		GRCh37	17064879		Tumor	Hepatocellular carcinoma	HIVID	27703150
HBV					chr1		GRCh37	17220362		Tumor	Hepatocellular carcinoma	HIVID	27703150
HBV					chr17		GRCh37	49309557		Tumor	Hepatocellular carcinoma	HIVID	27703150	MBTD1
HBV					chr17		GRCh37	49309560		Tumor	Hepatocellular carcinoma	HIVID	27703150	MBTD1
HBV					chr15		GRCh37	64776218		Tumor	Hepatocellular carcinoma	HIVID	27703150
HBV					chr15		GRCh37	64776254		Tumor	Hepatocellular carcinoma	HIVID	27703150
HBV					chr17		GRCh37	642121		Tumor	Hepatocellular carcinoma	HIVID	27703150	TLCD3A
HBV					chr5		GRCh37	1295173		Tumor	Hepatocellular carcinoma	HIVID	27703150	TERT
HBV					chr5		GRCh37	1295215		Tumor	Hepatocellular carcinoma	HIVID	27703150	TERT
HBV					chr5		GRCh37	1295225		Tumor	Hepatocellular carcinoma	HIVID	27703150	TERT
HBV					chr5		GRCh37	1295252		Tumor	Hepatocellular carcinoma	HIVID	27703150	TERT
HBV					chr5		GRCh37	1295263		Tumor	Hepatocellular carcinoma	HIVID	27703150	TERT
HBV					chr7		GRCh37	3171938		Tumor	Hepatocellular carcinoma	HIVID	27703150
HBV					chr7		GRCh37	3171991		Tumor	Hepatocellular carcinoma	HIVID	27703150
HBV					chr1		GRCh37	25123651		Tumor	Hepatocellular carcinoma	HIVID	27703150	CLIC4
HBV					chr6		GRCh37	26753448		Tumor	Hepatocellular carcinoma	HIVID	27703150
HBV					chr19		GRCh37	30302051		Tumor	Hepatocellular carcinoma	HIVID	27703150	CCNE1
HBV					chr19		GRCh37	30302107		Tumor	Hepatocellular carcinoma	HIVID	27703150	CCNE1
HBV					chr21		GRCh37	30838393		Tumor	Hepatocellular carcinoma	HIVID	27703150
HBV					chr19		GRCh37	36066691		Tumor	Hepatocellular carcinoma	HIVID	27703150
HBV					chr19		GRCh37	36066753		Tumor	Hepatocellular carcinoma	HIVID	27703150
HBV					chr17		GRCh37	41060630		Tumor	Hepatocellular carcinoma	HIVID	27703150	G6PC
HBV					chr17		GRCh37	41060663		Tumor	Hepatocellular carcinoma	HIVID	27703150	G6PC
HBV					chr17		GRCh37	41060722		Tumor	Hepatocellular carcinoma	HIVID	27703150	G6PC
HBV					chr17		GRCh37	41060736		Tumor	Hepatocellular carcinoma	HIVID	27703150	G6PC
HBV					chr17		GRCh37	41060833		Tumor	Hepatocellular carcinoma	HIVID	27703150	G6PC
HBV					chr19		GRCh37	41690887		Tumor	Hepatocellular carcinoma	HIVID	27703150	CYP2S1
HBV					chr6		GRCh37	42245720		Tumor	Hepatocellular carcinoma	HIVID	27703150	TRERF1
HBV					chr8		GRCh37	43828805		Tumor	Hepatocellular carcinoma	HIVID	27703150
HBV					chr8		GRCh37	46839145		Tumor	Hepatocellular carcinoma	HIVID	27703150
HBV					chr8		GRCh37	46848325		Tumor	Hepatocellular carcinoma	HIVID	27703150
HBV					chr8		GRCh37	46850194		Tumor	Hepatocellular carcinoma	HIVID	27703150
HBV					chr8		GRCh37	46855800		Tumor	Hepatocellular carcinoma	HIVID	27703150
HBV					chr8		GRCh37	46855961		Tumor	Hepatocellular carcinoma	HIVID	27703150
HBV					chr16		GRCh37	47539144		Tumor	Hepatocellular carcinoma	HIVID	27703150	PHKB
HBV					chr19		GRCh37	54409358		Tumor	Hepatocellular carcinoma	HIVID	27703150	PRKCG
HBV					chr13		GRCh37	56275119		Tumor	Hepatocellular carcinoma	HIVID	27703150
HBV					chr7		GRCh37	63963744		Tumor	Hepatocellular carcinoma	HIVID	27703150
HBV					chr7		GRCh37	63963778		Tumor	Hepatocellular carcinoma	HIVID	27703150
HBV					chr5		GRCh37	66601033		Tumor	Hepatocellular carcinoma	HIVID	27703150
HBV					chr5		GRCh37	66601080		Tumor	Hepatocellular carcinoma	HIVID	27703150
HBV					chr5		GRCh37	70250685		Tumor	Hepatocellular carcinoma	HIVID	27703150
HBV					chr5		GRCh37	70250736		Tumor	Hepatocellular carcinoma	HIVID	27703150
HBV					chr14		GRCh37	70273565		Tumor	Hepatocellular carcinoma	HIVID	27703150	SLC10A1
HBV					chr16		GRCh37	70407018		Tumor	Hepatocellular carcinoma	HIVID	27703150	DDX19A
HBV					chr9		GRCh37	80994214		Tumor	Hepatocellular carcinoma	HIVID	27703150
HBV					chr9		GRCh37	80994271		Tumor	Hepatocellular carcinoma	HIVID	27703150
HBV					chr16		GRCh37	81119775		Tumor	Hepatocellular carcinoma	HIVID	27703150	GCSH
HBV					chr16		GRCh37	81119828		Tumor	Hepatocellular carcinoma	HIVID	27703150	GCSH
HBV					chr13		GRCh37	92778170		Tumor	Hepatocellular carcinoma	HIVID	27703150	GPC5
HBV					chr8		GRCh37	97262923		Tumor	Hepatocellular carcinoma	HIVID	27703150	MTERF3
HBV					chr7		GRCh37	107410689		Tumor	Hepatocellular carcinoma	HIVID	27703150	SLC26A3
HBV					chr12		GRCh37	120990838		Tumor	Hepatocellular carcinoma	HIVID	27703150	RNF10
HBV					chr12		GRCh37	120990887		Tumor	Hepatocellular carcinoma	HIVID	27703150	RNF10
HBV					chr5		GRCh37	126583179		Tumor	Hepatocellular carcinoma	HIVID	27703150
HBV					chr6		GRCh37	126903128		Tumor	Hepatocellular carcinoma	HIVID	27703150
HBV					chr2		GRCh37	133039151		Tumor	Hepatocellular carcinoma	HIVID	27703150
HBV					chr6		GRCh37	133594075		Tumor	Hepatocellular carcinoma	HIVID	27703150	EYA4
HBV					chr9		GRCh37	136947876		Tumor	Hepatocellular carcinoma	HIVID	27703150
HBV					chr7		GRCh37	148932156		Tumor	Hepatocellular carcinoma	HIVID	27703150
HBV					chr1		GRCh37	151157117		Tumor	Hepatocellular carcinoma	HIVID	27703150	VPS72
HBV					chr7		GRCh37	155964031		Tumor	Hepatocellular carcinoma	HIVID	27703150
HBV					chr7		GRCh37	155964078		Tumor	Hepatocellular carcinoma	HIVID	27703150
HBV					chr4		GRCh37	156935133		Tumor	Hepatocellular carcinoma	HIVID	27703150
HBV					chr4		GRCh37	184564392		Tumor	Hepatocellular carcinoma	HIVID	27703150	RWDD4
HBV					chr19		GRCh37	36212829		Tumor	Hepatocellular carcinoma	HIVID	27703150	KMT2B
HBV					chr19		GRCh37	36212875		Tumor	Hepatocellular carcinoma	HIVID	27703150	KMT2B
HBV					chr19		GRCh37	36212907		Tumor	Hepatocellular carcinoma	HIVID	27703150	KMT2B
HBV					chr2		GRCh37	47912582		Tumor	Hepatocellular carcinoma	HIVID	27703150
HBV					chr2		GRCh37	47912638		Tumor	Hepatocellular carcinoma	HIVID	27703150
HBV					chr8		GRCh37	70094262		Tumor	Hepatocellular carcinoma	HIVID	27703150
HBV					chr8		GRCh37	70094306		Tumor	Hepatocellular carcinoma	HIVID	27703150
HBV					chr8		GRCh37	126370531		Tumor	Hepatocellular carcinoma	HIVID	27703150	NSMCE2
HBV					chr8		GRCh37	131363656		Tumor	Hepatocellular carcinoma	HIVID	27703150	ASAP1
HBV					chr8		GRCh37	131364465		Tumor	Hepatocellular carcinoma	HIVID	27703150	ASAP1
HBV					chr8		GRCh37	137040274		Tumor	Hepatocellular carcinoma	HIVID	27703150
HBV					chr8		GRCh37	137040286		Tumor	Hepatocellular carcinoma	HIVID	27703150
HBV					chr4		GRCh37	148696075		Tumor	Hepatocellular carcinoma	HIVID	27703150	ARHGAP10
HBV					chr4		GRCh37	148696118		Tumor	Hepatocellular carcinoma	HIVID	27703150	ARHGAP10
HBV					chr19		GRCh37	36212840		Tumor	Hepatocellular carcinoma	HIVID	27703150	KMT2B
HBV					chr13		GRCh37	91551940		Tumor	Hepatocellular carcinoma	HIVID	27703150	LINC00410
HBV					chr13		GRCh37	91553096		Tumor	Hepatocellular carcinoma	HIVID	27703150	LINC00410
HBV					chr19		GRCh37	34002349		Tumor	Hepatocellular carcinoma	HIVID	27703150	PEPD
HBV					chr20		GRCh37	62350035		Tumor	Hepatocellular carcinoma	HIVID	27703150	ZGPAT
HBV					chr12		GRCh37	66451371		Tumor	Hepatocellular carcinoma	HIVID	27703150
HBV					chr9		GRCh37	98829754		Tumor	Hepatocellular carcinoma	HIVID	27703150	PRPF31
HBV					chr11		GRCh37	100735607		Tumor	Hepatocellular carcinoma	HIVID	27703150	ARHGAP42
HBV					chr18		GRCh37	11167287		Tumor	Hepatocellular carcinoma	HIVID	27703150
HBV					chr13		GRCh37	35743594		Tumor	Hepatocellular carcinoma	HIVID	27703150	NBEA
HBV					chr13		GRCh37	45966900		Tumor	Hepatocellular carcinoma	HIVID	27703150
HBV					chr3		GRCh37	75706163		Tumor	Hepatocellular carcinoma	HIVID	27703150
HBV					chr18		GRCh37	78016183		Tumor	Hepatocellular carcinoma	HIVID	27703150
HBV					chr18		GRCh37	78016280		Tumor	Hepatocellular carcinoma	HIVID	27703150
HBV					chr18		GRCh37	78016289		Tumor	Hepatocellular carcinoma	HIVID	27703150
HBV					chr2		GRCh37	216265740		Tumor	Hepatocellular carcinoma	HIVID	27703150	FN1
HBV					chr11		GRCh37	1945407		Tumor	Hepatocellular carcinoma	HIVID	27703150	TNNT3
HBV					chr5		GRCh37	4202759		Tumor	Hepatocellular carcinoma	HIVID	27703150
HBV					chr8		GRCh37	60263549		Tumor	Hepatocellular carcinoma	HIVID	27703150
HBV					chr8		GRCh37	62666624		Tumor	Hepatocellular carcinoma	HIVID	27703150
HBV					chr8		GRCh37	62666702		Tumor	Hepatocellular carcinoma	HIVID	27703150
HBV					chr5		GRCh37	175551834		Tumor	Hepatocellular carcinoma	HIVID	27703150	LOC100507387
HBV					chr5		GRCh37	177140361		Tumor	Hepatocellular carcinoma	HIVID	27703150
HBV					chr5		GRCh37	390263		Tumor	Hepatocellular carcinoma	HIVID	27703150	AHRR
HBV					chr7		GRCh37	9232494		Tumor	Hepatocellular carcinoma	HIVID	27703150
HBV					chr7		GRCh37	9232525		Tumor	Hepatocellular carcinoma	HIVID	27703150
HBV					chr21		GRCh37	9548352		Tumor	Hepatocellular carcinoma	HIVID	27703150
HBV					chr16		GRCh37	9915769		Tumor	Hepatocellular carcinoma	HIVID	27703150	GRIN2A
HBV					chr15		GRCh37	20345798		Tumor	Hepatocellular carcinoma	HIVID	27703150
HBV					chr15		GRCh37	20511246		Tumor	Hepatocellular carcinoma	HIVID	27703150
HBV					chr15		GRCh37	21352414		Tumor	Hepatocellular carcinoma	HIVID	27703150
HBV					chr22		GRCh37	22644609		Tumor	Hepatocellular carcinoma	HIVID	27703150	BMS1P20
HBV					chr16		GRCh37	33516656		Tumor	Hepatocellular carcinoma	HIVID	27703150	RNU6-76P
HBV					chr5		GRCh37	35795350		Tumor	Hepatocellular carcinoma	HIVID	27703150	SPEF2
HBV					chr20		GRCh37	41780644		Tumor	Hepatocellular carcinoma	HIVID	27703150	PTPRT
HBV					chr10		GRCh37	42727782		Tumor	Hepatocellular carcinoma	HIVID	27703150
HBV					chr9		GRCh37	42798308		Tumor	Hepatocellular carcinoma	HIVID	27703150
HBV					chr11		GRCh37	51570164		Tumor	Hepatocellular carcinoma	HIVID	27703150
HBV					chr11		GRCh37	51578816		Tumor	Hepatocellular carcinoma	HIVID	27703150
HBV					chr7		GRCh37	54293525		Tumor	Hepatocellular carcinoma	HIVID	27703150
HBV					chr7		GRCh37	61908681		Tumor	Hepatocellular carcinoma	HIVID	27703150
HBV					chr4		GRCh37	64426114		Tumor	Hepatocellular carcinoma	HIVID	27703150
HBV					chr13		GRCh37	66039880		Tumor	Hepatocellular carcinoma	HIVID	27703150
HBV					chr9		GRCh37	66950292		Tumor	Hepatocellular carcinoma	HIVID	27703150
HBV					chr9		GRCh37	70348315		Tumor	Hepatocellular carcinoma	HIVID	27703150
HBV					chr4		GRCh37	77275382		Tumor	Hepatocellular carcinoma	HIVID	27703150	CCDC158
HBV					chr4		GRCh37	77275415		Tumor	Hepatocellular carcinoma	HIVID	27703150	CCDC158
HBV					chr3		GRCh37	80918696		Tumor	Hepatocellular carcinoma	HIVID	27703150
HBV					chr6		GRCh37	93884171		Tumor	Hepatocellular carcinoma	HIVID	27703150
HBV					chr1		GRCh37	94283668		Tumor	Hepatocellular carcinoma	HIVID	27703150	BCAR3
HBV					chr9		GRCh37	102868129		Tumor	Hepatocellular carcinoma	HIVID	27703150	INVS
HBV					chr1		GRCh37	118227618		Tumor	Hepatocellular carcinoma	HIVID	27703150
HBV					chr11		GRCh37	125616670		Tumor	Hepatocellular carcinoma	HIVID	27703150	PATE1
HBV					chr9		GRCh37	137091971		Tumor	Hepatocellular carcinoma	HIVID	27703150
HBV					chr3		GRCh37	141875594		Tumor	Hepatocellular carcinoma	HIVID	27703150
HBV					chr3		GRCh37	141875625		Tumor	Hepatocellular carcinoma	HIVID	27703150
HBV					chr4		GRCh37	144434143		Tumor	Hepatocellular carcinoma	HIVID	27703150
HBV					chr4		GRCh37	144434173		Tumor	Hepatocellular carcinoma	HIVID	27703150
HBV					chr1		GRCh37	179897460		Tumor	Hepatocellular carcinoma	HIVID	27703150
HBV					chr2		GRCh37	180823763		Tumor	Hepatocellular carcinoma	HIVID	27703150	CWC22
HBV					chr3		GRCh37	183733261		Tumor	Hepatocellular carcinoma	HIVID	27703150	ABCC5
HBV					chr2		GRCh37	193462183		Tumor	Hepatocellular carcinoma	HIVID	27703150
HBV					chr2		GRCh37	206113924		Tumor	Hepatocellular carcinoma	HIVID	27703150	PARD3B
HBV					chr1		GRCh37	235702518		Tumor	Hepatocellular carcinoma	HIVID	27703150
HBV					chr18		GRCh37	587739		Tumor	Hepatocellular carcinoma	HIVID	27703150
HBV					chr18		GRCh37	587775		Tumor	Hepatocellular carcinoma	HIVID	27703150
HBV					chr1		GRCh37	5734169		Tumor	Hepatocellular carcinoma	HIVID	27703150
HBV					chr3		GRCh37	14478032		Tumor	Hepatocellular carcinoma	HIVID	27703150	SLC6A6
HBV					chr8		GRCh37	40539453		Tumor	Hepatocellular carcinoma	HIVID	27703150	ZMAT4
HBV					chr8		GRCh37	40539544		Tumor	Hepatocellular carcinoma	HIVID	27703150	ZMAT4
HBV					chr5		GRCh37	44265795		Tumor	Hepatocellular carcinoma	HIVID	27703150
HBV					chr5		GRCh37	44265844		Tumor	Hepatocellular carcinoma	HIVID	27703150
HBV					chr4		GRCh37	49105983		Tumor	Hepatocellular carcinoma	HIVID	27703150
HBV					chr4		GRCh37	49155397		Tumor	Hepatocellular carcinoma	HIVID	27703150
HBV					chr4		GRCh37	49659692		Tumor	Hepatocellular carcinoma	HIVID	27703150
HBV					chr5		GRCh37	84647013		Tumor	Hepatocellular carcinoma	HIVID	27703150
HBV					chr12		GRCh37	105031125		Tumor	Hepatocellular carcinoma	HIVID	27703150	CHST11
HBV					chr9		GRCh37	126434546		Tumor	Hepatocellular carcinoma	HIVID	27703150	DENND1A
HBV					chr1		GRCh37	188414290		Tumor	Hepatocellular carcinoma	HIVID	27703150
HBV					chr20		GRCh37	52804485		Tumor	Hepatocellular carcinoma	HIVID	27703150
HBV					chr2		GRCh37	216285386		Tumor	Hepatocellular carcinoma	HIVID	27703150	FN1
HBV					chr1		GRCh37	161735926		Tumor	Hepatocellular carcinoma	HIVID	27703150
HBV					chr5		GRCh37	1297187		Tumor	Hepatocellular carcinoma	HIVID	27703150	TERT
HBV					chr5		GRCh37	1297210		Tumor	Hepatocellular carcinoma	HIVID	27703150	TERT
HBV					chr6		GRCh37	102342900		Tumor	Hepatocellular carcinoma	HIVID	27703150	GRIK2
HBV					chr1		GRCh37	10172		Tumor	Hepatocellular carcinoma	HIVID	27703150
HBV					chr18		GRCh37	10224		Tumor	Hepatocellular carcinoma	HIVID	27703150
HBV					chr5		GRCh37	10408		Tumor	Hepatocellular carcinoma	HIVID	27703150
HBV					chr5		GRCh37	11522		Tumor	Hepatocellular carcinoma	HIVID	27703150
HBV					chr12		GRCh37	95536		Tumor	Hepatocellular carcinoma	HIVID	27703150
HBV					chr12		GRCh37	194327		Tumor	Hepatocellular carcinoma	HIVID	27703150	IQSEC3
HBV					chr12		GRCh37	324159		Tumor	Hepatocellular carcinoma	HIVID	27703150
HBV					chr12		GRCh37	7509443		Tumor	Hepatocellular carcinoma	HIVID	27703150	CD163L1
HBV					chr12		GRCh37	9494918		Tumor	Hepatocellular carcinoma	HIVID	27703150
HBV					chr12		GRCh37	15947636		Tumor	Hepatocellular carcinoma	HIVID	27703150	EPS8
HBV					chr17		GRCh37	21398570		Tumor	Hepatocellular carcinoma	HIVID	27703150
HBV					chr20		GRCh37	43941977		Tumor	Hepatocellular carcinoma	HIVID	27703150	RBPJL
HBV					chr7		GRCh37	48071495		Tumor	Hepatocellular carcinoma	HIVID	27703150
HBV					chr8		GRCh37	59119742		Tumor	Hepatocellular carcinoma	HIVID	27703150
HBV					chr18		GRCh37	78016285		Tumor	Hepatocellular carcinoma	HIVID	27703150
HBV					chr2		GRCh37	114361003		Tumor	Hepatocellular carcinoma	HIVID	27703150	DDX11L2
HBV					chr10		GRCh37	135524695		Tumor	Hepatocellular carcinoma	HIVID	27703150
HBV					chr10		GRCh37	135524713		Tumor	Hepatocellular carcinoma	HIVID	27703150
HBV					chr10		GRCh37	135524749		Tumor	Hepatocellular carcinoma	HIVID	27703150
HBV					chr4		GRCh37	191043678		Tumor	Hepatocellular carcinoma	HIVID	27703150
HBV					chr16		GRCh37	46388502		Tumor	Hepatocellular carcinoma	HIVID	27703150
HBV					chr16		GRCh37	46400147		Tumor	Hepatocellular carcinoma	HIVID	27703150
HBV					chr11		GRCh37	48835193		Tumor	Hepatocellular carcinoma	HIVID	27703150
HBV					chr11		GRCh37	48894752		Tumor	Hepatocellular carcinoma	HIVID	27703150
HBV					chr7		GRCh37	65832814		Tumor	Hepatocellular carcinoma	HIVID	27703150
HBV					chr7		GRCh37	65833021		Tumor	Hepatocellular carcinoma	HIVID	27703150
HBV					chr8		GRCh37	80379398		Tumor	Hepatocellular carcinoma	HIVID	27703150
HBV					chr5		GRCh37	1295240		Tumor	Hepatocellular carcinoma	HIVID	27703150	TERT
HBV					chr5		GRCh37	1295303		Tumor	Hepatocellular carcinoma	HIVID	27703150	TERT
HBV					chr18		GRCh37	7541423		Tumor	Hepatocellular carcinoma	HIVID	27703150
HBV					chr18		GRCh37	7547714		Tumor	Hepatocellular carcinoma	HIVID	27703150
HBV					chr5		GRCh37	38085097		Tumor	Hepatocellular carcinoma	HIVID	27703150
HBV					chr5		GRCh37	38086390		Tumor	Hepatocellular carcinoma	HIVID	27703150
HBV					chr12		GRCh37	66451377		Tumor	Hepatocellular carcinoma	HIVID	27703150
HBV					chr12		GRCh37	66451463		Tumor	Hepatocellular carcinoma	HIVID	27703150
HBV					chr15		GRCh37	92436735		Tumor	Hepatocellular carcinoma	HIVID	27703150	SLCO3A1
HBV					chr1		GRCh37	10189		Tumor	Hepatocellular carcinoma	HIVID	27703150
HBV					chr1		GRCh37	10270		Tumor	Hepatocellular carcinoma	HIVID	27703150
HBV					chr18		GRCh37	10349		Tumor	Hepatocellular carcinoma	HIVID	27703150
HBV					chr5		GRCh37	1295052		Tumor	Hepatocellular carcinoma	HIVID	27703150	TERT
HBV					chr5		GRCh37	1295081		Tumor	Hepatocellular carcinoma	HIVID	27703150	TERT
HBV					chr5		GRCh37	1295125		Tumor	Hepatocellular carcinoma	HIVID	27703150	TERT
HBV					chr21		GRCh37	10114446		Tumor	Hepatocellular carcinoma	HIVID	27703150
HBV					chr5		GRCh37	14151475		Tumor	Hepatocellular carcinoma	HIVID	27703150	TRIO
HBV					chr17		GRCh37	19227984		Tumor	Hepatocellular carcinoma	HIVID	27703150	EPN2
HBV					chr17		GRCh37	19239352		Tumor	Hepatocellular carcinoma	HIVID	27703150	EPN2
HBV					chr21		GRCh37	34144166		Tumor	Hepatocellular carcinoma	HIVID	27703150	PAXBP1
HBV					chr2		GRCh37	114360504		Tumor	Hepatocellular carcinoma	HIVID	27703150	DDX11L2
HBV					chr9		GRCh37	130620101		Tumor	Hepatocellular carcinoma	HIVID	27703150
HBV					chr1		GRCh37	142569458		Tumor	Hepatocellular carcinoma	HIVID	27703150
HBV					chr1		GRCh37	142940533		Tumor	Hepatocellular carcinoma	HIVID	27703150
HBV					chr1		GRCh37	143517108		Tumor	Hepatocellular carcinoma	HIVID	27703150
HBV					chr2		GRCh37	147220397		Tumor	Hepatocellular carcinoma	HIVID	27703150
HBV					chr3		GRCh37	162872896		Tumor	Hepatocellular carcinoma	HIVID	27703150
HBV					chr4		GRCh37	191043943		Tumor	Hepatocellular carcinoma	HIVID	27703150
HBV					chr4		GRCh37	191043987		Tumor	Hepatocellular carcinoma	HIVID	27703150
HBV					chr4		GRCh37	191043993		Tumor	Hepatocellular carcinoma	HIVID	27703150
HBV					chr1		GRCh37	249240304		Tumor	Hepatocellular carcinoma	HIVID	27703150
HBV					chr1		GRCh37	249240347		Tumor	Hepatocellular carcinoma	HIVID	27703150
HBV					chr1		GRCh37	249240417		Tumor	Hepatocellular carcinoma	HIVID	27703150
HBV					chr1		GRCh37	249240443		Tumor	Hepatocellular carcinoma	HIVID	27703150
HBV					chr1		GRCh37	249240454		Tumor	Hepatocellular carcinoma	HIVID	27703150
HBV					chr19		GRCh37	39291141		Tumor	Hepatocellular carcinoma	HIVID	27703150
HBV					chr6		GRCh37	72553397		Tumor	Hepatocellular carcinoma	HIVID	27703150
HBV					chr10		GRCh37	42384763		Tumor	Hepatocellular carcinoma	HIVID	27703150
HBV					chr10		GRCh37	42597212		Tumor	Hepatocellular carcinoma	HIVID	27703150
HBV					chr12		GRCh37	76408131		Tumor	Hepatocellular carcinoma	HIVID	27703150
HBV					chr4		GRCh37	1708953		Tumor	Hepatocellular carcinoma	HIVID	27703150	SLBP
HBV					chr4		GRCh37	1709025		Tumor	Hepatocellular carcinoma	HIVID	27703150	SLBP
HBV					chr16		GRCh37	26980081		Tumor	Hepatocellular carcinoma	HIVID	27703150
HBV					chr16		GRCh37	26980135		Tumor	Hepatocellular carcinoma	HIVID	27703150
HBV					chr10		GRCh37	44745233		Tumor	Hepatocellular carcinoma	HIVID	27703150
HBV					chr13		GRCh37	38061154		Tumor	Hepatocellular carcinoma	HIVID	27703150
HBV					chr13		GRCh37	110826062		Tumor	Hepatocellular carcinoma	HIVID	27703150	COL4A1
HBV					chr5		GRCh37	1295987		Tumor	Hepatocellular carcinoma	HIVID	27703150	TERT
HBV					chr5		GRCh37	1298438		Tumor	Hepatocellular carcinoma	HIVID	27703150	TERT
HBV					chr17		GRCh37	15467181		Tumor	Hepatocellular carcinoma	HIVID	27703150
HBV					chr17		GRCh37	18684279		Tumor	Hepatocellular carcinoma	HIVID	27703150
HBV					chr19		GRCh37	21746188		Tumor	Hepatocellular carcinoma	HIVID	27703150
HBV					chr19		GRCh37	21746215		Tumor	Hepatocellular carcinoma	HIVID	27703150
HBV					chr19		GRCh37	21746298		Tumor	Hepatocellular carcinoma	HIVID	27703150
HBV					chr16		GRCh37	32500026		Tumor	Hepatocellular carcinoma	HIVID	27703150
HBV					chr10		GRCh37	42386985		Tumor	Hepatocellular carcinoma	HIVID	27703150
HBV					chr16		GRCh37	46389725		Tumor	Hepatocellular carcinoma	HIVID	27703150
HBV					chr16		GRCh37	46389768		Tumor	Hepatocellular carcinoma	HIVID	27703150
HBV					chr16		GRCh37	46389827		Tumor	Hepatocellular carcinoma	HIVID	27703150
HBV					chr16		GRCh37	46395758		Tumor	Hepatocellular carcinoma	HIVID	27703150
HBV					chr16		GRCh37	46401464		Tumor	Hepatocellular carcinoma	HIVID	27703150
HBV					chr16		GRCh37	46401486		Tumor	Hepatocellular carcinoma	HIVID	27703150
HBV					chr16		GRCh37	46401507		Tumor	Hepatocellular carcinoma	HIVID	27703150
HBV					chr16		GRCh37	46401566		Tumor	Hepatocellular carcinoma	HIVID	27703150
HBV					chr16		GRCh37	46407678		Tumor	Hepatocellular carcinoma	HIVID	27703150
HBV					chr16		GRCh37	46422016		Tumor	Hepatocellular carcinoma	HIVID	27703150
HBV					chr16		GRCh37	46434061		Tumor	Hepatocellular carcinoma	HIVID	27703150
HBV					chr7		GRCh37	61861178		Tumor	Hepatocellular carcinoma	HIVID	27703150
HBV					chr9		GRCh37	66589698		Tumor	Hepatocellular carcinoma	HIVID	27703150
HBV					chr8		GRCh37	78989491		Tumor	Hepatocellular carcinoma	HIVID	27703150
HBV					chr11		GRCh37	124162764		Tumor	Hepatocellular carcinoma	HIVID	27703150
HBV					chr6		GRCh37	141060242		Tumor	Hepatocellular carcinoma	HIVID	27703150
HBV					chr16		GRCh37	53216803		Tumor	Hepatocellular carcinoma	HIVID	27703150	CHD9
HBV					chr18		GRCh37	18519140		Tumor	Hepatocellular carcinoma	HIVID	27703150
HBV					chr18		GRCh37	18519828		Tumor	Hepatocellular carcinoma	HIVID	27703150
HBV					chr17		GRCh37	20774732		Tumor	Hepatocellular carcinoma	HIVID	27703150	PRPF31
HBV					chr16		GRCh37	22843369		Tumor	Hepatocellular carcinoma	HIVID	27703150	HS3ST2
HBV					chr16		GRCh37	22843401		Tumor	Hepatocellular carcinoma	HIVID	27703150	HS3ST2
HBV					chr19		GRCh37	36212579		Tumor	Hepatocellular carcinoma	HIVID	27703150	KMT2B
HBV					chr11		GRCh37	51586932		Tumor	Hepatocellular carcinoma	HIVID	27703150
HBV					chr11		GRCh37	51588979		Tumor	Hepatocellular carcinoma	HIVID	27703150
HBV					chr20		GRCh37	60916112		Tumor	Hepatocellular carcinoma	HIVID	27703150	LAMA5
HBV					chr20		GRCh37	60916222		Tumor	Hepatocellular carcinoma	HIVID	27703150	LAMA5
HBV					chr8		GRCh37	67396277		Tumor	Hepatocellular carcinoma	HIVID	27703150	VXN
HBV					chr8		GRCh37	67396281		Tumor	Hepatocellular carcinoma	HIVID	27703150	VXN
HBV					chr8		GRCh37	67396612		Tumor	Hepatocellular carcinoma	HIVID	27703150	VXN
HBV					chr3		GRCh37	135023399		Tumor	Hepatocellular carcinoma	HIVID	27703150
HBV					chr19		GRCh37	12100435		Tumor	Hepatocellular carcinoma	HIVID	27703150
HBV					chr19		GRCh37	12100466		Tumor	Hepatocellular carcinoma	HIVID	27703150
HBV					chr16		GRCh37	33955267		Tumor	Hepatocellular carcinoma	HIVID	27703150
HBV					chr15		GRCh37	37020128		Tumor	Hepatocellular carcinoma	HIVID	27703150	C15orf41
HBV					chr15		GRCh37	37020299		Tumor	Hepatocellular carcinoma	HIVID	27703150	C15orf41
HBV					chr18		GRCh37	51063558		Tumor	Hepatocellular carcinoma	HIVID	27703150
HBV					chr8		GRCh37	52714185		Tumor	Hepatocellular carcinoma	HIVID	27703150	PXDNL
HBV					chr1		GRCh37	91853149		Tumor	Hepatocellular carcinoma	HIVID	27703150	HFM1
HBV					chr10		GRCh37	106508859		Tumor	Hepatocellular carcinoma	HIVID	27703150	SORCS3
HBV					chr8		GRCh37	127475540		Tumor	Hepatocellular carcinoma	HIVID	27703150
HBV					chr2		GRCh37	133028370		Tumor	Hepatocellular carcinoma	HIVID	27703150
HBV					chr3		GRCh37	147826592		Tumor	Hepatocellular carcinoma	HIVID	27703150
HBV					chr3		GRCh37	174409997		Tumor	Hepatocellular carcinoma	HIVID	27703150
HBV					chr3		GRCh37	174410037		Tumor	Hepatocellular carcinoma	HIVID	27703150
HBV					chr7		GRCh37	76943592		Tumor	Hepatocellular carcinoma	HIVID	27703150	GSAP
HBV					chr8		GRCh37	91913978		Tumor	Hepatocellular carcinoma	HIVID	27703150	NECAB1
HBV					chr5		GRCh37	1295245		Tumor	Hepatocellular carcinoma	HIVID	27703150	TERT
HBV					chr5		GRCh37	1295275		Tumor	Hepatocellular carcinoma	HIVID	27703150	TERT
HBV					chr1		GRCh37	64597273		Tumor	Hepatocellular carcinoma	HIVID	27703150	ROR1
HBV					chr8		GRCh37	82861144		Tumor	Hepatocellular carcinoma	HIVID	27703150
HBV					chr5		GRCh37	1085343		Tumor	Hepatocellular carcinoma	HIVID	27703150	SLC12A7
HBV					chr3		GRCh37	33559198		Tumor	Hepatocellular carcinoma	HIVID	27703150	CLASP2
HBV					chr6		GRCh37	54536306		Tumor	Hepatocellular carcinoma	HIVID	27703150
HBV					chr1		GRCh37	59828049		Tumor	Hepatocellular carcinoma	HIVID	27703150	FGGY
HBV					chr3		GRCh37	62759879		Tumor	Hepatocellular carcinoma	HIVID	27703150	CADPS
HBV					chr12		GRCh37	69774315		Tumor	Hepatocellular carcinoma	HIVID	27703150	YEATS4
HBV					chr7		GRCh37	146432112		Tumor	Hepatocellular carcinoma	HIVID	27703150	CNTNAP2
HBV					chr7		GRCh37	155961132		Tumor	Hepatocellular carcinoma	HIVID	27703150
HBV					chr5		GRCh37	162944403		Tumor	Hepatocellular carcinoma	HIVID	27703150	MAT2B
HBV					chr5		GRCh37	162944407		Tumor	Hepatocellular carcinoma	HIVID	27703150	MAT2B
HBV					chr5		GRCh37	1295178		Tumor	Hepatocellular carcinoma	HIVID	27703150	TERT
HBV					chr22		GRCh37	25000901		Tumor	Hepatocellular carcinoma	HIVID	27703150	GGT1
HBV					chr9		GRCh37	101805494		Tumor	Hepatocellular carcinoma	HIVID	27703150	COL15A1
HBV					chr5		GRCh37	11349649		Tumor	Hepatocellular carcinoma	HIVID	27703150	CTNND2
HBV					chr16		GRCh37	27069688		Tumor	Hepatocellular carcinoma	HIVID	27703150	C16orf82
HBV					chr16		GRCh37	27071445		Tumor	Hepatocellular carcinoma	HIVID	27703150	C16orf82
HBV					chr16		GRCh37	33959484		Tumor	Hepatocellular carcinoma	HIVID	27703150
HBV					chr22		GRCh37	35501134		Tumor	Hepatocellular carcinoma	HIVID	27703150
HBV					chr2		GRCh37	133023284		Tumor	Hepatocellular carcinoma	HIVID	27703150
HBV					chr1		GRCh37	10283		Tumor	Hepatocellular carcinoma	HIVID	27703150
HBV					chr19		GRCh37	36212735		Tumor	Hepatocellular carcinoma	HIVID	27703150	KMT2B
HBV					chr19		GRCh37	36212800		Tumor	Hepatocellular carcinoma	HIVID	27703150	KMT2B
HBV					chr19		GRCh37	36212819		Tumor	Hepatocellular carcinoma	HIVID	27703150	KMT2B
HBV					chr8		GRCh37	50676061		Tumor	Hepatocellular carcinoma	HIVID	27703150
HBV					chr10		GRCh37	135524236		Tumor	Hepatocellular carcinoma	HIVID	27703150
HBV					chr3		GRCh37	192600976		Tumor	Hepatocellular carcinoma	HIVID	27703150	MB21D2
HBV					chr2		GRCh37	243152855		Tumor	Hepatocellular carcinoma	HIVID	27703150
HBV					chr1		GRCh37	249240404		Tumor	Hepatocellular carcinoma	HIVID	27703150
HBV					chr19		GRCh37	4515320		Tumor	Hepatocellular carcinoma	HIVID	27703150	PLIN4
HBV					chr19		GRCh37	4517611		Tumor	Hepatocellular carcinoma	HIVID	27703150	PLIN4
HBV					chr5		GRCh37	11581		Tumor	Hepatocellular carcinoma	HIVID	27703150
HBV					chr5		GRCh37	11684		Tumor	Hepatocellular carcinoma	HIVID	27703150
HBV					chr5		GRCh37	11702		Tumor	Hepatocellular carcinoma	HIVID	27703150
HBV					chr12		GRCh37	95437		Tumor	Hepatocellular carcinoma	HIVID	27703150
HBV					chr12		GRCh37	95635		Tumor	Hepatocellular carcinoma	HIVID	27703150
HBV					chr12		GRCh37	95641		Tumor	Hepatocellular carcinoma	HIVID	27703150
HBV					chr12		GRCh37	20264192		Tumor	Hepatocellular carcinoma	HIVID	27703150
HBV					chr1		GRCh37	34838619		Tumor	Hepatocellular carcinoma	HIVID	27703150
HBV					chr17		GRCh37	51305297		Tumor	Hepatocellular carcinoma	HIVID	27703150
HBV					chr16		GRCh37	88620350		Tumor	Hepatocellular carcinoma	HIVID	27703150
HBV					chr9		GRCh37	136106946		Tumor	Hepatocellular carcinoma	HIVID	27703150
HBV					chr4		GRCh37	191044165		Tumor	Hepatocellular carcinoma	HIVID	27703150
HBV					chr2		GRCh37	234727497		Tumor	Hepatocellular carcinoma	HIVID	27703150	MROH2A
HBV					chr2		GRCh37	243152576		Tumor	Hepatocellular carcinoma	HIVID	27703150
HBV					chr5		GRCh37	1333526		Tumor	Hepatocellular carcinoma	HIVID	27703150	CLPTM1L
HBV					chr5		GRCh37	1333633		Tumor	Hepatocellular carcinoma	HIVID	27703150	CLPTM1L
HBV					chr10		GRCh37	38881754		Tumor	Hepatocellular carcinoma	HIVID	27703150
HBV					chr10		GRCh37	42385005		Tumor	Hepatocellular carcinoma	HIVID	27703150
HBV					chr10		GRCh37	42388389		Tumor	Hepatocellular carcinoma	HIVID	27703150
HBV					chr10		GRCh37	42393732		Tumor	Hepatocellular carcinoma	HIVID	27703150
HBV					chr4		GRCh37	61764666		Tumor	Hepatocellular carcinoma	HIVID	27703150
HBV					chr3		GRCh37	78621398		Tumor	Hepatocellular carcinoma	HIVID	27703150
HBV					chr10		GRCh37	94750724		Tumor	Hepatocellular carcinoma	HIVID	27703150	EXOC6
HBV					chr7		GRCh37	129165573		Tumor	Hepatocellular carcinoma	HIVID	27703150
HBV					chr1		GRCh37	149035435		Tumor	Hepatocellular carcinoma	HIVID	27703150	NBPF25P
HBV					chr5		GRCh37	1295136		Tumor	Hepatocellular carcinoma	HIVID	27703150	TERT
HBV					chr5		GRCh37	1295188		Tumor	Hepatocellular carcinoma	HIVID	27703150	TERT
HBV					chr5		GRCh37	1295219		Tumor	Hepatocellular carcinoma	HIVID	27703150	TERT
HBV					chr4		GRCh37	1709026		Tumor	Hepatocellular carcinoma	HIVID	27703150	SLBP
HBV					chr15		GRCh37	77910867		Tumor	Hepatocellular carcinoma	HIVID	27703150	LINGO1
HBV					chr3		GRCh37	182581698		Tumor	Hepatocellular carcinoma	HIVID	27703150	ATP11B
HBV					chr2		GRCh37	233197922		Tumor	Hepatocellular carcinoma	HIVID	27703150	DIS3L2
HBV					chr5		GRCh37	1296031		Tumor	Hepatocellular carcinoma	HIVID	27703150	TERT
HBV					chr5		GRCh37	1296061		Tumor	Hepatocellular carcinoma	HIVID	27703150	TERT
HBV					chr8		GRCh37	56922889		Tumor	Hepatocellular carcinoma	HIVID	27703150	LYN
HBV					chr12		GRCh37	62893835		Tumor	Hepatocellular carcinoma	HIVID	27703150	MON2
HBV					chr6		GRCh37	150591703		Tumor	Hepatocellular carcinoma	HIVID	27703150
HBV					chr1		GRCh37	219222896		Tumor	Hepatocellular carcinoma	HIVID	27703150
HBV					chr1		GRCh37	219239334		Tumor	Hepatocellular carcinoma	HIVID	27703150
HBV					chr5		GRCh37	1297446		Tumor	Hepatocellular carcinoma	HIVID	27703150	TERT
HBV					chr5		GRCh37	1297581		Tumor	Hepatocellular carcinoma	HIVID	27703150	TERT
HBV					chr11		GRCh37	51587038		Tumor	Hepatocellular carcinoma	HIVID	27703150
HBV					chr11		GRCh37	51589085		Tumor	Hepatocellular carcinoma	HIVID	27703150
HBV					chr16		GRCh37	79192401		Tumor	Hepatocellular carcinoma	HIVID	27703150	WWOX
HBV					chr3		GRCh37	147691852		Tumor	Hepatocellular carcinoma	HIVID	27703150
HBV					chr7		GRCh37	10013		Tumor	Hepatocellular carcinoma	HIVID	27703150
HBV					chr1		GRCh37	10333		Tumor	Hepatocellular carcinoma	HIVID	27703150
HBV					chr9		GRCh37	10351		Tumor	Hepatocellular carcinoma	HIVID	27703150
HBV					chr5		GRCh37	11580		Tumor	Hepatocellular carcinoma	HIVID	27703150
HBV					chr5		GRCh37	11682		Tumor	Hepatocellular carcinoma	HIVID	27703150
HBV					chr5		GRCh37	11705		Tumor	Hepatocellular carcinoma	HIVID	27703150
HBV					chr5		GRCh37	11805		Tumor	Hepatocellular carcinoma	HIVID	27703150
HBV					chr5		GRCh37	1297513		Tumor	Hepatocellular carcinoma	HIVID	27703150	TERT
HBV					chr10		GRCh37	11500358		Tumor	Hepatocellular carcinoma	HIVID	27703150
HBV					chr7		GRCh37	28020749		Tumor	Hepatocellular carcinoma	HIVID	27703150	JAZF1
HBV					chr7		GRCh37	30939100		Tumor	Hepatocellular carcinoma	HIVID	27703150
HBV					chr17		GRCh37	45266661		Tumor	Hepatocellular carcinoma	HIVID	27703150	CDC27
HBV					chr14		GRCh37	45779936		Tumor	Hepatocellular carcinoma	HIVID	27703150
HBV					chr13		GRCh37	94093647		Tumor	Hepatocellular carcinoma	HIVID	27703150	GPC6
HBV					chr15		GRCh37	102521208		Tumor	Hepatocellular carcinoma	HIVID	27703150
HBV					chr2		GRCh37	137674999		Tumor	Hepatocellular carcinoma	HIVID	27703150
HBV					chr4		GRCh37	191044274		Tumor	Hepatocellular carcinoma	HIVID	27703150
HBV					chr3		GRCh37	197900339		Tumor	Hepatocellular carcinoma	HIVID	27703150	FAM157A
HBV					chr5		GRCh37	3404046		Tumor	Hepatocellular carcinoma	HIVID	27703150
HBV					chr8		GRCh37	35312131		Tumor	Hepatocellular carcinoma	HIVID	27703150	UNC5D
HBV					chr16		GRCh37	49311655		Tumor	Hepatocellular carcinoma	HIVID	27703150
HBV					chr4		GRCh37	78776129		Tumor	Hepatocellular carcinoma	HIVID	27703150	MRPL1
HBV					chr4		GRCh37	78808871		Tumor	Hepatocellular carcinoma	HIVID	27703150	MRPL1
HBV					chr5		GRCh37	104774588		Tumor	Hepatocellular carcinoma	HIVID	27703150
HBV					chr21		GRCh37	10777668		Tumor	Hepatocellular carcinoma	HIVID	27703150
HBV					chr21		GRCh37	10777747		Tumor	Hepatocellular carcinoma	HIVID	27703150
HBV					chr17		GRCh37	19942615		Tumor	Hepatocellular carcinoma	HIVID	27703150	SPECC1
HBV					chr9		GRCh37	20922208		Tumor	Hepatocellular carcinoma	HIVID	27703150	FOCAD
HBV					chr10		GRCh37	39146628		Tumor	Hepatocellular carcinoma	HIVID	27703150
HBV					chr3		GRCh37	118716654		Tumor	Hepatocellular carcinoma	HIVID	27703150	IGSF11
HBV					chr3		GRCh37	118716678		Tumor	Hepatocellular carcinoma	HIVID	27703150	IGSF11
HBV					chr21		GRCh37	9826399		Tumor	Hepatocellular carcinoma	HIVID	27703150
HBV					chr11		GRCh37	24329290		Tumor	Hepatocellular carcinoma	HIVID	27703150
HBV					chr19		GRCh37	27732135		Tumor	Hepatocellular carcinoma	HIVID	27703150
HBV					chr19		GRCh37	27733824		Tumor	Hepatocellular carcinoma	HIVID	27703150
HBV					chr19		GRCh37	27736532		Tumor	Hepatocellular carcinoma	HIVID	27703150
HBV					chr19		GRCh37	27737226		Tumor	Hepatocellular carcinoma	HIVID	27703150
HBV					chr19		GRCh37	27739261		Tumor	Hepatocellular carcinoma	HIVID	27703150
HBV					chr8		GRCh37	40749841		Tumor	Hepatocellular carcinoma	HIVID	27703150	ZMAT4
HBV					chr12		GRCh37	57979584		Tumor	Hepatocellular carcinoma	HIVID	27703150
HBV					chr8		GRCh37	59851036		Tumor	Hepatocellular carcinoma	HIVID	27703150	TOX
HBV					chr1		GRCh37	121484126		Tumor	Hepatocellular carcinoma	HIVID	27703150
HBV					chr1		GRCh37	121485153		Tumor	Hepatocellular carcinoma	HIVID	27703150
HBV					chr7		GRCh37	151065491		Tumor	Hepatocellular carcinoma	HIVID	27703150	NUB1
HBV					chr7		GRCh37	151075013		Tumor	Hepatocellular carcinoma	HIVID	27703150	NUB1
HBV					chr4		GRCh37	165534792		Tumor	Hepatocellular carcinoma	HIVID	27703150	MIR5684
HBV					chr12		GRCh37	10796485		Tumor	Hepatocellular carcinoma	HIVID	27703150	STYK1
HBV					chr17		GRCh37	22245424		Tumor	Hepatocellular carcinoma	HIVID	27703150
HBV					chr17		GRCh37	22250182		Tumor	Hepatocellular carcinoma	HIVID	27703150
HBV					chr17		GRCh37	22257316		Tumor	Hepatocellular carcinoma	HIVID	27703150
HBV					chr16		GRCh37	34252390		Tumor	Hepatocellular carcinoma	HIVID	27703150
HBV					chr11		GRCh37	39286383		Tumor	Hepatocellular carcinoma	HIVID	27703150
HBV					chr5		GRCh37	512163		Tumor	Hepatocellular carcinoma	HIVID	27703150	SLC9A3
HBV					chr19		GRCh37	1707132		Tumor	Hepatocellular carcinoma	HIVID	27703150
HBV					chr4		GRCh37	1708958		Tumor	Hepatocellular carcinoma	HIVID	27703150	SLBP
HBV					chr4		GRCh37	1709026		Tumor	Hepatocellular carcinoma	HIVID	27703150	SLBP
HBV					chr9		GRCh37	4161079		Tumor	Hepatocellular carcinoma	HIVID	27703150	GLIS3
HBV					chr4		GRCh37	4342804		Tumor	Hepatocellular carcinoma	HIVID	27703150
HBV					chr10		GRCh37	5425239		Tumor	Hepatocellular carcinoma	HIVID	27703150
HBV					chr6		GRCh37	12685439		Tumor	Hepatocellular carcinoma	HIVID	27703150
HBV					chr17		GRCh37	13787417		Tumor	Hepatocellular carcinoma	HIVID	27703150
HBV					chr17		GRCh37	14458211		Tumor	Hepatocellular carcinoma	HIVID	27703150
HBV					chr20		GRCh37	16036891		Tumor	Hepatocellular carcinoma	HIVID	27703150
HBV					chr6		GRCh37	17548589		Tumor	Hepatocellular carcinoma	HIVID	27703150	CAP2
HBV					chr7		GRCh37	22819824		Tumor	Hepatocellular carcinoma	HIVID	27703150
HBV					chr20		GRCh37	24559069		Tumor	Hepatocellular carcinoma	HIVID	27703150	SYNDIG1
HBV					chr17		GRCh37	25846584		Tumor	Hepatocellular carcinoma	HIVID	27703150	KSR1
HBV					chr17		GRCh37	25846597		Tumor	Hepatocellular carcinoma	HIVID	27703150	KSR1
HBV					chr6		GRCh37	28499148		Tumor	Hepatocellular carcinoma	HIVID	27703150	GPX5
HBV					chr14		GRCh37	37603853		Tumor	Hepatocellular carcinoma	HIVID	27703150	SLC25A21
HBV					chr19		GRCh37	43847135		Tumor	Hepatocellular carcinoma	HIVID	27703150	PRG1
HBV					chr17		GRCh37	44355042		Tumor	Hepatocellular carcinoma	HIVID	27703150
HBV					chr21		GRCh37	45126132		Tumor	Hepatocellular carcinoma	HIVID	27703150
HBV					chr1		GRCh37	51673378		Tumor	Hepatocellular carcinoma	HIVID	27703150
HBV					chr5		GRCh37	54808290		Tumor	Hepatocellular carcinoma	HIVID	27703150	PLPP1
HBV					chr15		GRCh37	55266167		Tumor	Hepatocellular carcinoma	HIVID	27703150
HBV					chr8		GRCh37	70951043		Tumor	Hepatocellular carcinoma	HIVID	27703150
HBV					chr8		GRCh37	70951075		Tumor	Hepatocellular carcinoma	HIVID	27703150
HBV					chr8		GRCh37	70951130		Tumor	Hepatocellular carcinoma	HIVID	27703150
HBV					chr17		GRCh37	79817302		Tumor	Hepatocellular carcinoma	HIVID	27703150	P4HB
HBV					chr17		GRCh37	79821060		Tumor	Hepatocellular carcinoma	HIVID	27703150
HBV					chr16		GRCh37	87459177		Tumor	Hepatocellular carcinoma	HIVID	27703150	ZCCHC14
HBV					chr11		GRCh37	87810130		Tumor	Hepatocellular carcinoma	HIVID	27703150
HBV					chr11		GRCh37	87810192		Tumor	Hepatocellular carcinoma	HIVID	27703150
HBV					chr5		GRCh37	88960553		Tumor	Hepatocellular carcinoma	HIVID	27703150
HBV					chr10		GRCh37	103178795		Tumor	Hepatocellular carcinoma	HIVID	27703150	BTRC
HBV					chr2		GRCh37	112147152		Tumor	Hepatocellular carcinoma	HIVID	27703150	MIR4435-2HG
HBV					chr9		GRCh37	116109306		Tumor	Hepatocellular carcinoma	HIVID	27703150
HBV					chr8		GRCh37	123334499		Tumor	Hepatocellular carcinoma	HIVID	27703150
HBV					chr8		GRCh37	123334568		Tumor	Hepatocellular carcinoma	HIVID	27703150
HBV					chr11		GRCh37	129227201		Tumor	Hepatocellular carcinoma	HIVID	27703150
HBV					chr8		GRCh37	138057981		Tumor	Hepatocellular carcinoma	HIVID	27703150
HBV					chr4		GRCh37	152004726		Tumor	Hepatocellular carcinoma	HIVID	27703150
HBV					chr6		GRCh37	160521754		Tumor	Hepatocellular carcinoma	HIVID	27703150	IGF2R
HBV					chr6		GRCh37	160521820		Tumor	Hepatocellular carcinoma	HIVID	27703150	IGF2R
HBV					chr1		GRCh37	178627815		Tumor	Hepatocellular carcinoma	HIVID	27703150
HBV					chr4		GRCh37	189779717		Tumor	Hepatocellular carcinoma	HIVID	27703150
HBV					chr3		GRCh37	190964387		Tumor	Hepatocellular carcinoma	HIVID	27703150	OSTN
HBV					chr17		GRCh37	1020572		Tumor	Hepatocellular carcinoma	HIVID	27703150	ABR
HBV					chr16		GRCh37	1653196		Tumor	Hepatocellular carcinoma	HIVID	27703150	IFT140
HBV					chr17		GRCh37	1834192		Tumor	Hepatocellular carcinoma	HIVID	27703150
HBV					chr5		GRCh37	1966502		Tumor	Hepatocellular carcinoma	HIVID	27703150
HBV					chr16		GRCh37	2318214		Tumor	Hepatocellular carcinoma	HIVID	27703150	RNPS1
HBV					chr5		GRCh37	2465284		Tumor	Hepatocellular carcinoma	HIVID	27703150
HBV					chr20		GRCh37	2733385		Tumor	Hepatocellular carcinoma	HIVID	27703150	EBF4
HBV					chr2		GRCh37	3848849		Tumor	Hepatocellular carcinoma	HIVID	27703150	DCDC2C
HBV					chr6		GRCh37	4480188		Tumor	Hepatocellular carcinoma	HIVID	27703150
HBV					chr6		GRCh37	4480266		Tumor	Hepatocellular carcinoma	HIVID	27703150
HBV					chr6		GRCh37	4480311		Tumor	Hepatocellular carcinoma	HIVID	27703150
HBV					chr10		GRCh37	5065439		Tumor	Hepatocellular carcinoma	HIVID	27703150	AKR1C2
HBV					chr2		GRCh37	5560697		Tumor	Hepatocellular carcinoma	HIVID	27703150
HBV					chr5		GRCh37	5655856		Tumor	Hepatocellular carcinoma	HIVID	27703150
HBV					chr4		GRCh37	7352286		Tumor	Hepatocellular carcinoma	HIVID	27703150	SORCS2
HBV					chr4		GRCh37	8549982		Tumor	Hepatocellular carcinoma	HIVID	27703150
HBV					chr20		GRCh37	9785586		Tumor	Hepatocellular carcinoma	HIVID	27703150	PAK5
HBV					chr3		GRCh37	11726449		Tumor	Hepatocellular carcinoma	HIVID	27703150	VGLL4
HBV					chr18		GRCh37	12990743		Tumor	Hepatocellular carcinoma	HIVID	27703150
HBV					chr2		GRCh37	16467305		Tumor	Hepatocellular carcinoma	HIVID	27703150
HBV					chr1		GRCh37	17253724		Tumor	Hepatocellular carcinoma	HIVID	27703150	CROCC
HBV					chr19		GRCh37	17873497		Tumor	Hepatocellular carcinoma	HIVID	27703150	FCHO1
HBV					chr7		GRCh37	19885181		Tumor	Hepatocellular carcinoma	HIVID	27703150
HBV					chr20		GRCh37	20441401		Tumor	Hepatocellular carcinoma	HIVID	27703150	RALGAPA2
HBV					chr18		GRCh37	20843501		Tumor	Hepatocellular carcinoma	HIVID	27703150
HBV					chr18		GRCh37	21381775		Tumor	Hepatocellular carcinoma	HIVID	27703150	LAMA3
HBV					chr21		GRCh37	21618088		Tumor	Hepatocellular carcinoma	HIVID	27703150
HBV					chr16		GRCh37	21887228		Tumor	Hepatocellular carcinoma	HIVID	27703150
HBV					chr16		GRCh37	21887287		Tumor	Hepatocellular carcinoma	HIVID	27703150
HBV					chr9		GRCh37	21969230		Tumor	Hepatocellular carcinoma	HIVID	27703150	CDKN2A
HBV					chr20		GRCh37	22451371		Tumor	Hepatocellular carcinoma	HIVID	27703150
HBV					chr9		GRCh37	26928135		Tumor	Hepatocellular carcinoma	HIVID	27703150	PLAA
HBV					chr1		GRCh37	27076734		Tumor	Hepatocellular carcinoma	HIVID	27703150	ARID1A
HBV					chr16		GRCh37	28169369		Tumor	Hepatocellular carcinoma	HIVID	27703150	XPO6
HBV					chr19		GRCh37	28766864		Tumor	Hepatocellular carcinoma	HIVID	27703150
HBV					chr17		GRCh37	29724590		Tumor	Hepatocellular carcinoma	HIVID	27703150	RAB11FIP4
HBV					chr6		GRCh37	30442233		Tumor	Hepatocellular carcinoma	HIVID	27703150
HBV					chr22		GRCh37	30518599		Tumor	Hepatocellular carcinoma	HIVID	27703150	HORMAD2
HBV					chr17		GRCh37	31545475		Tumor	Hepatocellular carcinoma	HIVID	27703150	ASIC2
HBV					chr19		GRCh37	32809078		Tumor	Hepatocellular carcinoma	HIVID	27703150
HBV					chr19		GRCh37	32809122		Tumor	Hepatocellular carcinoma	HIVID	27703150
HBV					chr12		GRCh37	34368013		Tumor	Hepatocellular carcinoma	HIVID	27703150
HBV					chr19		GRCh37	34666761		Tumor	Hepatocellular carcinoma	HIVID	27703150	LSM14A
HBV					chr19		GRCh37	36212655		Tumor	Hepatocellular carcinoma	HIVID	27703150	KMT2B
HBV					chr19		GRCh37	36213655		Tumor	Hepatocellular carcinoma	HIVID	27703150	KMT2B
HBV					chr6		GRCh37	38143506		Tumor	Hepatocellular carcinoma	HIVID	27703150	BTBD9
HBV					chr12		GRCh37	38443509		Tumor	Hepatocellular carcinoma	HIVID	27703150
HBV					chr21		GRCh37	39288963		Tumor	Hepatocellular carcinoma	HIVID	27703150	KCNJ6
HBV					chr3		GRCh37	39307395		Tumor	Hepatocellular carcinoma	HIVID	27703150	CX3CR1
HBV					chr6		GRCh37	40010777		Tumor	Hepatocellular carcinoma	HIVID	27703150
HBV					chr10		GRCh37	42385969		Tumor	Hepatocellular carcinoma	HIVID	27703150
HBV					chr10		GRCh37	42394450		Tumor	Hepatocellular carcinoma	HIVID	27703150
HBV					chr10		GRCh37	42394747		Tumor	Hepatocellular carcinoma	HIVID	27703150
HBV					chr10		GRCh37	42394813		Tumor	Hepatocellular carcinoma	HIVID	27703150
HBV					chr10		GRCh37	42394892		Tumor	Hepatocellular carcinoma	HIVID	27703150
HBV					chr10		GRCh37	42396598		Tumor	Hepatocellular carcinoma	HIVID	27703150
HBV					chr10		GRCh37	42597045		Tumor	Hepatocellular carcinoma	HIVID	27703150
HBV					chr10		GRCh37	42599765		Tumor	Hepatocellular carcinoma	HIVID	27703150
HBV					chr21		GRCh37	42829423		Tumor	Hepatocellular carcinoma	HIVID	27703150	MX1
HBV					chr22		GRCh37	43760025		Tumor	Hepatocellular carcinoma	HIVID	27703150
HBV					chr18		GRCh37	44096674		Tumor	Hepatocellular carcinoma	HIVID	27703150	LOXHD1
HBV					chr4		GRCh37	44521677		Tumor	Hepatocellular carcinoma	HIVID	27703150
HBV					chr22		GRCh37	45720437		Tumor	Hepatocellular carcinoma	HIVID	27703150	FAM118A
HBV					chr19		GRCh37	45850266		Tumor	Hepatocellular carcinoma	HIVID	27703150	KLC3
HBV					chr2		GRCh37	46185749		Tumor	Hepatocellular carcinoma	HIVID	27703150	PRKCE
HBV					chr8		GRCh37	47316183		Tumor	Hepatocellular carcinoma	HIVID	27703150
HBV					chr4		GRCh37	47448911		Tumor	Hepatocellular carcinoma	HIVID	27703150
HBV					chr5		GRCh37	50083842		Tumor	Hepatocellular carcinoma	HIVID	27703150	PARP8
HBV					chr1		GRCh37	52310539		Tumor	Hepatocellular carcinoma	HIVID	27703150	NRDC
HBV					chr1		GRCh37	53566147		Tumor	Hepatocellular carcinoma	HIVID	27703150	SLC1A7
HBV					chr16		GRCh37	53626934		Tumor	Hepatocellular carcinoma	HIVID	27703150
HBV					chr8		GRCh37	53661850		Tumor	Hepatocellular carcinoma	HIVID	27703150
HBV					chr8		GRCh37	54184801		Tumor	Hepatocellular carcinoma	HIVID	27703150
HBV					chr1		GRCh37	55468189		Tumor	Hepatocellular carcinoma	HIVID	27703150	BSND
HBV					chr1		GRCh37	55468295		Tumor	Hepatocellular carcinoma	HIVID	27703150	BSND
HBV					chr17		GRCh37	56033481		Tumor	Hepatocellular carcinoma	HIVID	27703150	CUEDC1
HBV					chr4		GRCh37	58148304		Tumor	Hepatocellular carcinoma	HIVID	27703150
HBV					chr4		GRCh37	58148353		Tumor	Hepatocellular carcinoma	HIVID	27703150
HBV					chr8		GRCh37	58304158		Tumor	Hepatocellular carcinoma	HIVID	27703150
HBV					chr4		GRCh37	59505688		Tumor	Hepatocellular carcinoma	HIVID	27703150
HBV					chr1		GRCh37	62894735		Tumor	Hepatocellular carcinoma	HIVID	27703150	USP1
HBV					chr14		GRCh37	64894223		Tumor	Hepatocellular carcinoma	HIVID	27703150	MIR548AZ
HBV					chr15		GRCh37	65154890		Tumor	Hepatocellular carcinoma	HIVID	27703150	PLEKHO2
HBV					chr11		GRCh37	68029550		Tumor	Hepatocellular carcinoma	HIVID	27703150	C11orf24
HBV					chr16		GRCh37	69946895		Tumor	Hepatocellular carcinoma	HIVID	27703150	WWP2
HBV					chr16		GRCh37	69946946		Tumor	Hepatocellular carcinoma	HIVID	27703150	WWP2
HBV					chr11		GRCh37	73132018		Tumor	Hepatocellular carcinoma	HIVID	27703150	FAM168A
HBV					chr3		GRCh37	74117952		Tumor	Hepatocellular carcinoma	HIVID	27703150
HBV					chr11		GRCh37	74844975		Tumor	Hepatocellular carcinoma	HIVID	27703150
HBV					chr3		GRCh37	75502954		Tumor	Hepatocellular carcinoma	HIVID	27703150
HBV					chr13		GRCh37	79161580		Tumor	Hepatocellular carcinoma	HIVID	27703150	RNF219-AS1
HBV					chr15		GRCh37	79832240		Tumor	Hepatocellular carcinoma	HIVID	27703150
HBV					chr16		GRCh37	80826756		Tumor	Hepatocellular carcinoma	HIVID	27703150	CDYL2
HBV					chr10		GRCh37	84099494		Tumor	Hepatocellular carcinoma	HIVID	27703150	NRG3
HBV					chr16		GRCh37	86741424		Tumor	Hepatocellular carcinoma	HIVID	27703150
HBV					chr7		GRCh37	87089249		Tumor	Hepatocellular carcinoma	HIVID	27703150	ABCB4
HBV					chr2		GRCh37	88483082		Tumor	Hepatocellular carcinoma	HIVID	27703150	THNSL2
HBV					chr16		GRCh37	89075320		Tumor	Hepatocellular carcinoma	HIVID	27703150
HBV					chr8		GRCh37	89252741		Tumor	Hepatocellular carcinoma	HIVID	27703150	MMP16
HBV					chr5		GRCh37	90560480		Tumor	Hepatocellular carcinoma	HIVID	27703150
HBV					chr2		GRCh37	92269646		Tumor	Hepatocellular carcinoma	HIVID	27703150
HBV					chr2		GRCh37	92269763		Tumor	Hepatocellular carcinoma	HIVID	27703150
HBV					chr1		GRCh37	94496253		Tumor	Hepatocellular carcinoma	HIVID	27703150	ABCA4
HBV					chr5		GRCh37	95720247		Tumor	Hepatocellular carcinoma	HIVID	27703150
HBV					chr13		GRCh37	100346671		Tumor	Hepatocellular carcinoma	HIVID	27703150	CLYBL
HBV					chr2		GRCh37	102459211		Tumor	Hepatocellular carcinoma	HIVID	27703150	MAP4K4
HBV					chr2		GRCh37	102666324		Tumor	Hepatocellular carcinoma	HIVID	27703150
HBV					chr2		GRCh37	102697328		Tumor	Hepatocellular carcinoma	HIVID	27703150	IL1R1
HBV					chr2		GRCh37	103911876		Tumor	Hepatocellular carcinoma	HIVID	27703150
HBV					chr7		GRCh37	106012264		Tumor	Hepatocellular carcinoma	HIVID	27703150
HBV					chr7		GRCh37	106526831		Tumor	Hepatocellular carcinoma	HIVID	27703150	PIK3CG
HBV					chr3		GRCh37	107822862		Tumor	Hepatocellular carcinoma	HIVID	27703150
HBV					chr11		GRCh37	109117199		Tumor	Hepatocellular carcinoma	HIVID	27703150
HBV					chr1		GRCh37	112797177		Tumor	Hepatocellular carcinoma	HIVID	27703150
HBV					chr1		GRCh37	112797289		Tumor	Hepatocellular carcinoma	HIVID	27703150
HBV					chr11		GRCh37	115986746		Tumor	Hepatocellular carcinoma	HIVID	27703150
HBV					chr12		GRCh37	116230447		Tumor	Hepatocellular carcinoma	HIVID	27703150
HBV					chr3		GRCh37	118761453		Tumor	Hepatocellular carcinoma	HIVID	27703150	IGSF11
HBV					chr3		GRCh37	122233061		Tumor	Hepatocellular carcinoma	HIVID	27703150	KPNA1
HBV					chr3		GRCh37	123064670		Tumor	Hepatocellular carcinoma	HIVID	27703150	ADCY5
HBV					chr3		GRCh37	123966030		Tumor	Hepatocellular carcinoma	HIVID	27703150	KALRN
HBV					chr6		GRCh37	125628214		Tumor	Hepatocellular carcinoma	HIVID	27703150	HDDC2
HBV					chr8		GRCh37	128005677		Tumor	Hepatocellular carcinoma	HIVID	27703150
HBV					chr8		GRCh37	128210882		Tumor	Hepatocellular carcinoma	HIVID	27703150
HBV					chr3		GRCh37	128347725		Tumor	Hepatocellular carcinoma	HIVID	27703150	RPN1
HBV					chr10		GRCh37	130791308		Tumor	Hepatocellular carcinoma	HIVID	27703150
HBV					chr6		GRCh37	131179416		Tumor	Hepatocellular carcinoma	HIVID	27703150	EPB41L2
HBV					chr10		GRCh37	134744574		Tumor	Hepatocellular carcinoma	HIVID	27703150	CFAP46
HBV					chr8		GRCh37	137822152		Tumor	Hepatocellular carcinoma	HIVID	27703150
HBV					chr3		GRCh37	141098009		Tumor	Hepatocellular carcinoma	HIVID	27703150	ZBTB38
HBV					chr8		GRCh37	143044044		Tumor	Hepatocellular carcinoma	HIVID	27703150
HBV					chr8		GRCh37	143298856		Tumor	Hepatocellular carcinoma	HIVID	27703150	TSNARE1
HBV					chr2		GRCh37	143627932		Tumor	Hepatocellular carcinoma	HIVID	27703150	KYNU
HBV					chr2		GRCh37	143627981		Tumor	Hepatocellular carcinoma	HIVID	27703150	KYNU
HBV					chr7		GRCh37	145611251		Tumor	Hepatocellular carcinoma	HIVID	27703150
HBV					chr1		GRCh37	154723169		Tumor	Hepatocellular carcinoma	HIVID	27703150	KCNN3
HBV					chr5		GRCh37	155109183		Tumor	Hepatocellular carcinoma	HIVID	27703150
HBV					chr5		GRCh37	155109206		Tumor	Hepatocellular carcinoma	HIVID	27703150
HBV					chr5		GRCh37	155109232		Tumor	Hepatocellular carcinoma	HIVID	27703150
HBV					chr3		GRCh37	156777742		Tumor	Hepatocellular carcinoma	HIVID	27703150
HBV					chr5		GRCh37	158709549		Tumor	Hepatocellular carcinoma	HIVID	27703150	UBLCP1
HBV					chr2		GRCh37	159892270		Tumor	Hepatocellular carcinoma	HIVID	27703150	TANC1
HBV					chr1		GRCh37	166557166		Tumor	Hepatocellular carcinoma	HIVID	27703150
HBV					chr1		GRCh37	172331722		Tumor	Hepatocellular carcinoma	HIVID	27703150	DNM3
HBV					chr3		GRCh37	177238196		Tumor	Hepatocellular carcinoma	HIVID	27703150	LINC00578
HBV					chr3		GRCh37	177238265		Tumor	Hepatocellular carcinoma	HIVID	27703150	LINC00578
HBV					chr2		GRCh37	178557846		Tumor	Hepatocellular carcinoma	HIVID	27703150	PDE11A
HBV					chr2		GRCh37	196428405		Tumor	Hepatocellular carcinoma	HIVID	27703150
HBV					chr2		GRCh37	206153617		Tumor	Hepatocellular carcinoma	HIVID	27703150	PARD3B
HBV					chr2		GRCh37	209271738		Tumor	Hepatocellular carcinoma	HIVID	27703150	PTH2R
HBV					chr1		GRCh37	213596912		Tumor	Hepatocellular carcinoma	HIVID	27703150
HBV					chr1		GRCh37	214778733		Tumor	Hepatocellular carcinoma	HIVID	27703150	CENPF
HBV					chr1		GRCh37	228575165		Tumor	Hepatocellular carcinoma	HIVID	27703150
HBV					chr2		GRCh37	238270974		Tumor	Hepatocellular carcinoma	HIVID	27703150	COL6A3
HBV					chr2		GRCh37	240524844		Tumor	Hepatocellular carcinoma	HIVID	27703150
HBV					chr1		GRCh37	241870621		Tumor	Hepatocellular carcinoma	HIVID	27703150	WDR64
HBV					chr1		GRCh37	247383227		Tumor	Hepatocellular carcinoma	HIVID	27703150
HBV					chr5		GRCh37	1307487		Tumor	Hepatocellular carcinoma	HIVID	27703150
HBV					chr5		GRCh37	1307511		Tumor	Hepatocellular carcinoma	HIVID	27703150
HBV					chr5		GRCh37	1307516		Tumor	Hepatocellular carcinoma	HIVID	27703150
HBV					chr5		GRCh37	1307537		Tumor	Hepatocellular carcinoma	HIVID	27703150
HBV					chr5		GRCh37	1307577		Tumor	Hepatocellular carcinoma	HIVID	27703150
HBV					chr5		GRCh37	1307595		Tumor	Hepatocellular carcinoma	HIVID	27703150
HBV					chr5		GRCh37	1307625		Tumor	Hepatocellular carcinoma	HIVID	27703150
HBV					chr5		GRCh37	1307629		Tumor	Hepatocellular carcinoma	HIVID	27703150
HBV					chr18		GRCh37	1747041		Tumor	Hepatocellular carcinoma	HIVID	27703150
HBV					chr17		GRCh37	10146880		Tumor	Hepatocellular carcinoma	HIVID	27703150
HBV					chr17		GRCh37	14907187		Tumor	Hepatocellular carcinoma	HIVID	27703150
HBV					chr19		GRCh37	16031930		Tumor	Hepatocellular carcinoma	HIVID	27703150	CYP4F11
HBV					chr6		GRCh37	17092226		Tumor	Hepatocellular carcinoma	HIVID	27703150
HBV					chr22		GRCh37	25489823		Tumor	Hepatocellular carcinoma	HIVID	27703150	KIAA1671
HBV					chr17		GRCh37	25846584		Tumor	Hepatocellular carcinoma	HIVID	27703150	KSR1
HBV					chr16		GRCh37	33955267		Tumor	Hepatocellular carcinoma	HIVID	27703150
HBV					chr16		GRCh37	33958002		Tumor	Hepatocellular carcinoma	HIVID	27703150
HBV					chr6		GRCh37	34618399		Tumor	Hepatocellular carcinoma	HIVID	27703150	ILRUN
HBV					chr16		GRCh37	35270603		Tumor	Hepatocellular carcinoma	HIVID	27703150
HBV					chr1		GRCh37	36377801		Tumor	Hepatocellular carcinoma	HIVID	27703150	AGO1
HBV					chr11		GRCh37	39434992		Tumor	Hepatocellular carcinoma	HIVID	27703150
HBV					chr12		GRCh37	39535733		Tumor	Hepatocellular carcinoma	HIVID	27703150
HBV					chr3		GRCh37	42008897		Tumor	Hepatocellular carcinoma	HIVID	27703150	ULK4
HBV					chr10		GRCh37	42355381		Tumor	Hepatocellular carcinoma	HIVID	27703150
HBV					chr10		GRCh37	42355506		Tumor	Hepatocellular carcinoma	HIVID	27703150
HBV					chr7		GRCh37	43722628		Tumor	Hepatocellular carcinoma	HIVID	27703150	COA1
HBV					chr8		GRCh37	46853717		Tumor	Hepatocellular carcinoma	HIVID	27703150
HBV					chr11		GRCh37	48859359		Tumor	Hepatocellular carcinoma	HIVID	27703150
HBV					chr11		GRCh37	48859432		Tumor	Hepatocellular carcinoma	HIVID	27703150
HBV					chr11		GRCh37	48877525		Tumor	Hepatocellular carcinoma	HIVID	27703150
HBV					chr11		GRCh37	48932484		Tumor	Hepatocellular carcinoma	HIVID	27703150
HBV					chr11		GRCh37	48932551		Tumor	Hepatocellular carcinoma	HIVID	27703150
HBV					chr11		GRCh37	48953779		Tumor	Hepatocellular carcinoma	HIVID	27703150
HBV					chr11		GRCh37	48961136		Tumor	Hepatocellular carcinoma	HIVID	27703150
HBV					chr2		GRCh37	50626932		Tumor	Hepatocellular carcinoma	HIVID	27703150	NRXN1
HBV					chr2		GRCh37	50626996		Tumor	Hepatocellular carcinoma	HIVID	27703150	NRXN1
HBV					chr19		GRCh37	54009749		Tumor	Hepatocellular carcinoma	HIVID	27703150
HBV					chr19		GRCh37	54561337		Tumor	Hepatocellular carcinoma	HIVID	27703150	VSTM1
HBV					chr11		GRCh37	55025032		Tumor	Hepatocellular carcinoma	HIVID	27703150	TRIM48
HBV					chr14		GRCh37	56114503		Tumor	Hepatocellular carcinoma	HIVID	27703150	KTN1
HBV					chr17		GRCh37	59400142		Tumor	Hepatocellular carcinoma	HIVID	27703150	BCAS3
HBV					chr5		GRCh37	60956395		Tumor	Hepatocellular carcinoma	HIVID	27703150	C5orf64
HBV					chr5		GRCh37	60956465		Tumor	Hepatocellular carcinoma	HIVID	27703150	C5orf64
HBV					chr16		GRCh37	61802288		Tumor	Hepatocellular carcinoma	HIVID	27703150	CDH8
HBV					chr12		GRCh37	66451369		Tumor	Hepatocellular carcinoma	HIVID	27703150
HBV					chr12		GRCh37	66451439		Tumor	Hepatocellular carcinoma	HIVID	27703150
HBV					chr12		GRCh37	66451456		Tumor	Hepatocellular carcinoma	HIVID	27703150
HBV					chr9		GRCh37	66971200		Tumor	Hepatocellular carcinoma	HIVID	27703150
HBV					chr9		GRCh37	66971337		Tumor	Hepatocellular carcinoma	HIVID	27703150
HBV					chr11		GRCh37	68051170		Tumor	Hepatocellular carcinoma	HIVID	27703150
HBV					chr17		GRCh37	70608319		Tumor	Hepatocellular carcinoma	HIVID	27703150	LINC00511
HBV					chr11		GRCh37	77675455		Tumor	Hepatocellular carcinoma	HIVID	27703150	INTS4
HBV					chr8		GRCh37	83570452		Tumor	Hepatocellular carcinoma	HIVID	27703150
HBV					chr3		GRCh37	90368936		Tumor	Hepatocellular carcinoma	HIVID	27703150
HBV					chr8		GRCh37	94735401		Tumor	Hepatocellular carcinoma	HIVID	27703150	FAM92A
HBV					chr3		GRCh37	99834475		Tumor	Hepatocellular carcinoma	HIVID	27703150	CMSS1
HBV					chr6		GRCh37	100905953		Tumor	Hepatocellular carcinoma	HIVID	27703150	SIM1
HBV					chr15		GRCh37	101034629		Tumor	Hepatocellular carcinoma	HIVID	27703150	CERS3
HBV					chr6		GRCh37	105330800		Tumor	Hepatocellular carcinoma	HIVID	27703150
HBV					chr12		GRCh37	109157219		Tumor	Hepatocellular carcinoma	HIVID	27703150
HBV					chr11		GRCh37	118647385		Tumor	Hepatocellular carcinoma	HIVID	27703150	DDX6
HBV					chr11		GRCh37	120318374		Tumor	Hepatocellular carcinoma	HIVID	27703150	ARHGEF12
HBV					chr8		GRCh37	120694634		Tumor	Hepatocellular carcinoma	HIVID	27703150
HBV					chr11		GRCh37	123717339		Tumor	Hepatocellular carcinoma	HIVID	27703150
HBV					chr10		GRCh37	126787260		Tumor	Hepatocellular carcinoma	HIVID	27703150	CTBP2
HBV					chr2		GRCh37	130974447		Tumor	Hepatocellular carcinoma	HIVID	27703150
HBV					chr2		GRCh37	133020974		Tumor	Hepatocellular carcinoma	HIVID	27703150
HBV					chr2		GRCh37	133027224		Tumor	Hepatocellular carcinoma	HIVID	27703150
HBV					chr2		GRCh37	133027337		Tumor	Hepatocellular carcinoma	HIVID	27703150
HBV					chr2		GRCh37	133028154		Tumor	Hepatocellular carcinoma	HIVID	27703150
HBV					chr2		GRCh37	133028200		Tumor	Hepatocellular carcinoma	HIVID	27703150
HBV					chr2		GRCh37	133028541		Tumor	Hepatocellular carcinoma	HIVID	27703150
HBV					chr2		GRCh37	133028600		Tumor	Hepatocellular carcinoma	HIVID	27703150
HBV					chr5		GRCh37	137320636		Tumor	Hepatocellular carcinoma	HIVID	27703150	FAM13B
HBV					chr7		GRCh37	149709581		Tumor	Hepatocellular carcinoma	HIVID	27703150
HBV					chr4		GRCh37	154093517		Tumor	Hepatocellular carcinoma	HIVID	27703150	TRIM2
HBV					chr2		GRCh37	155433675		Tumor	Hepatocellular carcinoma	HIVID	27703150
HBV					chr2		GRCh37	155433707		Tumor	Hepatocellular carcinoma	HIVID	27703150
HBV					chr6		GRCh37	160521779		Tumor	Hepatocellular carcinoma	HIVID	27703150	IGF2R
HBV					chr6		GRCh37	160521842		Tumor	Hepatocellular carcinoma	HIVID	27703150	IGF2R
HBV					chr2		GRCh37	170217823		Tumor	Hepatocellular carcinoma	HIVID	27703150	LRP2
HBV					chr2		GRCh37	170217908		Tumor	Hepatocellular carcinoma	HIVID	27703150	LRP2
HBV					chr2		GRCh37	170334468		Tumor	Hepatocellular carcinoma	HIVID	27703150	BBS5
HBV					chr3		GRCh37	183746950		Tumor	Hepatocellular carcinoma	HIVID	27703150	HTR3D
HBV					chr2		GRCh37	201325710		Tumor	Hepatocellular carcinoma	HIVID	27703150	SPATS2L
HBV					chr2		GRCh37	232231737		Tumor	Hepatocellular carcinoma	HIVID	27703150	ARMC9
HBV					chr1		GRCh37	234729304		Tumor	Hepatocellular carcinoma	HIVID	27703150
HBV					chr2		GRCh37	243152514		Tumor	Hepatocellular carcinoma	HIVID	27703150
HBV					chr2		GRCh37	243152544		Tumor	Hepatocellular carcinoma	HIVID	27703150
HBV					chr2		GRCh37	243152610		Tumor	Hepatocellular carcinoma	HIVID	27703150
HBV					chr2		GRCh37	243152622		Tumor	Hepatocellular carcinoma	HIVID	27703150
HBV					chr17		GRCh37	22244888		Tumor	Hepatocellular carcinoma	HIVID	27703150
HBV					chr17		GRCh37	22244945		Tumor	Hepatocellular carcinoma	HIVID	27703150
HBV					chr17		GRCh37	22244979		Tumor	Hepatocellular carcinoma	HIVID	27703150
HBV					chr17		GRCh37	22249776		Tumor	Hepatocellular carcinoma	HIVID	27703150
HBV					chr17		GRCh37	22250839		Tumor	Hepatocellular carcinoma	HIVID	27703150
HBV					chr17		GRCh37	22251305		Tumor	Hepatocellular carcinoma	HIVID	27703150
HBV					chr17		GRCh37	22252022		Tumor	Hepatocellular carcinoma	HIVID	27703150
HBV					chr17		GRCh37	22252111		Tumor	Hepatocellular carcinoma	HIVID	27703150
HBV					chr17		GRCh37	22253215		Tumor	Hepatocellular carcinoma	HIVID	27703150
HBV					chr17		GRCh37	22253301		Tumor	Hepatocellular carcinoma	HIVID	27703150
HBV					chr17		GRCh37	22258439		Tumor	Hepatocellular carcinoma	HIVID	27703150
HBV					chr17		GRCh37	22259158		Tumor	Hepatocellular carcinoma	HIVID	27703150
HBV					chr17		GRCh37	22259249		Tumor	Hepatocellular carcinoma	HIVID	27703150
HBV					chr17		GRCh37	22260820		Tumor	Hepatocellular carcinoma	HIVID	27703150
HBV					chr16		GRCh37	27229423		Tumor	Hepatocellular carcinoma	HIVID	27703150	KDM8
HBV					chr19		GRCh37	27750307		Tumor	Hepatocellular carcinoma	HIVID	27703150
HBV					chr19		GRCh37	27750345		Tumor	Hepatocellular carcinoma	HIVID	27703150
HBV					chr17		GRCh37	35554443		Tumor	Hepatocellular carcinoma	HIVID	27703150	ACACA
HBV					chr17		GRCh37	35554513		Tumor	Hepatocellular carcinoma	HIVID	27703150	ACACA
HBV					chr14		GRCh37	39937237		Tumor	Hepatocellular carcinoma	HIVID	27703150
HBV					chr5		GRCh37	46367071		Tumor	Hepatocellular carcinoma	HIVID	27703150
HBV					chr5		GRCh37	46367108		Tumor	Hepatocellular carcinoma	HIVID	27703150
HBV					chr5		GRCh37	46367162		Tumor	Hepatocellular carcinoma	HIVID	27703150
HBV					chr11		GRCh37	51567277		Tumor	Hepatocellular carcinoma	HIVID	27703150
HBV					chr11		GRCh37	51572041		Tumor	Hepatocellular carcinoma	HIVID	27703150
HBV					chr3		GRCh37	90354666		Tumor	Hepatocellular carcinoma	HIVID	27703150
HBV					chr3		GRCh37	90354707		Tumor	Hepatocellular carcinoma	HIVID	27703150
HBV					chr1		GRCh37	121352171		Tumor	Hepatocellular carcinoma	HIVID	27703150
HBV					chr1		GRCh37	121352211		Tumor	Hepatocellular carcinoma	HIVID	27703150
HBV					chr1		GRCh37	121352274		Tumor	Hepatocellular carcinoma	HIVID	27703150
HBV					chr1		GRCh37	121355022		Tumor	Hepatocellular carcinoma	HIVID	27703150
HBV					chr1		GRCh37	121355272		Tumor	Hepatocellular carcinoma	HIVID	27703150
HBV					chr1		GRCh37	121355776		Tumor	Hepatocellular carcinoma	HIVID	27703150
HBV					chr1		GRCh37	121356719		Tumor	Hepatocellular carcinoma	HIVID	27703150
HBV					chr1		GRCh37	121357009		Tumor	Hepatocellular carcinoma	HIVID	27703150
HBV					chr1		GRCh37	121373281		Tumor	Hepatocellular carcinoma	HIVID	27703150
HBV					chr5		GRCh37	10000		Tumor	Hepatocellular carcinoma	HIVID	27703150
HBV					chr1		GRCh37	10073		Tumor	Hepatocellular carcinoma	HIVID	27703150
HBV					chr15		GRCh37	20003555		Tumor	Hepatocellular carcinoma	HIVID	27703150
HBV					chr15		GRCh37	20778072		Tumor	Hepatocellular carcinoma	HIVID	27703150	GOLGA8CP
HBV					chr19		GRCh37	36212842		Tumor	Hepatocellular carcinoma	HIVID	27703150	KMT2B
HBV					chr19		GRCh37	36212922		Tumor	Hepatocellular carcinoma	HIVID	27703150	KMT2B
HBV					chr15		GRCh37	47059885		Tumor	Hepatocellular carcinoma	HIVID	27703150
HBV					chr3		GRCh37	176122315		Tumor	Hepatocellular carcinoma	HIVID	27703150
HBV					chr5		GRCh37	11480		Tumor	Hepatocellular carcinoma	HIVID	27703150
HBV					chr5		GRCh37	11583		Tumor	Hepatocellular carcinoma	HIVID	27703150
HBV					chr17		GRCh37	3390842		Tumor	Hepatocellular carcinoma	HIVID	27703150	ASPA
HBV					chr17		GRCh37	22258326		Tumor	Hepatocellular carcinoma	HIVID	27703150
HBV					chr19		GRCh37	36212895		Tumor	Hepatocellular carcinoma	HIVID	27703150	KMT2B
HBV					chr1		GRCh37	121356834		Tumor	Hepatocellular carcinoma	HIVID	27703150
HBV					chr5		GRCh37	1295244		Tumor	Hepatocellular carcinoma	HIVID	27703150	TERT
HBV					chr5		GRCh37	1295282		Tumor	Hepatocellular carcinoma	HIVID	27703150	TERT
HBV					chr16		GRCh37	5332286		Tumor	Hepatocellular carcinoma	HIVID	27703150
HBV					chr9		GRCh37	7233279		Tumor	Hepatocellular carcinoma	HIVID	27703150
HBV					chr11		GRCh37	27873654		Tumor	Hepatocellular carcinoma	HIVID	27703150
HBV					chr10		GRCh37	42528071		Tumor	Hepatocellular carcinoma	HIVID	27703150
HBV					chr16		GRCh37	46389258		Tumor	Hepatocellular carcinoma	HIVID	27703150
HBV					chr16		GRCh37	46395166		Tumor	Hepatocellular carcinoma	HIVID	27703150
HBV					chr16		GRCh37	46411908		Tumor	Hepatocellular carcinoma	HIVID	27703150
HBV					chr16		GRCh37	46415941		Tumor	Hepatocellular carcinoma	HIVID	27703150
HBV					chr16		GRCh37	46422608		Tumor	Hepatocellular carcinoma	HIVID	27703150
HBV					chr16		GRCh37	46429776		Tumor	Hepatocellular carcinoma	HIVID	27703150
HBV					chr16		GRCh37	46429839		Tumor	Hepatocellular carcinoma	HIVID	27703150
HBV					chr19		GRCh37	49080827		Tumor	Hepatocellular carcinoma	HIVID	27703150	SULT2B1
HBV					chr8		GRCh37	62361661		Tumor	Hepatocellular carcinoma	HIVID	27703150	CLVS1
HBV					chr3		GRCh37	63760613		Tumor	Hepatocellular carcinoma	HIVID	27703150
HBV					chr6		GRCh37	67497425		Tumor	Hepatocellular carcinoma	HIVID	27703150
HBV					chr13		GRCh37	95530167		Tumor	Hepatocellular carcinoma	HIVID	27703150
HBV					chr13		GRCh37	100064924		Tumor	Hepatocellular carcinoma	HIVID	27703150	MIR548AN
HBV					chr13		GRCh37	100065114		Tumor	Hepatocellular carcinoma	HIVID	27703150	MIR548AN
HBV					chr10		GRCh37	100726692		Tumor	Hepatocellular carcinoma	HIVID	27703150	HPSE2
HBV					chr2		GRCh37	148538823		Tumor	Hepatocellular carcinoma	HIVID	27703150
HBV					chr3		GRCh37	167198335		Tumor	Hepatocellular carcinoma	HIVID	27703150	WDR49
HBV					chr5		GRCh37	1295751		Tumor	Hepatocellular carcinoma	HIVID	27703150	TERT
HBV					chr17		GRCh37	14872726		Tumor	Hepatocellular carcinoma	HIVID	27703150
HBV					chr5		GRCh37	33728966		Tumor	Hepatocellular carcinoma	HIVID	27703150	ADAMTS12
HBV					chr10		GRCh37	42385227		Tumor	Hepatocellular carcinoma	HIVID	27703150
HBV					chr10		GRCh37	42392651		Tumor	Hepatocellular carcinoma	HIVID	27703150
HBV					chr16		GRCh37	46387375		Tumor	Hepatocellular carcinoma	HIVID	27703150
HBV					chr16		GRCh37	46393214		Tumor	Hepatocellular carcinoma	HIVID	27703150
HBV					chr16		GRCh37	46396029		Tumor	Hepatocellular carcinoma	HIVID	27703150
HBV					chr16		GRCh37	46396994		Tumor	Hepatocellular carcinoma	HIVID	27703150
HBV					chr16		GRCh37	46397844		Tumor	Hepatocellular carcinoma	HIVID	27703150
HBV					chr16		GRCh37	46401837		Tumor	Hepatocellular carcinoma	HIVID	27703150
HBV					chr16		GRCh37	46402802		Tumor	Hepatocellular carcinoma	HIVID	27703150
HBV					chr16		GRCh37	46405134		Tumor	Hepatocellular carcinoma	HIVID	27703150
HBV					chr16		GRCh37	46405207		Tumor	Hepatocellular carcinoma	HIVID	27703150
HBV					chr16		GRCh37	46407828		Tumor	Hepatocellular carcinoma	HIVID	27703150
HBV					chr16		GRCh37	46407949		Tumor	Hepatocellular carcinoma	HIVID	27703150
HBV					chr16		GRCh37	46408721		Tumor	Hepatocellular carcinoma	HIVID	27703150
HBV					chr16		GRCh37	46408891		Tumor	Hepatocellular carcinoma	HIVID	27703150
[truncated: 18,589 more rows]
