# Supplementary material for: DeepVISP: Deep Learning for Virus Site Integration Prediction and Motif Discovery
Source: Adv Sci (Weinh). 2021 Mar 8;8(9):2004958. doi: 10.1002/advs.202004958 (PMC8097320; doi:10.1002/advs.202004958)
Supplement: Supplementary file 3 — Supplemental Table 2 [file ADVS-8-2004958-s003.xlsx]

## Sheet: v_hpv
Virus	Virus subtype	Reference virus genome	Begin breakpoint	Stop breakpoint	Chromosome	Locus	Reference human genome	Begin location	End location	Sample	Disease	Method	PubMed ID	Target gene
HPV	HPV16	NC_001526.4			chr1	p36.22	NCBI36/hg18	9819841		Tumor	Cervical intraepithelial neoplasia	PCR Ion Torrent Sequencing	26660085
HPV	HPV16	NC_001526.4			chr3	p11.2	NCBI36/hg18	88525362		Tumor	Cervical intraepithelial neoplasia	PCR Ion Torrent Sequencing	26660085
HPV	HPV16	NC_001526.4			chr9	q33.3	NCBI36/hg18	126313825		Tumor	Cervical intraepithelial neoplasia	PCR Ion Torrent Sequencing	26660085
HPV	HPV16	NC_001526.4			chr10	q24.2	NCBI36/hg18	99428623		Tumor	Cervical intraepithelial neoplasia	PCR Ion Torrent Sequencing	26660085
HPV	HPV16	NC_001526.4			chr15	q24.2	NCBI36/hg18	74295689		Tumor	Cervical intraepithelial neoplasia	APOT and sequencing	26660085	ETFA
HPV	HPV16	NC_001526.4			chr1	q32.2	NCBI36/hg18	207609939		Tumor	Cervical intraepithelial neoplasia	PCR Ion Torrent Sequencing	26660085
HPV	HPV16	NC_001526.4			chr3	q28	NCBI36/hg18	191025132		Tumor	Cervical intraepithelial neoplasia	PCR Ion Torrent Sequencing	26660085
HPV	HPV16	NC_001526.4			chr15	q24.2	NCBI36/hg18	74297043		Tumor	Cervical intraepithelial neoplasia	PCR Ion Torrent Sequencing	26660085	ETFA
HPV	HPV16	NC_001526.4			chr4	q21.23	NCBI36/hg18	85671277		Tumor	Cervical intraepithelial neoplasia	PCR Ion Torrent Sequencing	26660085	LOC102723338
HPV	HPV16	NC_001526.4			chr22	q11.23	NCBI36/hg18	22060494		Tumor	Cervical intraepithelial neoplasia	APOT and sequencing	26660085
HPV	HPV16	NC_001526.4			chr20	q13.13	NCBI36/hg18	48435994		Tumor	Cervical intraepithelial neoplasia	APOT and sequencing	26660085
HPV	HPV16	NC_001526.4			chr7	q11.23	NCBI36/hg18	74757074		Tumor	Cervical carcinoma	PCR Ion Torrent Sequencing	26660085
HPV	HPV16	NC_001526.4			chr15	q23	NCBI36/hg18	70231187		Tumor	Cervical carcinoma	PCR Ion Torrent Sequencing	26660085
HPV	HPV16	NC_001526.4			chr3	p26.2	NCBI36/hg18	4804305		Tumor	Cervical carcinoma	PCR Ion Torrent Sequencing	26660085	ITPR1
HPV	HPV16	NC_001526.4			chr13	q22.1	NCBI36/hg18	72885297		Tumor	Cervical carcinoma	APOT and sequencing	26660085
HPV	HPV16	NC_001526.4			chr14	q32.2	NCBI36/hg18	98775862		Tumor	Cervical carcinoma	PCR Ion Torrent Sequencing	26660085	BCL11B
HPV	HPV16	NC_001526.4			chr8	q22.1	NCBI36/hg18	96153569		Tumor	Cervical carcinoma	PCR Ion Torrent Sequencing	26660085
HPV	HPV16	NC_001526.4			chr15	q25.3	NCBI36/hg18	83735261		Tumor	Cervical carcinoma	PCR Ion Torrent Sequencing	26660085	AKAP13
HPV	HPV16	NC_001526.4			chr21	q22.3	NCBI36/hg18	42078171		Tumor	Cervical carcinoma	PCR Ion Torrent Sequencing	26660085
HPV	HPV16	NC_001526.4			chr6	p25.2	NCBI36/hg18	2847972		Tumor	Cervical carcinoma	PCR Ion Torrent Sequencing	26660085	SERPINB9
HPV	HPV16	NC_001526.4			chr8	q24.21	NCBI36/hg18	128844999		Tumor	Cervical carcinoma	PCR Ion Torrent Sequencing	26660085	MYC
HPV	HPV16	NC_001526.4			chr9	p24.2	NCBI36/hg18	3364982		Tumor	Cervical carcinoma	PCR Ion Torrent Sequencing	26660085	RFX3
HPV	HPV16	NC_001526.4			chr10	p14	NCBI36/hg18	8648393		Tumor	Cervical carcinoma	PCR Ion Torrent Sequencing	26660085
HPV	HPV16	NC_001526.4			chr1	p34.2	NCBI36/hg18	43770932		Tumor	Cervical carcinoma	PCR Ion Torrent Sequencing	26660085	PTPRF
HPV	HPV16	NC_001526.4			chr9	q34.3	NCBI36/hg18	138625713		Tumor	Cervical carcinoma	APOT and sequencing	26660085
HPV	HPV16	NC_001526.4			chr19	q13.2	NCBI36/hg18	45789652		Tumor	Cervical carcinoma	PCR Ion Torrent Sequencing	26660085
HPV	HPV16	NC_001526.4			chr11	q13.1	NCBI36/hg18	66165789		Tumor	Cervical carcinoma	PCR Ion Torrent Sequencing	26660085
HPV	HPV16	NC_001526.4	2046		chr19	q13.42	GRCh37/hg19	54417043		Tumor	Cervical carcinoma	PCR and Sanger sequencing	26735580	CACNG7
HPV	HPV16	NC_001526.4	5190		chr19	q13.42	GRCh37/hg19	54417038		Tumor	Cervical carcinoma	PCR and Sanger sequencing	26735580	CACNG7
HPV	HPV16	NC_001526.4	704		chr17	q23.2	GRCh37/hg19	59171259		Tumor	Cervical carcinoma	PCR and Sanger sequencing	26735580	BCAS3
HPV	HPV16	NC_001526.4	3781		chr13	q22.1	GRCh37/hg19	73996849		Tumor	Cervical carcinoma	PCR and Sanger sequencing	26735580
HPV	HPV16	NC_001526.4	2849		chr7	p21.1	GRCh37/hg19	17799430		Tumor	Cervical carcinoma	PCR and Sanger sequencing	26735580
HPV	HPV16	NC_001526.4	2600		chr19	q13.42	GRCh37/hg19	53765119		Tumor	Cervical carcinoma	PCR and Sanger sequencing	26735580
HPV	HPV16	NC_001526.4	3575		chr2	q37.3	GRCh37/hg19	240309623		Tumor	Cervical carcinoma	PCR and Sanger sequencing	26735580	HDAC4
HPV	HPV16	NC_001526.4	4448		chr2	q37.3	GRCh37/hg19	240281037		Tumor	Cervical carcinoma	PCR and Sanger sequencing	26735580	HDAC4
HPV	HPV16	NC_001526.4	1063		chr4	q13.3	GRCh37/hg19	74594785		Tumor	Cervical carcinoma	PCR and Sanger sequencing	26735580
HPV	HPV16	NC_001526.4	2689		chr10	q26.13	GRCh37/hg19	123715736		Tumor	Cervical carcinoma	PCR and Sanger sequencing	26735580
HPV	HPV16	NC_001526.4	2863		chr10	p15.3	GRCh37/hg19	1019766		Tumor	Cervical carcinoma	PCR and Sanger sequencing	26735580	LOC107984285
HPV	HPV16	NC_001526.4	850		chr20	q11.22	GRCh37/hg19	32515477		Tumor	Cervical carcinoma	PCR and Sanger sequencing	26735580
HPV	HPV16	NC_001526.4	884		chr20	q11.22	GRCh37/hg19	32487936		Tumor	Cervical carcinoma	PCR and Sanger sequencing	26735580
HPV	HPV16	NC_001526.4	1277		chr18	p11.32	GRCh37/hg19	50054		Tumor	Cervical carcinoma	PCR and Sanger sequencing	26735580	TUBB8P12
HPV	HPV16	NC_001526.4	2623		chr6	p24.3	GRCh37/hg19	8814272		Tumor	Cervical carcinoma	PCR and Sanger sequencing	26735580
HPV	HPV16	NC_001526.4	2724		chr20	q11.21	GRCh37/hg19	30948621		Tumor	Cervical carcinoma	PCR and Sanger sequencing	26735580	ASXL1
HPV	HPV16	NC_001526.4	2804		chr20	q11.22	GRCh37/hg19	32516985		Tumor	Cervical carcinoma	PCR and Sanger sequencing	26735580
HPV	HPV16	NC_001526.4	2891		chr6	p24.1	GRCh37/hg19	12645768		Tumor	Cervical carcinoma	PCR and Sanger sequencing	26735580
HPV	HPV16	NC_001526.4	3163		chrX	p22.12	GRCh37/hg19	20462931		Tumor	Cervical carcinoma	PCR and Sanger sequencing	26735580
HPV	HPV16	NC_001526.4	3182		chr20	q11.22	GRCh37/hg19	32516400		Tumor	Cervical carcinoma	PCR and Sanger sequencing	26735580
HPV	HPV16	NC_001526.4	3328		chr6	p24.3	GRCh37/hg19	7328094		Tumor	Cervical carcinoma	PCR and Sanger sequencing	26735580	CAGE1
HPV	HPV16	NC_001526.4	3344		chr6	p24.3	GRCh37/hg19	7327990		Tumor	Cervical carcinoma	PCR and Sanger sequencing	26735580	CAGE1
HPV	HPV16	NC_001526.4	3883		chr3	q25.31	GRCh37/hg19	156990726		Tumor	Cervical carcinoma	PCR and Sanger sequencing	26735580
HPV	HPV16	NC_001526.4	4393		chr12	p12.3	GRCh37/hg19	17224129		Tumor	Cervical carcinoma	PCR and Sanger sequencing	26735580
HPV	HPV16	NC_001526.4	4405		chr2	q11.2	GRCh37/hg19	99438640		Tumor	Cervical carcinoma	PCR and Sanger sequencing	26735580	KIAA1211L
HPV	HPV16	NC_001526.4	4453		chr20	q11.22	GRCh37/hg19	32472391		Tumor	Cervical carcinoma	PCR and Sanger sequencing	26735580
HPV	HPV16	NC_001526.4	4681		chr6	p24.3	GRCh37/hg19	7326060		Tumor	Cervical carcinoma	PCR and Sanger sequencing	26735580
HPV	HPV16	NC_001526.4	5535		chrX	p22.12	GRCh37/hg19	20464412		Tumor	Cervical carcinoma	PCR and Sanger sequencing	26735580
HPV	HPV16	NC_001526.4	5745		chr11	q22.3	GRCh37/hg19	103893590		Tumor	Cervical carcinoma	PCR and Sanger sequencing	26735580	PDGFD
HPV	HPV16	NC_001526.4	6618		chr20	q11.22	GRCh37/hg19	32506420		Tumor	Cervical carcinoma	PCR and Sanger sequencing	26735580
HPV	HPV16	NC_001526.4	1161		chr10	p11.22	GRCh37/hg19	31689429		Tumor	Cervical carcinoma	PCR and Sanger sequencing	26735580	ZEB1
HPV	HPV16	NC_001526.4	3611		chr9	p24.3	GRCh37/hg19	873456		Tumor	Cervical carcinoma	PCR and Sanger sequencing	26735580	DMRT1
HPV	HPV16	NC_001526.4	958		chr7	q22.3	GRCh37/hg19	107223556		Tumor	Cervical carcinoma	PCR and Sanger sequencing	26735580	BCAP29
HPV	HPV16	NC_001526.4	1558		chr15	q26.3	GRCh37/hg19	99425642		Tumor	Cervical carcinoma	PCR and Sanger sequencing	26735580	IGF1R
HPV	HPV16	NC_001526.4	2744		chr13	q21.32	GRCh37/hg19	67500034		Tumor	Cervical carcinoma	PCR and Sanger sequencing	26735580	PCDH9
HPV	HPV16	NC_001526.4	4911		chr21	p11.2	GRCh37/hg19	10702626		Tumor	Cervical carcinoma	PCR and Sanger sequencing	26735580
HPV	HPV16	NC_001526.4	7		chr11	p15.4	GRCh37/hg19	9283840		Tumor	Cervical carcinoma	PCR and Sanger sequencing	26735580	DENND5A
HPV	HPV16	NC_001526.4	38		chrX	q25	GRCh37/hg19	126566946		Tumor	Cervical carcinoma	PCR and Sanger sequencing	26735580
HPV	HPV16	NC_001526.4	1043		chr11	p15.4	GRCh37/hg19	9292546		Tumor	Cervical carcinoma	PCR and Sanger sequencing	26735580
HPV	HPV16	NC_001526.4	1079		chr8	q24.21	GRCh37/hg19	128770421		Tumor	Cervical carcinoma	PCR and Sanger sequencing	26735580
HPV	HPV16	NC_001526.4	1099		chr8	q24.21	GRCh37/hg19	128840275		Tumor	Cervical carcinoma	PCR and Sanger sequencing	26735580	PVT1
HPV	HPV16	NC_001526.4	1844		chr5	p14.1	GRCh37/hg19	25871313		Tumor	Cervical carcinoma	PCR and Sanger sequencing	26735580
HPV	HPV16	NC_001526.4	2104		chr8	q24.21	GRCh37/hg19	128717682		Tumor	Cervical carcinoma	PCR and Sanger sequencing	26735580	CASC11
HPV	HPV16	NC_001526.4	2672		chr4	q13.1	GRCh37/hg19	64430179		Tumor	Cervical carcinoma	PCR and Sanger sequencing	26735580
HPV	HPV16	NC_001526.4	2810		chr8	q24.21	GRCh37/hg19	128578637		Tumor	Cervical carcinoma	PCR and Sanger sequencing	26735580
HPV	HPV16	NC_001526.4	3355		chrX	q25	GRCh37/hg19	126566939		Tumor	Cervical carcinoma	PCR and Sanger sequencing	26735580
HPV	HPV16	NC_001526.4	3644		chr8	q24.21	GRCh37/hg19	128596370		Tumor	Cervical carcinoma	PCR and Sanger sequencing	26735580
HPV	HPV16	NC_001526.4	3742		chr11	p15.4	GRCh37/hg19	9697576		Tumor	Cervical carcinoma	PCR and Sanger sequencing	26735580	SWAP70
HPV	HPV16	NC_001526.4	5599		chr5	p14.1	GRCh37/hg19	25871329		Tumor	Cervical carcinoma	PCR and Sanger sequencing	26735580
HPV	HPV16	NC_001526.4	5629		chr8	q24.21	GRCh37/hg19	128827759		Tumor	Cervical carcinoma	PCR and Sanger sequencing	26735580	PVT1
HPV	HPV16	NC_001526.4	5761		chr11	p15.4	GRCh37/hg19	9331203		Tumor	Cervical carcinoma	PCR and Sanger sequencing	26735580	TMEM41B
HPV	HPV16	NC_001526.4	7877		chr8	q24.21	GRCh37/hg19	128579990		Tumor	Cervical carcinoma	PCR and Sanger sequencing	26735580
HPV	HPV16	NC_001526.4	379		chr8	q24.21	GRCh37/hg19	129056613		Tumor	Cervical carcinoma	PCR and Sanger sequencing	26735580	PVT1
HPV	HPV16	NC_001526.4	738		chr8	q24.21	GRCh37/hg19	129040142		Tumor	Cervical carcinoma	PCR and Sanger sequencing	26735580	PVT1
HPV	HPV16	NC_001526.4	1362		chr4	p16.3	GRCh37/hg19	1806549		Tumor	Cervical carcinoma	PCR and Sanger sequencing	26735580	FGFR3
HPV	HPV16	NC_001526.4	2941		chr6	p22.3	GRCh37/hg19	23578398		Tumor	Cervical carcinoma	PCR and Sanger sequencing	26735580	LOC105374976
HPV	HPV16	NC_001526.4	4963		chr2	p16.1	GRCh37/hg19	59909510		Tumor	Cervical carcinoma	PCR and Sanger sequencing	26735580
HPV	HPV16	NC_001526.4	5609		chr7	q36.2	GRCh37/hg19	154556784		Tumor	Cervical carcinoma	PCR and Sanger sequencing	26735580	DPP6
HPV	HPV16	NC_001526.4	5619		chr8	q24.21	GRCh37/hg19	129019228		Tumor	Cervical carcinoma	PCR and Sanger sequencing	26735580	PVT1
HPV	HPV16	NC_001526.4	7567		chr1	p35.2	GRCh37/hg19	31618653		Tumor	Cervical carcinoma	PCR and Sanger sequencing	26735580
HPV	HPV16	NC_001526.4	164		chr11	p14.3	GRCh37/hg19	22388589		Tumor	Cervical carcinoma	PCR and Sanger sequencing	26735580	SLC17A6
HPV	HPV16	NC_001526.4	2919		chr2	p11.2	GRCh37/hg19	85639302		Tumor	Cervical carcinoma	PCR and Sanger sequencing	26735580	CAPG
HPV	HPV16	NC_001526.4	3717		chr2	p11.2	GRCh37/hg19	85639289		Tumor	Cervical carcinoma	PCR and Sanger sequencing	26735580	CAPG
HPV	HPV16	NC_001526.4	384		chr9	p22.3	GRCh37/hg19	14288872		Tumor	Cervical carcinoma	PCR and Sanger sequencing	26735580	NFIB
HPV	HPV16	NC_001526.4	551		chr9	p22.3	GRCh37/hg19	14275445		Tumor	Cervical carcinoma	PCR and Sanger sequencing	26735580	NFIB
HPV	HPV16	NC_001526.4	858		chr20	p12.1	GRCh37/hg19	15070638		Tumor	Cervical carcinoma	PCR and Sanger sequencing	26735580	MACROD2
HPV	HPV16	NC_001526.4	1690		chr9	p22.3	GRCh37/hg19	14330266		Tumor	Cervical carcinoma	PCR and Sanger sequencing	26735580	NFIB
HPV	HPV16	NC_001526.4	1975		chr20	p12.1	GRCh37/hg19	14869191		Tumor	Cervical carcinoma	PCR and Sanger sequencing	26735580
HPV	HPV16	NC_001526.4	1987		chr20	p12.1	GRCh37/hg19	14872325		Tumor	Cervical carcinoma	PCR and Sanger sequencing	26735580
HPV	HPV16	NC_001526.4	2508		chr20	p12.1	GRCh37/hg19	15079958		Tumor	Cervical carcinoma	PCR and Sanger sequencing	26735580	MACROD2
HPV	HPV16	NC_001526.4	3647		chr9	p22.3	GRCh37/hg19	14246496		Tumor	Cervical carcinoma	PCR and Sanger sequencing	26735580	NFIB
HPV	HPV16	NC_001526.4	4652		chr9	p22.3	GRCh37/hg19	14388662		Tumor	Cervical carcinoma	PCR and Sanger sequencing	26735580	NFIB
HPV	HPV16	NC_001526.4	7480		chr20	p12.1	GRCh37/hg19	15074857		Tumor	Cervical carcinoma	PCR and Sanger sequencing	26735580	MACROD2
HPV	HPV16	NC_001526.4	7708		chr20	p12.1	GRCh37/hg19	14875592		Tumor	Cervical carcinoma	PCR and Sanger sequencing	26735580
HPV	HPV16	NC_001526.4	7856		chr9	p22.3	GRCh37/hg19	14236572		Tumor	Cervical carcinoma	PCR and Sanger sequencing	26735580	NFIB
HPV	HPV16	NC_001526.4	1661		chr3	q28	GRCh37/hg19	189584107		Tumor	Cervical carcinoma	PCR and Sanger sequencing	26735580	TP63
HPV	HPV16	NC_001526.4	5300		chr3	q28	GRCh37/hg19	189584098		Tumor	Cervical carcinoma	PCR and Sanger sequencing	26735580	TP63
HPV	HPV16	NC_001526.4	697		chr1	q23.3	GRCh37/hg19	163224769		Tumor	Cervical carcinoma	PCR and Sanger sequencing	26735580	RGS5
HPV	HPV16	NC_001526.4	1356		chrX	q21.33	GRCh37/hg19	96471972		Tumor	Cervical carcinoma	PCR and Sanger sequencing	26735580	DIAPH2
HPV	HPV16	NC_001526.4	1728		chr6	q15	GRCh37/hg19	93013206		Tumor	Cervical carcinoma	PCR and Sanger sequencing	26735580
HPV	HPV16	NC_001526.4	1942		chrX	q28	GRCh37/hg19	150420961		Tumor	Cervical carcinoma	PCR and Sanger sequencing	26735580
HPV	HPV16	NC_001526.4	2059		chr6	q16.1	GRCh37/hg19	94561088		Tumor	Cervical carcinoma	PCR and Sanger sequencing	26735580
HPV	HPV16	NC_001526.4	2189		chr7	q35	GRCh37/hg19	147585823		Tumor	Cervical carcinoma	PCR and Sanger sequencing	26735580	CNTNAP2
HPV	HPV16	NC_001526.4	2370		chr7	q31.31	GRCh37/hg19	117973872		Tumor	Cervical carcinoma	PCR and Sanger sequencing	26735580
HPV	HPV16	NC_001526.4	2816		chr1	p21.1	GRCh37/hg19	103005957		Tumor	Cervical carcinoma	PCR and Sanger sequencing	26735580
HPV	HPV16	NC_001526.4	2991		chr2	q32.1	GRCh37/hg19	188223631		Tumor	Cervical carcinoma	PCR and Sanger sequencing	26735580
HPV	HPV16	NC_001526.4	3331		chr5	p13.3	GRCh37/hg19	31137921		Tumor	Cervical carcinoma	PCR and Sanger sequencing	26735580
HPV	HPV16	NC_001526.4	3402		chr2	p21	GRCh37/hg19	42298926		Tumor	Cervical carcinoma	PCR and Sanger sequencing	26735580
HPV	HPV16	NC_001526.4	4279		chr7	q31.31	GRCh37/hg19	117974122		Tumor	Cervical carcinoma	PCR and Sanger sequencing	26735580
HPV	HPV16	NC_001526.4	4879		chr2	q37.1	GRCh37/hg19	231434760		Tumor	Cervical carcinoma	PCR and Sanger sequencing	26735580
HPV	HPV16	NC_001526.4	5045		chr14	q31.3	GRCh37/hg19	86378287		Tumor	Cervical carcinoma	PCR and Sanger sequencing	26735580
HPV	HPV16	NC_001526.4	777		chr2	q24.3	GRCh37/hg19	164142942		Tumor	Cervical carcinoma	PCR and Sanger sequencing	26735580	LOC105373727
HPV	HPV16	NC_001526.4	975		chr13	q22.1	GRCh37/hg19	73868139		Tumor	Cervical carcinoma	PCR and Sanger sequencing	26735580
HPV	HPV16	NC_001526.4	3721		chr2	p21	GRCh37/hg19	45180348		Tumor	Cervical carcinoma	PCR and Sanger sequencing	26735580
HPV	HPV16	NC_001526.4	4411		chr13	q22.1	GRCh37/hg19	73869942		Tumor	Cervical carcinoma	PCR and Sanger sequencing	26735580
HPV	HPV16	NC_001526.4	340		chr19	p13.2	GRCh37/hg19	10902225		Tumor	Cervical carcinoma	PCR and Sanger sequencing	26735580	DNM2
HPV	HPV16	NC_001526.4	3501		chr17	q24.1	GRCh37/hg19	62731602		Tumor	Cervical carcinoma	PCR and Sanger sequencing	26735580
HPV	HPV16	NC_001526.4	3800		chr6	p21.33	GRCh37/hg19	31923670		Tumor	Cervical carcinoma	PCR and Sanger sequencing	26735580	NELFE
HPV	HPV16	NC_001526.4	3817		chr6	p11.2	GRCh37/hg19	57846210		Tumor	Cervical carcinoma	PCR and Sanger sequencing	26735580
HPV	HPV16	NC_001526.4	3132		chr13	q22.1	GRCh37/hg19	74087562		Cell line	Cervical carcinoma	PCR and Sanger sequencing	26735580
HPV	HPV16	NC_001526.4	3384		chr13	q22.1	GRCh37/hg19	73788866		Cell line	Cervical carcinoma	PCR and Sanger sequencing	26735580
HPV	HPV18	NC_001526.2	3782		chr17	q23.1	GRCh37/hg19	57925564		Tumor	Cervical carcinoma	PCR and Sanger sequencing	26735580
HPV	HPV18	NC_001526.2	2918		chr16	p13.3	GRCh37/hg19	2539287		Tumor	Cervical carcinoma	PCR and Sanger sequencing	26735580	TBC1D24
HPV	HPV18	NC_001526.2	2233		chr8	q11.21	GRCh37/hg19	49741244		Tumor	Cervical carcinoma	PCR and Sanger sequencing	26735580	LOC105375825
HPV	HPV18	NC_001526.2	2497		chr8	q24.21	GRCh37/hg19	128241548		Cell line	Cervical carcinoma	PCR and Sanger sequencing	26735580
HPV	HPV18	NC_001526.2	3100		chr8	q24.21	GRCh37/hg19	128233367		Cell line	Cervical carcinoma	PCR and Sanger sequencing	26735580
HPV	HPV18	NC_001526.2	5736		chr8	q24.21	GRCh37/hg19	128230632		Cell line	Cervical carcinoma	PCR and Sanger sequencing	26735580	CCAT1
HPV	HPV18	NC_001526.2	7857		chr8	q24.21	GRCh37/hg19	128234255		Cell line	Cervical carcinoma	PCR and Sanger sequencing	26735580
HPV	HPV58	NC_001357.1	135		chr18	q21.1	GRCh37/hg19	45758413		Tumor	Cervical carcinoma	PCR and Sanger sequencing	26735580	ZBTB7C
HPV	HPV58	NC_001357.1	661		chr11	q13.2	GRCh37/hg19	66426391		Tumor	Cervical carcinoma	PCR and Sanger sequencing	26735580	RBM4
HPV	HPV58	NC_001357.1	1244		chr20	q13.2	GRCh37/hg19	53599605		Tumor	Cervical carcinoma	PCR and Sanger sequencing	26735580
HPV	HPV58	NC_001357.1	2164		chr4	q13.1	GRCh37/hg19	64506111		Tumor	Cervical carcinoma	PCR and Sanger sequencing	26735580
HPV	HPV58	NC_001357.1	2195		chr20	q13.2	GRCh37/hg19	53582110		Tumor	Cervical carcinoma	PCR and Sanger sequencing	26735580
HPV	HPV58	NC_001357.1	3791		chr15	q21.1	GRCh37/hg19	47684812		Tumor	Cervical carcinoma	PCR and Sanger sequencing	26735580	SEMA6D
HPV	HPV58	NC_001357.1	5989		chr20	q13.2	GRCh37/hg19	53590867		Tumor	Cervical carcinoma	PCR and Sanger sequencing	26735580
HPV	HPV58	NC_001357.1	6833		chr20	q13.2	GRCh37/hg19	53615729		Tumor	Cervical carcinoma	PCR and Sanger sequencing	26735580
HPV	HPV58	NC_001357.1	7341		chr4	q13.1	GRCh37/hg19	64506104		Tumor	Cervical carcinoma	PCR and Sanger sequencing	26735580
HPV	HPV16	NC_001526.2			chrX	q21.1	GRCh37/hg19	80369884		Tumor	Not given	HIVID	25581428	HMGN5
HPV	HPV18	AY262282.1			chr1	p11.2	GRCh37/hg19	121484307		Tumor	Not given	HIVID	25581428
HPV	HPV18	AY262282.1			chr1	q23.3	GRCh37/hg19	164752044		Tumor	Not given	HIVID	25581428	PBX1
HPV					chr1	p36.21	GRCh37/hg19	15654478		Tumor	Not given	HIVID	25581428
HPV					chr1	p36.21	GRCh37/hg19	15654503		Tumor	Not given	HIVID	25581428
HPV					chr1	p36.21	GRCh37/hg19	15654530		Tumor	Not given	HIVID	25581428
HPV					chr1	p36.21	GRCh37/hg19	15654553		Tumor	Not given	HIVID	25581428
HPV					chr1	p36.21	GRCh37/hg19	15654620		Tumor	Not given	HIVID	25581428
HPV					chr1	p36.21	GRCh37/hg19	15654655		Tumor	Not given	HIVID	25581428
HPV					chr1	p36.21	GRCh37/hg19	15654680		Tumor	Not given	HIVID	25581428
HPV					chr1	p36.21	GRCh37/hg19	15654721		Tumor	Not given	HIVID	25581428
HPV					chr1	p36.21	GRCh37/hg19	15712568		Tumor	Not given	HIVID	25581428	FHAD1
HPV					chr1	p36.21	GRCh37/hg19	15712615		Tumor	Not given	HIVID	25581428	FHAD1
HPV					chr1	p36.21	GRCh37/hg19	15712645		Tumor	Not given	HIVID	25581428	FHAD1
HPV					chr1	p36.21	GRCh37/hg19	15712678		Tumor	Not given	HIVID	25581428	FHAD1
HPV					chr1	p36.21	GRCh37/hg19	15712716		Tumor	Not given	HIVID	25581428	FHAD1
HPV					chr1	p22.2	GRCh37/hg19	90371313		Tumor	Not given	HIVID	25581428	LRRC8D
HPV					chr1	p13.2	GRCh37/hg19	113449880		Tumor	Not given	HIVID	25581428
HPV					chr1	q23.3	GRCh37/hg19	163440756		Tumor	Not given	HIVID	25581428
HPV					chr11	p15.4	GRCh37/hg19	6610828		Tumor	Not given	HIVID	25581428	RRP8
HPV					chr12	p13.33	GRCh37/hg19	1037639		Tumor	Not given	HIVID	25581428	RAD52
HPV					chr12	p13.33	GRCh37/hg19	1037695		Tumor	Not given	HIVID	25581428	RAD52
HPV					chr15	q26.3	GRCh37/hg19	99440819		Tumor	Not given	HIVID	25581428	IGF1R
HPV					chr17	q22	GRCh37/hg19	56754429		Tumor	Not given	HIVID	25581428	TEX14
HPV					chr2	q31.1	GRCh37/hg19	169740199		Tumor	Not given	HIVID	25581428	SPC25
HPV					chr2	q31.1	GRCh37/hg19	177756207		Tumor	Not given	HIVID	25581428
HPV					chr22	q11.21	GRCh37/hg19	21981351		Tumor	Not given	HIVID	25581428
HPV					chr22	q11.21	GRCh37/hg19	21981385		Tumor	Not given	HIVID	25581428
HPV					chr3	p23	GRCh37/hg19	31872856		Tumor	Not given	HIVID	25581428	OSBPL10
HPV					chr4	q26	GRCh37/hg19	118956967		Tumor	Not given	HIVID	25581428	NDST3
HPV					chr4	q34.1	GRCh37/hg19	173974235		Tumor	Not given	HIVID	25581428
HPV					chr6	p21.33	GRCh37/hg19	31305646		Tumor	Not given	HIVID	25581428
HPV					chr7	q33	GRCh37/hg19	136412734		Tumor	Not given	HIVID	25581428
HPV					chr8	q24.21	GRCh37/hg19	128260115		Tumor	Not given	HIVID	25581428	CASC21
HPV					chr8	q24.21	GRCh37/hg19	128272297		Tumor	Not given	HIVID	25581428	CASC21
HPV					chr8	q24.21	GRCh37/hg19	128275951		Tumor	Not given	HIVID	25581428	CASC21
HPV					chr8	q24.21	GRCh37/hg19	128276023		Tumor	Not given	HIVID	25581428	CASC21
HPV					chr8	q24.21	GRCh37/hg19	128276070		Tumor	Not given	HIVID	25581428	CASC21
HPV					chr8	q24.21	GRCh37/hg19	128276080		Tumor	Not given	HIVID	25581428	CASC21
HPV					chr11	q14.3	GRCh37/hg19	91949471		Tumor	Squamous-cell carcinoma	HIVID	25581428
HPV					chr13	q14.2	GRCh37/hg19	50793472		Tumor	Squamous-cell carcinoma	HIVID	25581428	DLEU1
HPV					chr21	q22.11	GRCh37/hg19	33996659		Tumor	Squamous-cell carcinoma	HIVID	25581428
HPV					chr21	q22.11	GRCh37/hg19	35068381		Tumor	Squamous-cell carcinoma	HIVID	25581428	ITSN1
HPV					chr3	q26.2	GRCh37/hg19	168921972		Tumor	Squamous-cell carcinoma	HIVID	25581428	MECOM
HPV					chr3	q26.2	GRCh37/hg19	168921998		Tumor	Squamous-cell carcinoma	HIVID	25581428	MECOM
HPV					chr3	q26.2	GRCh37/hg19	169083876		Tumor	Squamous-cell carcinoma	HIVID	25581428	MECOM
HPV					chr6	p22.2	GRCh37/hg19	25222023		Tumor	Squamous-cell carcinoma	HIVID	25581428
HPV					chr6	p22.2	GRCh37/hg19	25222044		Tumor	Squamous-cell carcinoma	HIVID	25581428
HPV					chr6	p22.2	GRCh37/hg19	25222097		Tumor	Squamous-cell carcinoma	HIVID	25581428
HPV					chr6	p22.2	GRCh37/hg19	25222119		Tumor	Squamous-cell carcinoma	HIVID	25581428
HPV					chr6	p22.2	GRCh37/hg19	25222247		Tumor	Squamous-cell carcinoma	HIVID	25581428
HPV					chr6	p22.2	GRCh37/hg19	25232075		Tumor	Squamous-cell carcinoma	HIVID	25581428
HPV					chr6	p22.2	GRCh37/hg19	25232282		Tumor	Squamous-cell carcinoma	HIVID	25581428
HPV					chr1	p36.22	GRCh37/hg19	11798683		Tumor	Not given	HIVID	25581428	AGTRAP
HPV					chr1	p31.3	GRCh37/hg19	67549144		Tumor	Not given	HIVID	25581428
HPV					chr11	p14.3	GRCh37/hg19	23324279		Tumor	Not given	HIVID	25581428
HPV					chr11	q14.1	GRCh37/hg19	81108432		Tumor	Not given	HIVID	25581428
HPV					chr11	q14.3	GRCh37/hg19	89781502		Tumor	Not given	HIVID	25581428	TRIM49C
HPV					chr12	q23.3	GRCh37/hg19	103812211		Tumor	Not given	HIVID	25581428	C12orf42
HPV					chr13	q22.1	GRCh37/hg19	73893784		Tumor	Not given	HIVID	25581428
HPV					chr13	q22.1	GRCh37/hg19	73893838		Tumor	Not given	HIVID	25581428
HPV					chr13	q22.1	GRCh37/hg19	73899764		Tumor	Not given	HIVID	25581428
HPV					chr14	q23.2	GRCh37/hg19	62521303		Tumor	Not given	HIVID	25581428	SYT16
HPV					chr16	q12.1	GRCh37/hg19	51033007		Tumor	Not given	HIVID	25581428
HPV					chr17	q25.3	GRCh37/hg19	79343732		Tumor	Not given	HIVID	25581428
HPV					chr2	p11.2	GRCh37/hg19	84541207		Tumor	Not given	HIVID	25581428	LOC107985905
HPV					chr2	q14.3	GRCh37/hg19	125355287		Tumor	Not given	HIVID	25581428	CNTNAP5
HPV					chr4	p12	GRCh37/hg19	46842892		Tumor	Not given	HIVID	25581428	COX7B2
HPV					chr4	q21.23	GRCh37/hg19	85853706		Tumor	Not given	HIVID	25581428	WDFY3
HPV					chr4	q28.1	GRCh37/hg19	124346823		Tumor	Not given	HIVID	25581428
HPV					chr5	p13.3	GRCh37/hg19	30277559		Tumor	Not given	HIVID	25581428
HPV					chr8	q24.12	GRCh37/hg19	120305861		Tumor	Not given	HIVID	25581428
HPV					chr8	q24.12	GRCh37/hg19	120534844		Tumor	Not given	HIVID	25581428
HPV					chrX	p22.33	GRCh37/hg19	64457		Tumor	Not given	HIVID	25581428
HPV					chrX	p11.4	GRCh37/hg19	38542288		Tumor	Not given	HIVID	25581428	TSPAN7
HPV					chrX	q24	GRCh37/hg19	118726269		Tumor	Not given	HIVID	25581428	NKRF
HPV					chrX	q26.3	GRCh37/hg19	134856191		Tumor	Not given	HIVID	25581428	CT45A6
HPV					chrX	q26.3	GRCh37/hg19	134873455		Tumor	Not given	HIVID	25581428	CT45A5
HPV					chrX	q26.3	GRCh37/hg19	134890722		Tumor	Not given	HIVID	25581428	CT45A1
HPV					chrX	q26.3	GRCh37/hg19	134929494		Tumor	Not given	HIVID	25581428	CT45A3
HPV					chrX	q26.3	GRCh37/hg19	134946757		Tumor	Not given	HIVID	25581428	CT45A2
HPV					chrX	q26.3	GRCh37/hg19	134964008		Tumor	Not given	HIVID	25581428	CT45A9
HPV					chr1	q41	GRCh37/hg19	220076243		Tumor	Not given	HIVID	25581428
HPV					chr11	q12.1	GRCh37/hg19	56300557		Tumor	Not given	HIVID	25581428
HPV					chr18	q22.1	GRCh37/hg19	62771896		Tumor	Not given	HIVID	25581428
HPV					chr19	q13.32	GRCh37/hg19	46349825		Tumor	Not given	HIVID	25581428	SYMPK
HPV					chr19	q13.32	GRCh37/hg19	46349870		Tumor	Not given	HIVID	25581428	SYMPK
HPV					chr19	q13.32	GRCh37/hg19	46349907		Tumor	Not given	HIVID	25581428	SYMPK
HPV					chr19	q13.32	GRCh37/hg19	46349962		Tumor	Not given	HIVID	25581428	SYMPK
HPV					chr19	q13.32	GRCh37/hg19	46349999		Tumor	Not given	HIVID	25581428	SYMPK
HPV					chr9	q33.1	GRCh37/hg19	121903663		Tumor	Not given	HIVID	25581428
HPV					chrX	q22.3	GRCh37/hg19	104768979		Tumor	Not given	HIVID	25581428	IL1RAPL2
HPV					chr11	q14.1	GRCh37/hg19	78752192		Tumor	Not given	HIVID	25581428	TENM4
HPV					chr13	q22.1	GRCh37/hg19	74069897		Tumor	Not given	HIVID	25581428
HPV					chr13	q22.1	GRCh37/hg19	74069911		Tumor	Not given	HIVID	25581428
HPV					chr13	q22.1	GRCh37/hg19	74069944		Tumor	Not given	HIVID	25581428
HPV					chr13	q22.1	GRCh37/hg19	74069965		Tumor	Not given	HIVID	25581428
HPV					chr13	q22.1	GRCh37/hg19	74073617		Tumor	Not given	HIVID	25581428
HPV					chr13	q22.1	GRCh37/hg19	74073640		Tumor	Not given	HIVID	25581428
HPV					chr13	q22.1	GRCh37/hg19	74073664		Tumor	Not given	HIVID	25581428
HPV					chr13	q22.1	GRCh37/hg19	74073694		Tumor	Not given	HIVID	25581428
HPV					chr13	q22.1	GRCh37/hg19	74073770		Tumor	Not given	HIVID	25581428
HPV					chr13	q22.1	GRCh37/hg19	74073892		Tumor	Not given	HIVID	25581428
HPV					chr13	q32.2	GRCh37/hg19	98704141		Tumor	Not given	HIVID	25581428
HPV					chr16	p13.12	GRCh37/hg19	13064401		Tumor	Not given	HIVID	25581428	SHISA9
HPV					chr16	q12.2	GRCh37/hg19	56357706		Tumor	Not given	HIVID	25581428	GNAO1
HPV					chr17	q25.1	GRCh37/hg19	71220975		Tumor	Not given	HIVID	25581428	FAM104A
HPV					chr18	q11.2	GRCh37/hg19	19256606		Tumor	Not given	HIVID	25581428	ABHD3
HPV					chr2	q14.3	GRCh37/hg19	126086576		Tumor	Not given	HIVID	25581428
HPV					chr20	q13.2	GRCh37/hg19	54343555		Tumor	Not given	HIVID	25581428
HPV					chr3	p21.1	GRCh37/hg19	53469508		Tumor	Not given	HIVID	25581428
HPV					chr3	q29	GRCh37/hg19	197900757		Tumor	Not given	HIVID	25581428	FAM157A
HPV					chr6	p21.2	GRCh37/hg19	38912786		Tumor	Not given	HIVID	25581428
HPV					chr1	p34.1	GRCh37/hg19	44558080		Tumor	Not given	HIVID	25581428	KLF17
HPV					chr1	p32.3	GRCh37/hg19	54386152		Tumor	Not given	HIVID	25581428
HPV					chr1	q21.3	GRCh37/hg19	150620265		Tumor	Not given	HIVID	25581428	GOLPH3L
HPV					chr1	q24.2	GRCh37/hg19	170594897		Tumor	Not given	HIVID	25581428
HPV					chr1	q25.1	GRCh37/hg19	174538097		Tumor	Not given	HIVID	25581428	RABGAP1L
HPV					chr1	q31.3	GRCh37/hg19	194035568		Tumor	Not given	HIVID	25581428
HPV					chr1	q32.3	GRCh37/hg19	213410383		Tumor	Not given	HIVID	25581428	RPS6KC1
HPV					chr1	q42.13	GRCh37/hg19	230293975		Tumor	Not given	HIVID	25581428	GALNT2
HPV					chr10	p12.33	GRCh37/hg19	18291351		Tumor	Not given	HIVID	25581428
HPV					chr10	p11.1	GRCh37/hg19	38388459		Tumor	Not given	HIVID	25581428	ZNF37A
HPV					chr10	q11.21	GRCh37/hg19	42398610		Tumor	Not given	HIVID	25581428
HPV					chr10	q11.21	GRCh37/hg19	42398697		Tumor	Not given	HIVID	25581428
HPV					chr10	q11.21	GRCh37/hg19	42599645		Tumor	Not given	HIVID	25581428
HPV					chr10	q21.1	GRCh37/hg19	54748048		Tumor	Not given	HIVID	25581428
HPV					chr10	q21.1	GRCh37/hg19	58057335		Tumor	Not given	HIVID	25581428
HPV					chr10	q23.31	GRCh37/hg19	92675059		Tumor	Not given	HIVID	25581428	ANKRD1
HPV					chr10	q24.1	GRCh37/hg19	97777601		Tumor	Not given	HIVID	25581428
HPV					chr10	q25.1	GRCh37/hg19	106526421		Tumor	Not given	HIVID	25581428	SORCS3
HPV					chr10	q26.2	GRCh37/hg19	127578713		Tumor	Not given	HIVID	25581428
HPV					chr10	q26.2	GRCh37/hg19	127578795		Tumor	Not given	HIVID	25581428
HPV					chr11	p15.4	GRCh37/hg19	7051753		Tumor	Not given	HIVID	25581428	NLRP14
HPV					chr11	p15.3	GRCh37/hg19	10877648		Tumor	Not given	HIVID	25581428	ZBED5
HPV					chr11	p11.2	GRCh37/hg19	44197100		Tumor	Not given	HIVID	25581428	EXT2
HPV					chr11	q23.3	GRCh37/hg19	116177286		Tumor	Not given	HIVID	25581428
HPV					chr11	q23.3	GRCh37/hg19	116651565		Tumor	Not given	HIVID	25581428	ZPR1
HPV					chr12	q14.1	GRCh37/hg19	62271212		Tumor	Not given	HIVID	25581428	TAFA2
HPV					chr12	q14.3	GRCh37/hg19	66451372		Tumor	Not given	HIVID	25581428
HPV					chr12	q15	GRCh37/hg19	68793247		Tumor	Not given	HIVID	25581428
HPV					chr12	q22	GRCh37/hg19	93284114		Tumor	Not given	HIVID	25581428	EEA1
HPV					chr12	q24.12	GRCh37/hg19	112299649		Tumor	Not given	HIVID	25581428	MAPKAPK5
HPV					chr12	q24.33	GRCh37/hg19	131100685		Tumor	Not given	HIVID	25581428	RIMBP2
HPV					chr14	q11.2	GRCh37/hg19	22463510		Tumor	Not given	HIVID	25581428	TRA
HPV					chr14	q21.3	GRCh37/hg19	50074236		Tumor	Not given	HIVID	25581428	LRR1
HPV					chr14	q24.2	GRCh37/hg19	71907889		Tumor	Not given	HIVID	25581428	SIPA1L1
HPV					chr14	q24.2	GRCh37/hg19	72603486		Tumor	Not given	HIVID	25581428	RGS6
HPV					chr14	q31.1	GRCh37/hg19	80988128		Tumor	Not given	HIVID	25581428	CEP128
HPV					chr14	q32.31	GRCh37/hg19	102000281		Tumor	Not given	HIVID	25581428	LOC105370673
HPV					chr15	q14	GRCh37/hg19	36449053		Tumor	Not given	HIVID	25581428	LOC102724214
HPV					chr15	q21.1	GRCh37/hg19	45203453		Tumor	Not given	HIVID	25581428
HPV					chr15	q24.1	GRCh37/hg19	74582046		Tumor	Not given	HIVID	25581428	CCDC33
HPV					chr16	p12.1	GRCh37/hg19	24984416		Tumor	Not given	HIVID	25581428	ARHGAP17
HPV					chr16	p12.1	GRCh37/hg19	25900972		Tumor	Not given	HIVID	25581428	HS3ST4
HPV					chr16	p11.2	GRCh37/hg19	33485069		Tumor	Not given	HIVID	25581428
HPV					chr16	p11.2	GRCh37/hg19	33485103		Tumor	Not given	HIVID	25581428
HPV					chr16	p11.1	GRCh37/hg19	34833290		Tumor	Not given	HIVID	25581428
HPV					chr16	q12.1	GRCh37/hg19	47403056		Tumor	Not given	HIVID	25581428	ITFG1
HPV					chr16	q12.2	GRCh37/hg19	54275001		Tumor	Not given	HIVID	25581428
HPV					chr16	q12.2	GRCh37/hg19	54291966		Tumor	Not given	HIVID	25581428	LINC02169
HPV					chr16	q12.2	GRCh37/hg19	54375729		Tumor	Not given	HIVID	25581428
HPV					chr16	q21	GRCh37/hg19	60890190		Tumor	Not given	HIVID	25581428
HPV					chr16	q21	GRCh37/hg19	63644834		Tumor	Not given	HIVID	25581428	LOC105371308
HPV					chr16	q23.2	GRCh37/hg19	79776808		Tumor	Not given	HIVID	25581428
HPV					chr16	q23.3	GRCh37/hg19	83814708		Tumor	Not given	HIVID	25581428	CDH13
HPV					chr17	p13.2	GRCh37/hg19	4402895		Tumor	Not given	HIVID	25581428	SPNS2
HPV					chr17	q22	GRCh37/hg19	50473007		Tumor	Not given	HIVID	25581428	LINC01982
HPV					chr17	q22	GRCh37/hg19	52278898		Tumor	Not given	HIVID	25581428
HPV					chr17	q24.1	GRCh37/hg19	63951112		Tumor	Not given	HIVID	25581428	CEP112
HPV					chr18	q11.2	GRCh37/hg19	23790029		Tumor	Not given	HIVID	25581428
HPV					chr18	q22.1	GRCh37/hg19	63265790		Tumor	Not given	HIVID	25581428
HPV					chr19	p13.2	GRCh37/hg19	11286480		Tumor	Not given	HIVID	25581428	KANK2
HPV					chr19	p13.2	GRCh37/hg19	12892614		Tumor	Not given	HIVID	25581428
HPV					chr19	q11	GRCh37/hg19	27736812		Tumor	Not given	HIVID	25581428
HPV					chr19	q12	GRCh37/hg19	31277161		Tumor	Not given	HIVID	25581428
HPV					chr19	q13.41	GRCh37/hg19	52396187		Tumor	Not given	HIVID	25581428
HPV					chr2	p25.3	GRCh37/hg19	503906		Tumor	Not given	HIVID	25581428
HPV					chr2	p25.3	GRCh37/hg19	3908026		Tumor	Not given	HIVID	25581428
HPV					chr2	p24.1	GRCh37/hg19	19907482		Tumor	Not given	HIVID	25581428
HPV					chr2	p22.1	GRCh37/hg19	40567413		Tumor	Not given	HIVID	25581428
HPV					chr2	q11.2	GRCh37/hg19	101540659		Tumor	Not given	HIVID	25581428	NPAS2
HPV					chr2	q12.1	GRCh37/hg19	103992997		Tumor	Not given	HIVID	25581428
HPV					chr2	q21.2	GRCh37/hg19	134953613		Tumor	Not given	HIVID	25581428	MGAT5
HPV					chr2	q24.1	GRCh37/hg19	155061158		Tumor	Not given	HIVID	25581428	GALNT13
HPV					chr2	q24.1	GRCh37/hg19	159299545		Tumor	Not given	HIVID	25581428	CCDC148
HPV					chr2	q24.1	GRCh37/hg19	159299583		Tumor	Not given	HIVID	25581428	CCDC148
HPV					chr2	q24.3	GRCh37/hg19	164372464		Tumor	Not given	HIVID	25581428
HPV					chr2	q32.1	GRCh37/hg19	185559029		Tumor	Not given	HIVID	25581428	ZNF804A
HPV					chr2	q32.1	GRCh37/hg19	188765770		Tumor	Not given	HIVID	25581428
HPV					chr2	q33.1	GRCh37/hg19	201651608		Tumor	Not given	HIVID	25581428
HPV					chr2	q33.1	GRCh37/hg19	201651697		Tumor	Not given	HIVID	25581428
HPV					chr2	q35	GRCh37/hg19	220850827		Tumor	Not given	HIVID	25581428	LOC105373891
HPV					chr20	p12.1	GRCh37/hg19	14623500		Tumor	Not given	HIVID	25581428	MACROD2
HPV					chr20	q11.23	GRCh37/hg19	36532334		Tumor	Not given	HIVID	25581428	VSTM2L
HPV					chr20	q13.12	GRCh37/hg19	43199926		Tumor	Not given	HIVID	25581428	PKIG
HPV					chr20	q13.13	GRCh37/hg19	46903198		Tumor	Not given	HIVID	25581428
HPV					chr21	q22.12	GRCh37/hg19	37772712		Tumor	Not given	HIVID	25581428	CHAF1B
HPV					chr22	q11.21	GRCh37/hg19	18874404		Tumor	Not given	HIVID	25581428	FAM230F
HPV					chr22	q13.32	GRCh37/hg19	49397291		Tumor	Not given	HIVID	25581428
HPV					chr3	p26.3	GRCh37/hg19	107669		Tumor	Not given	HIVID	25581428	LOC105376921
HPV					chr3	p26.1	GRCh37/hg19	7127809		Tumor	Not given	HIVID	25581428	GRM7
HPV					chr3	p25.3	GRCh37/hg19	9294679		Tumor	Not given	HIVID	25581428
HPV					chr3	p22.1	GRCh37/hg19	40208072		Tumor	Not given	HIVID	25581428	MYRIP
HPV					chr3	p14.2	GRCh37/hg19	60733467		Tumor	Not given	HIVID	25581428	FHIT
HPV					chr3	p14.2	GRCh37/hg19	60738544		Tumor	Not given	HIVID	25581428	FHIT
HPV					chr3	p14.2	GRCh37/hg19	61208317		Tumor	Not given	HIVID	25581428	FHIT
HPV					chr3	p14.2	GRCh37/hg19	61208366		Tumor	Not given	HIVID	25581428	FHIT
HPV					chr3	p14.2	GRCh37/hg19	61208399		Tumor	Not given	HIVID	25581428	FHIT
HPV					chr3	p14.2	GRCh37/hg19	61208462		Tumor	Not given	HIVID	25581428	FHIT
HPV					chr3	p14.2	GRCh37/hg19	61215057		Tumor	Not given	HIVID	25581428	FHIT
HPV					chr3	p14.2	GRCh37/hg19	61216738		Tumor	Not given	HIVID	25581428	FHIT
HPV					chr3	p14.2	GRCh37/hg19	61236691		Tumor	Not given	HIVID	25581428	FHIT
HPV					chr3	p14.2	GRCh37/hg19	61236766		Tumor	Not given	HIVID	25581428	FHIT
HPV					chr3	p14.2	GRCh37/hg19	61236834		Tumor	Not given	HIVID	25581428	FHIT
HPV					chr3	p14.2	GRCh37/hg19	61236858		Tumor	Not given	HIVID	25581428	FHIT
HPV					chr3	q11.2	GRCh37/hg19	94693148		Tumor	Not given	HIVID	25581428	LINC00879
HPV					chr3	q11.2	GRCh37/hg19	97219054		Tumor	Not given	HIVID	25581428	EPHA6
HPV					chr3	q13.31	GRCh37/hg19	117179764		Tumor	Not given	HIVID	25581428
HPV					chr3	q22.1	GRCh37/hg19	130761119		Tumor	Not given	HIVID	25581428	NEK11
HPV					chr3	q27.1	GRCh37/hg19	182759961		Tumor	Not given	HIVID	25581428	MCCC1
HPV					chr3	q28	GRCh37/hg19	190171656		Tumor	Not given	HIVID	25581428
HPV					chr4	p15.1	GRCh37/hg19	34185947		Tumor	Not given	HIVID	25581428	LINC02484
HPV					chr4	p15.1	GRCh37/hg19	34997479		Tumor	Not given	HIVID	25581428
HPV					chr4	p14	GRCh37/hg19	38424636		Tumor	Not given	HIVID	25581428	LINC01258
HPV					chr4	p11	GRCh37/hg19	48203303		Tumor	Not given	HIVID	25581428	TEC
HPV					chr4	q12	GRCh37/hg19	55663203		Tumor	Not given	HIVID	25581428	LOC105377657
HPV					chr4	q13.1	GRCh37/hg19	65047009		Tumor	Not given	HIVID	25581428
HPV					chr4	q21.21	GRCh37/hg19	80014494		Tumor	Not given	HIVID	25581428	LINC01088
HPV					chr4	q24	GRCh37/hg19	103785465		Tumor	Not given	HIVID	25581428	UBE2D3
HPV					chr5	p15.2	GRCh37/hg19	10489935		Tumor	Not given	HIVID	25581428
HPV					chr5	p14.1	GRCh37/hg19	25923129		Tumor	Not given	HIVID	25581428
HPV					chr5	q11.2	GRCh37/hg19	52843252		Tumor	Not given	HIVID	25581428
HPV					chr5	q22.1	GRCh37/hg19	110407253		Tumor	Not given	HIVID	25581428	TSLP
HPV					chr5	q23.1	GRCh37/hg19	116229684		Tumor	Not given	HIVID	25581428
HPV					chr5	q23.2	GRCh37/hg19	124050118		Tumor	Not given	HIVID	25581428	ZNF608
HPV					chr5	q33.2	GRCh37/hg19	154670680		Tumor	Not given	HIVID	25581428
HPV					chr6	p24.3	GRCh37/hg19	7539662		Tumor	Not given	HIVID	25581428
HPV					chr6	p24.3	GRCh37/hg19	7539823		Tumor	Not given	HIVID	25581428
HPV					chr6	p24.3	GRCh37/hg19	7638317		Tumor	Not given	HIVID	25581428
HPV					chr6	p22.1	GRCh37/hg19	28068019		Tumor	Not given	HIVID	25581428	ZNF165
HPV					chr6	p12.1	GRCh37/hg19	56343517		Tumor	Not given	HIVID	25581428	DST
HPV					chr6	q16.1	GRCh37/hg19	97746935		Tumor	Not given	HIVID	25581428
HPV					chr6	q22.31	GRCh37/hg19	119558588		Tumor	Not given	HIVID	25581428	MAN1A1
HPV					chr6	q22.31	GRCh37/hg19	124804750		Tumor	Not given	HIVID	25581428
HPV					chr6	q23.2	GRCh37/hg19	134255874		Tumor	Not given	HIVID	25581428
HPV					chr6	q27	GRCh37/hg19	169309681		Tumor	Not given	HIVID	25581428
HPV					chr7	p21.1	GRCh37/hg19	20789407		Tumor	Not given	HIVID	25581428	ABCB5
HPV					chr7	p14.3	GRCh37/hg19	31999277		Tumor	Not given	HIVID	25581428	PDE1C
HPV					chr7	p12.1	GRCh37/hg19	53287719		Tumor	Not given	HIVID	25581428
HPV					chr7	p11.2	GRCh37/hg19	57211248		Tumor	Not given	HIVID	25581428	LOC105375296
HPV					chr7	q11.23	GRCh37/hg19	77313207		Tumor	Not given	HIVID	25581428	APTR
HPV					chr7	q21.11	GRCh37/hg19	79522992		Tumor	Not given	HIVID	25581428
HPV					chr7	q21.3	GRCh37/hg19	94001647		Tumor	Not given	HIVID	25581428	COL1A2-AS1
HPV					chr7	q22.1	GRCh37/hg19	103626738		Tumor	Not given	HIVID	25581428	RELN
HPV					chr7	q31.33	GRCh37/hg19	125354143		Tumor	Not given	HIVID	25581428
HPV					chr7	q32.1	GRCh37/hg19	127781781		Tumor	Not given	HIVID	25581428
HPV					chr7	q36.1	GRCh37/hg19	150703334		Tumor	Not given	HIVID	25581428	NOS3
HPV					chr8	p23.3	GRCh37/hg19	888190		Tumor	Not given	HIVID	25581428	DLGAP2
HPV					chr8	p23.1	GRCh37/hg19	9485414		Tumor	Not given	HIVID	25581428	TNKS
HPV					chr8	q11.22	GRCh37/hg19	52521585		Tumor	Not given	HIVID	25581428	PXDNL
HPV					chr8	q21.12	GRCh37/hg19	79775506		Tumor	Not given	HIVID	25581428	LOC105375914
HPV					chr8	q21.3	GRCh37/hg19	88140563		Tumor	Not given	HIVID	25581428	CNBD1
HPV					chr8	q24.12	GRCh37/hg19	120967281		Tumor	Not given	HIVID	25581428	DEPTOR
HPV					chr8	q24.13	GRCh37/hg19	126370304		Tumor	Not given	HIVID	25581428	NSMCE2
HPV					chr8	q24.21	GRCh37/hg19	128755326		Tumor	Not given	HIVID	25581428
HPV					chr9	p23	GRCh37/hg19	11289557		Tumor	Not given	HIVID	25581428	LOC105375974
HPV					chr9	q13	GRCh37/hg19	66971189		Tumor	Not given	HIVID	25581428
HPV					chr9	q22.31	GRCh37/hg19	95679670		Tumor	Not given	HIVID	25581428	ALOX15P2
HPV					chrX	p22.31	GRCh37/hg19	7711039		Tumor	Not given	HIVID	25581428
HPV					chrX	p21.1	GRCh37/hg19	36665363		Tumor	Not given	HIVID	25581428
HPV					chrX	q13.3	GRCh37/hg19	74311193		Tumor	Not given	HIVID	25581428	ABCB7
HPV					chrX	q21.1	GRCh37/hg19	81597739		Tumor	Not given	HIVID	25581428
HPV					chrX	q21.31	GRCh37/hg19	88599082		Tumor	Not given	HIVID	25581428
HPV					chrX	q22.1	GRCh37/hg19	102043779		Tumor	Not given	HIVID	25581428
HPV					chrX	q23	GRCh37/hg19	110995901		Tumor	Not given	HIVID	25581428	ALG13
HPV	HPV16	NC_001526.2			chr2	p16.3	GRCh37/hg19	48588922		Tumor	Not given	HIVID	25581428	FOXN2
HPV	HPV16	NC_001526.2			chr2	q24.1	GRCh37/hg19	157508735		Tumor	Not given	HIVID	25581428
HPV	HPV16	NC_001526.2			chr2	q34	GRCh37/hg19	211321482		Tumor	Not given	HIVID	25581428
HPV					chr17	q23.3	GRCh37/hg19	62336811		Tumor	Not given	HIVID	25581428	TEX2
HPV					chr17	q23.3	GRCh37/hg19	62336853		Tumor	Not given	HIVID	25581428	TEX2
HPV					chr19	p13.11	GRCh37/hg19	18999505		Tumor	Not given	HIVID	25581428
HPV					chr4	q35.1	GRCh37/hg19	186996634		Tumor	Not given	HIVID	25581428	TLR3
HPV					chr4	q35.1	GRCh37/hg19	186996663		Tumor	Not given	HIVID	25581428	TLR3
HPV	HPV16	NC_001526.2			chr3	p14.3	GRCh37/hg19	56509608		Tumor	Not given	HIVID	25581428
HPV	HPV16	NC_001526.2			chr10	q23.31	GRCh37/hg19	91813575		Tumor	Not given	HIVID	25581428
HPV	HPV16	NC_001526.2			chr18	q22.1	GRCh37/hg19	63824312		Tumor	Not given	HIVID	25581428
HPV	HPV16	NC_001526.2			chr2	q31.1	GRCh37/hg19	170469613		Tumor	Not given	HIVID	25581428	PPIG
HPV	HPV16	NC_001526.2			chr4	p13	GRCh37/hg19	41836782		Tumor	Not given	HIVID	25581428	LOC105374425
HPV	HPV16	NC_001526.2			chr4	q32.2	GRCh37/hg19	163979164		Tumor	Not given	HIVID	25581428
HPV	HPV16	NC_001526.2			chr2	q23.2	GRCh37/hg19	150027241		Tumor	Not given	HIVID	25581428
HPV	HPV16	NC_001526.2			chr6	q24.2	GRCh37/hg19	143112336		Tumor	Not given	HIVID	25581428	HIVEP2
HPV	HPV16	NC_001526.2			chr9	q21.13	GRCh37/hg19	79186810		Tumor	Not given	HIVID	25581428
HPV	HPV16	NC_001526.2			chrX	q25	GRCh37/hg19	127830566		Tumor	Not given	HIVID	25581428	LOC107985698
HPV	HPV16	NC_001526.2			chrX	q25	GRCh37/hg19	127830646		Tumor	Not given	HIVID	25581428	LOC107985698
HPV	HPV16	NC_001526.2			chr1	p32.3	GRCh37/hg19	51693843		Tumor	Not given	HIVID	25581428	LINC01562
HPV	HPV16	NC_001526.2			chr11	q25	GRCh37/hg19	132380760		Tumor	Not given	HIVID	25581428	OPCML
HPV	HPV16	NC_001526.2			chr13	q21.33	GRCh37/hg19	73000923		Tumor	Not given	HIVID	25581428
HPV	HPV16	NC_001526.2			chr14	q31.2	GRCh37/hg19	84306987		Tumor	Not given	HIVID	25581428
HPV	HPV16	NC_001526.2			chr15	q11.2	GRCh37/hg19	24136354		Tumor	Not given	HIVID	25581428
HPV	HPV16	NC_001526.2			chr18	q11.2	GRCh37/hg19	24130696		Tumor	Not given	HIVID	25581428	KCTD1
HPV	HPV16	NC_001526.2			chr18	q11.2	GRCh37/hg19	24130780		Tumor	Not given	HIVID	25581428	KCTD1
HPV	HPV16	NC_001526.2			chr18	q11.2	GRCh37/hg19	24130807		Tumor	Not given	HIVID	25581428	KCTD1
HPV	HPV16	NC_001526.2			chr22	q12.2	GRCh37/hg19	31701771		Tumor	Not given	HIVID	25581428
HPV	HPV16	NC_001526.2			chr22	q12.2	GRCh37/hg19	31701805		Tumor	Not given	HIVID	25581428
HPV	HPV16	NC_001526.2			chr22	q12.2	GRCh37/hg19	31725138		Tumor	Not given	HIVID	25581428	PATZ1
HPV	HPV16	NC_001526.2			chr3	p26.1	GRCh37/hg19	5768162		Tumor	Not given	HIVID	25581428
HPV	HPV16	NC_001526.2			chr4	p16.3	GRCh37/hg19	55663		Tumor	Not given	HIVID	25581428	ZNF595
HPV	HPV16	NC_001526.2			chr4	q13.3	GRCh37/hg19	74525813		Tumor	Not given	HIVID	25581428
HPV	HPV16	NC_001526.2			chr5	q11.2	GRCh37/hg19	56614165		Tumor	Not given	HIVID	25581428	LOC100288510
HPV	HPV16	NC_001526.2			chr5	q31.1	GRCh37/hg19	136069737		Tumor	Not given	HIVID	25581428
HPV	HPV16	NC_001526.2			chr6	p11.1	GRCh37/hg19	58777336		Tumor	Not given	HIVID	25581428
HPV	HPV16	NC_001526.2			chrX	q25	GRCh37/hg19	127830604		Tumor	Not given	HIVID	25581428	LOC107985698
HPV					chr1	q42.2	GRCh37/hg19	231382405		Tumor	Not given	HIVID	25581428	GNPAT
HPV					chr11	p15.4	GRCh37/hg19	3027552		Tumor	Not given	HIVID	25581428	CARS
HPV					chr12	q14.1	GRCh37/hg19	58614164		Tumor	Not given	HIVID	25581428
HPV					chr13	q12.11	GRCh37/hg19	20402491		Tumor	Not given	HIVID	25581428	ZMYM5
HPV					chr13	q31.2	GRCh37/hg19	88342649		Tumor	Not given	HIVID	25581428	LOC112268106
HPV					chr16	q12.2	GRCh37/hg19	55750967		Tumor	Not given	HIVID	25581428	LOC105371280
HPV					chr17	p13.3	GRCh37/hg19	1840781		Tumor	Not given	HIVID	25581428	RTN4RL1
HPV					chr17	p13.3	GRCh37/hg19	1854430		Tumor	Not given	HIVID	25581428	RTN4RL1
HPV					chr17	p13.3	GRCh37/hg19	1866489		Tumor	Not given	HIVID	25581428	RTN4RL1
HPV					chr17	p13.3	GRCh37/hg19	1866511		Tumor	Not given	HIVID	25581428	RTN4RL1
HPV					chr17	p13.3	GRCh37/hg19	1866611		Tumor	Not given	HIVID	25581428	RTN4RL1
HPV					chr17	p13.3	GRCh37/hg19	1870617		Tumor	Not given	HIVID	25581428	RTN4RL1
HPV					chr17	p13.3	GRCh37/hg19	1870781		Tumor	Not given	HIVID	25581428	RTN4RL1
HPV					chr17	p13.3	GRCh37/hg19	1877744		Tumor	Not given	HIVID	25581428	RTN4RL1
HPV					chr17	p13.3	GRCh37/hg19	1878822		Tumor	Not given	HIVID	25581428	RTN4RL1
HPV					chr17	p13.3	GRCh37/hg19	1881680		Tumor	Not given	HIVID	25581428	RTN4RL1
HPV					chr17	p13.3	GRCh37/hg19	1881742		Tumor	Not given	HIVID	25581428	RTN4RL1
HPV					chr17	p13.3	GRCh37/hg19	1881764		Tumor	Not given	HIVID	25581428	RTN4RL1
HPV					chr17	p13.3	GRCh37/hg19	1883962		Tumor	Not given	HIVID	25581428	RTN4RL1
HPV					chr17	p13.3	GRCh37/hg19	1883998		Tumor	Not given	HIVID	25581428	RTN4RL1
HPV					chr17	p13.3	GRCh37/hg19	1884021		Tumor	Not given	HIVID	25581428	RTN4RL1
HPV					chr17	p13.3	GRCh37/hg19	1884042		Tumor	Not given	HIVID	25581428	RTN4RL1
HPV					chr17	p13.3	GRCh37/hg19	1952048		Tumor	Not given	HIVID	25581428
HPV					chr17	q24.2	GRCh37/hg19	67065828		Tumor	Not given	HIVID	25581428
HPV					chr18	p11.22	GRCh37/hg19	9482020		Tumor	Not given	HIVID	25581428	RALBP1
HPV					chr2	q22.1	GRCh37/hg19	141924559		Tumor	Not given	HIVID	25581428	LRP1B
HPV					chr21	q22.3	GRCh37/hg19	46093681		Tumor	Not given	HIVID	25581428	TSPEAR
HPV					chr5	q35.1	GRCh37/hg19	169131874		Tumor	Not given	HIVID	25581428	DOCK2
HPV					chr6	p22.3	GRCh37/hg19	23699469		Tumor	Not given	HIVID	25581428
HPV					chr6	p21.1	GRCh37/hg19	43510332		Tumor	Not given	HIVID	25581428
HPV					chr6	q27	GRCh37/hg19	165911910		Tumor	Not given	HIVID	25581428	PDE10A
HPV					chr7	q11.23	GRCh37/hg19	76841805		Tumor	Not given	HIVID	25581428	CCDC146
HPV					chr7	q21.13	GRCh37/hg19	90325532		Tumor	Not given	HIVID	25581428	CDK14
HPV					chr7	q35	GRCh37/hg19	145027534		Tumor	Not given	HIVID	25581428
HPV					chr7	q36.3	GRCh37/hg19	158260444		Tumor	Not given	HIVID	25581428	PTPRN2
HPV					chr8	q12.1	GRCh37/hg19	55512636		Tumor	Not given	HIVID	25581428	RP1
HPV					chr6	q24.2	GRCh37/hg19	143631847		Tumor	Not given	HIVID	25581428	AIG1
HPV					chr6	q24.2	GRCh37/hg19	143631895		Tumor	Not given	HIVID	25581428	AIG1
HPV					chr6	q24.2	GRCh37/hg19	143727190		Tumor	Not given	HIVID	25581428
HPV					chr6	q24.2	GRCh37/hg19	143727209		Tumor	Not given	HIVID	25581428
HPV					chr6	q24.2	GRCh37/hg19	143727231		Tumor	Not given	HIVID	25581428
HPV					chr1	p35.3	GRCh37/hg19	28833837		Tumor	Not given	HIVID	25581428
HPV					chr1	p35.3	GRCh37/hg19	28833938		Tumor	Not given	HIVID	25581428
HPV					chr1	p35.3	GRCh37/hg19	28834209		Tumor	Not given	HIVID	25581428
HPV					chr1	p35.3	GRCh37/hg19	28890672		Tumor	Not given	HIVID	25581428	TRNAU1AP
HPV	HPV16	NC_001526.2			chr1	p36.23	GRCh37/hg19	8002065		Tumor	Not given	HIVID	25581428	TNFRSF9
HPV	HPV16	NC_001526.2			chr1	p36.13	GRCh37/hg19	18136406		Tumor	Not given	HIVID	25581428	ACTL8
HPV	HPV16	NC_001526.2			chr1	p34.3	GRCh37/hg19	36055687		Tumor	Not given	HIVID	25581428	TFAP2E
HPV	HPV16	NC_001526.2			chr1	p34.1	GRCh37/hg19	44439203		Tumor	Not given	HIVID	25581428
HPV	HPV16	NC_001526.2			chr1	p31.3	GRCh37/hg19	62719915		Tumor	Not given	HIVID	25581428	KANK4
HPV	HPV16	NC_001526.2			chr1	p21.2	GRCh37/hg19	101707437		Tumor	Not given	HIVID	25581428
HPV	HPV16	NC_001526.2			chr1	p21.1	GRCh37/hg19	105661613		Tumor	Not given	HIVID	25581428
HPV	HPV16	NC_001526.2			chr1	q21.2	GRCh37/hg19	149863884		Tumor	Not given	HIVID	25581428
HPV	HPV16	NC_001526.2			chr1	q25.3	GRCh37/hg19	184136627		Tumor	Not given	HIVID	25581428
HPV	HPV16	NC_001526.2			chr1	q31.1	GRCh37/hg19	186842136		Tumor	Not given	HIVID	25581428	PLA2G4A
HPV	HPV16	NC_001526.2			chr1	q32.2	GRCh37/hg19	209123084		Tumor	Not given	HIVID	25581428	LOC107985255
HPV	HPV16	NC_001526.2			chr1	q41	GRCh37/hg19	217652473		Tumor	Not given	HIVID	25581428	GPATCH2
HPV	HPV16	NC_001526.2			chr1	q41	GRCh37/hg19	219910778		Tumor	Not given	HIVID	25581428	LOC105372926
HPV	HPV16	NC_001526.2			chr1	q43	GRCh37/hg19	242508826		Tumor	Not given	HIVID	25581428	PLD5
HPV	HPV16	NC_001526.2			chr10	p13	GRCh37/hg19	13816506		Tumor	Not given	HIVID	25581428	FRMD4A
HPV	HPV16	NC_001526.2			chr10	p11.22	GRCh37/hg19	32937268		Tumor	Not given	HIVID	25581428	CCDC7
HPV	HPV16	NC_001526.2			chr10	p11.21	GRCh37/hg19	37247926		Tumor	Not given	HIVID	25581428
HPV	HPV16	NC_001526.2			chr10	p11.1	GRCh37/hg19	39084502		Tumor	Not given	HIVID	25581428
HPV	HPV16	NC_001526.2			chr10	q11.21	GRCh37/hg19	45076609		Tumor	Not given	HIVID	25581428
HPV	HPV16	NC_001526.2			chr10	q11.22	GRCh37/hg19	48464638		Tumor	Not given	HIVID	25581428
HPV	HPV16	NC_001526.2			chr10	q22.2	GRCh37/hg19	75791578		Tumor	Not given	HIVID	25581428	VCL
HPV	HPV16	NC_001526.2			chr10	q22.2	GRCh37/hg19	76162142		Tumor	Not given	HIVID	25581428	ADK
HPV	HPV16	NC_001526.2			chr10	q24.2	GRCh37/hg19	101210118		Tumor	Not given	HIVID	25581428
HPV	HPV16	NC_001526.2			chr10	q25.1	GRCh37/hg19	110078631		Tumor	Not given	HIVID	25581428
HPV	HPV16	NC_001526.2			chr10	q26.11	GRCh37/hg19	120417034		Tumor	Not given	HIVID	25581428
HPV	HPV16	NC_001526.2			chr10	q26.13	GRCh37/hg19	125235103		Tumor	Not given	HIVID	25581428	LINC02641
HPV	HPV16	NC_001526.2			chr10	q26.3	GRCh37/hg19	131473164		Tumor	Not given	HIVID	25581428	MGMT
HPV	HPV16	NC_001526.2			chr11	p15.3	GRCh37/hg19	12076227		Tumor	Not given	HIVID	25581428	LINC02547
HPV	HPV16	NC_001526.2			chr11	p15.1	GRCh37/hg19	21014889		Tumor	Not given	HIVID	25581428	NELL1
HPV	HPV16	NC_001526.2			chr11	q12.2	GRCh37/hg19	61671927		Tumor	Not given	HIVID	25581428	RAB3IL1
HPV	HPV16	NC_001526.2			chr11	q14.1	GRCh37/hg19	79277390		Tumor	Not given	HIVID	25581428
HPV	HPV16	NC_001526.2			chr11	q14.1	GRCh37/hg19	80247640		Tumor	Not given	HIVID	25581428
HPV	HPV16	NC_001526.2			chr11	q23.2	GRCh37/hg19	114081320		Tumor	Not given	HIVID	25581428	ZBTB16
HPV	HPV16	NC_001526.2			chr12	q13.12	GRCh37/hg19	51011440		Tumor	Not given	HIVID	25581428	DIP2B
HPV	HPV16	NC_001526.2			chr12	q14.2	GRCh37/hg19	64100204		Tumor	Not given	HIVID	25581428	LOC100418730
HPV	HPV16	NC_001526.2			chr12	q21.1	GRCh37/hg19	71751689		Tumor	Not given	HIVID	25581428
HPV	HPV16	NC_001526.2			chr12	q21.1	GRCh37/hg19	72358702		Tumor	Not given	HIVID	25581428	TPH2
HPV	HPV16	NC_001526.2			chr12	q21.2	GRCh37/hg19	78077208		Tumor	Not given	HIVID	25581428	NAV3
HPV	HPV16	NC_001526.2			chr12	q23.1	GRCh37/hg19	98550821		Tumor	Not given	HIVID	25581428
HPV	HPV16	NC_001526.2			chr12	q23.2	GRCh37/hg19	102303436		Tumor	Not given	HIVID	25581428	DRAM1
HPV	HPV16	NC_001526.2			chr12	q23.2	GRCh37/hg19	103620899		Tumor	Not given	HIVID	25581428	C12orf42
HPV	HPV16	NC_001526.2			chr12	q24.11	GRCh37/hg19	109614119		Tumor	Not given	HIVID	25581428	ACACB
HPV	HPV16	NC_001526.2			chr12	q24.31	GRCh37/hg19	123558875		Tumor	Not given	HIVID	25581428	PITPNM2
HPV	HPV16	NC_001526.2			chr12	q24.33	GRCh37/hg19	132173255		Tumor	Not given	HIVID	25581428	LOC105370087
HPV	HPV16	NC_001526.2			chr13	q13.3	GRCh37/hg19	40003210		Tumor	Not given	HIVID	25581428	LHFPL6
HPV	HPV16	NC_001526.2			chr13	q21.1	GRCh37/hg19	58427319		Tumor	Not given	HIVID	25581428
HPV	HPV16	NC_001526.2			chr13	q21.32	GRCh37/hg19	68495306		Tumor	Not given	HIVID	25581428
HPV	HPV16	NC_001526.2			chr13	q31.1	GRCh37/hg19	83763302		Tumor	Not given	HIVID	25581428
HPV	HPV16	NC_001526.2			chr13	q31.1	GRCh37/hg19	85864320		Tumor	Not given	HIVID	25581428
HPV	HPV16	NC_001526.2			chr13	q32.3	GRCh37/hg19	99436291		Tumor	Not given	HIVID	25581428
HPV	HPV16	NC_001526.2			chr13	q33.3	GRCh37/hg19	109818470		Tumor	Not given	HIVID	25581428
HPV	HPV16	NC_001526.2			chr14	q21.1	GRCh37/hg19	37829092		Tumor	Not given	HIVID	25581428	MIPOL1
HPV	HPV16	NC_001526.2			chr14	q22.1	GRCh37/hg19	53766631		Tumor	Not given	HIVID	25581428
HPV	HPV16	NC_001526.2			chr15	q13.1	GRCh37/hg19	29417413		Tumor	Not given	HIVID	25581428	FAM189A1
HPV	HPV16	NC_001526.2			chr15	q25.3	GRCh37/hg19	88792145		Tumor	Not given	HIVID	25581428	NTRK3
HPV	HPV16	NC_001526.2			chr15	q26.3	GRCh37/hg19	102254943		Tumor	Not given	HIVID	25581428	TARSL2
HPV	HPV16	NC_001526.2			chr16	p12.1	GRCh37/hg19	26051006		Tumor	Not given	HIVID	25581428	HS3ST4
HPV	HPV16	NC_001526.2			chr16	q23.2	GRCh37/hg19	80497169		Tumor	Not given	HIVID	25581428	LOC102724084
HPV	HPV16	NC_001526.2			chr17	q11.2	GRCh37/hg19	31665449		Tumor	Not given	HIVID	25581428	ASIC2
HPV	HPV16	NC_001526.2			chr17	q21.31	GRCh37/hg19	42645290		Tumor	Not given	HIVID	25581428
HPV	HPV16	NC_001526.2			chr17	q24.1	GRCh37/hg19	62647207		Tumor	Not given	HIVID	25581428	SMURF2
HPV	HPV16	NC_001526.2			chr18	p11.22	GRCh37/hg19	9463601		Tumor	Not given	HIVID	25581428
HPV	HPV16	NC_001526.2			chr18	q11.2	GRCh37/hg19	20511240		Tumor	Not given	HIVID	25581428	RBBP8
HPV	HPV16	NC_001526.2			chr18	q11.2	GRCh37/hg19	22356859		Tumor	Not given	HIVID	25581428
HPV	HPV16	NC_001526.2			chr18	q21.1	GRCh37/hg19	46384554		Tumor	Not given	HIVID	25581428	CTIF
HPV	HPV16	NC_001526.2			chr18	q21.31	GRCh37/hg19	54021799		Tumor	Not given	HIVID	25581428
HPV	HPV16	NC_001526.2			chr18	q21.31	GRCh37/hg19	54021887		Tumor	Not given	HIVID	25581428
HPV	HPV16	NC_001526.2			chr18	q22.2	GRCh37/hg19	67695639		Tumor	Not given	HIVID	25581428	RTTN
HPV	HPV16	NC_001526.2			chr18	q22.3	GRCh37/hg19	70274299		Tumor	Not given	HIVID	25581428	CBLN2
HPV	HPV16	NC_001526.2			chr18	q23	GRCh37/hg19	75862720		Tumor	Not given	HIVID	25581428
HPV	HPV16	NC_001526.2			chr19	p13.2	GRCh37/hg19	10121633		Tumor	Not given	HIVID	25581428
HPV	HPV16	NC_001526.2			chr19	p12	GRCh37/hg19	21306885		Tumor	Not given	HIVID	25581428
HPV	HPV16	NC_001526.2			chr19	p12	GRCh37/hg19	22400735		Tumor	Not given	HIVID	25581428
HPV	HPV16	NC_001526.2			chr19	q11	GRCh37/hg19	27733184		Tumor	Not given	HIVID	25581428
HPV	HPV16	NC_001526.2			chr19	q13.2	GRCh37/hg19	40427995		Tumor	Not given	HIVID	25581428	FCGBP
HPV	HPV16	NC_001526.2			chr19	q13.2	GRCh37/hg19	41464204		Tumor	Not given	HIVID	25581428
HPV	HPV16	NC_001526.2			chr19	q13.31	GRCh37/hg19	43706834		Tumor	Not given	HIVID	25581428	PSG4
HPV	HPV16	NC_001526.2			chr19	q13.33	GRCh37/hg19	49715690		Tumor	Not given	HIVID	25581428
HPV	HPV16	NC_001526.2			chr19	q13.41	GRCh37/hg19	52895619		Tumor	Not given	HIVID	25581428
HPV	HPV16	NC_001526.2			chr2	p13.3	GRCh37/hg19	70059794		Tumor	Not given	HIVID	25581428	GMCL1
HPV	HPV16	NC_001526.2			chr2	p12	GRCh37/hg19	81968566		Tumor	Not given	HIVID	25581428	LOC102724542
HPV	HPV16	NC_001526.2			chr2	q22.3	GRCh37/hg19	147661801		Tumor	Not given	HIVID	25581428
HPV	HPV16	NC_001526.2			chr2	q32.2	GRCh37/hg19	191489353		Tumor	Not given	HIVID	25581428
HPV	HPV16	NC_001526.2			chr2	q33.2	GRCh37/hg19	203889095		Tumor	Not given	HIVID	25581428	NBEAL1
HPV	HPV16	NC_001526.2			chr2	q33.3	GRCh37/hg19	206446164		Tumor	Not given	HIVID	25581428	PARD3B
HPV	HPV16	NC_001526.2			chr2	q33.3	GRCh37/hg19	206446212		Tumor	Not given	HIVID	25581428	PARD3B
HPV	HPV16	NC_001526.2			chr2	q33.3	GRCh37/hg19	206446234		Tumor	Not given	HIVID	25581428	PARD3B
HPV	HPV16	NC_001526.2			chr2	q33.3	GRCh37/hg19	206446249		Tumor	Not given	HIVID	25581428	PARD3B
HPV	HPV16	NC_001526.2			chr2	q33.3	GRCh37/hg19	206446281		Tumor	Not given	HIVID	25581428	PARD3B
HPV	HPV16	NC_001526.2			chr2	q33.3	GRCh37/hg19	206446338		Tumor	Not given	HIVID	25581428	PARD3B
HPV	HPV16	NC_001526.2			chr2	q33.3	GRCh37/hg19	206458442		Tumor	Not given	HIVID	25581428	PARD3B
HPV	HPV16	NC_001526.2			chr2	q33.3	GRCh37/hg19	206458522		Tumor	Not given	HIVID	25581428	PARD3B
HPV	HPV16	NC_001526.2			chr2	q33.3	GRCh37/hg19	206458642		Tumor	Not given	HIVID	25581428	PARD3B
HPV	HPV16	NC_001526.2			chr2	q33.3	GRCh37/hg19	206470068		Tumor	Not given	HIVID	25581428	PARD3B
HPV	HPV16	NC_001526.2			chr2	q33.3	GRCh37/hg19	206471030		Tumor	Not given	HIVID	25581428	PARD3B
HPV	HPV16	NC_001526.2			chr2	q33.3	GRCh37/hg19	206471068		Tumor	Not given	HIVID	25581428	PARD3B
HPV	HPV16	NC_001526.2			chr2	q37.3	GRCh37/hg19	242569007		Tumor	Not given	HIVID	25581428	THAP4
HPV	HPV16	NC_001526.2			chr20	p12.2	GRCh37/hg19	9380841		Tumor	Not given	HIVID	25581428	PLCB4
HPV	HPV16	NC_001526.2			chr20	q11.21	GRCh37/hg19	30773018		Tumor	Not given	HIVID	25581428
HPV	HPV16	NC_001526.2			chr20	q13.2	GRCh37/hg19	50257995		Tumor	Not given	HIVID	25581428	ATP9A
HPV	HPV16	NC_001526.2			chr22	q13.1	GRCh37/hg19	40170948		Tumor	Not given	HIVID	25581428	ENTHD1
HPV	HPV16	NC_001526.2			chr3	p25.2	GRCh37/hg19	12303259		Tumor	Not given	HIVID	25581428
HPV	HPV16	NC_001526.2			chr3	p24.1	GRCh37/hg19	28141833		Tumor	Not given	HIVID	25581428	LOC105377008
HPV	HPV16	NC_001526.2			chr3	p22.2	GRCh37/hg19	38185780		Tumor	Not given	HIVID	25581428
HPV	HPV16	NC_001526.2			chr3	p22.1	GRCh37/hg19	43514719		Tumor	Not given	HIVID	25581428	ANO10
HPV	HPV16	NC_001526.2			chr3	p21.2	GRCh37/hg19	51602614		Tumor	Not given	HIVID	25581428	RAD54L2
HPV	HPV16	NC_001526.2			chr3	p21.2	GRCh37/hg19	51676823		Tumor	Not given	HIVID	25581428
HPV	HPV16	NC_001526.2			chr3	p14.3	GRCh37/hg19	55593863		Tumor	Not given	HIVID	25581428	ERC2
HPV	HPV16	NC_001526.2			chr3	p12.2	GRCh37/hg19	81374848		Tumor	Not given	HIVID	25581428
HPV	HPV16	NC_001526.2			chr3	p12.1	GRCh37/hg19	84739221		Tumor	Not given	HIVID	25581428	LINC00971
HPV	HPV16	NC_001526.2			chr3	q12.3	GRCh37/hg19	102471579		Tumor	Not given	HIVID	25581428
HPV	HPV16	NC_001526.2			chr3	q13.11	GRCh37/hg19	103792888		Tumor	Not given	HIVID	25581428
HPV	HPV16	NC_001526.2			chr3	q13.13	GRCh37/hg19	110465175		Tumor	Not given	HIVID	25581428
HPV	HPV16	NC_001526.2			chr3	q13.2	GRCh37/hg19	111412628		Tumor	Not given	HIVID	25581428	PLCXD2
HPV	HPV16	NC_001526.2			chr3	q13.2	GRCh37/hg19	112588556		Tumor	Not given	HIVID	25581428
HPV	HPV16	NC_001526.2			chr3	q21.1	GRCh37/hg19	122568222		Tumor	Not given	HIVID	25581428	SLC49A4
HPV	HPV16	NC_001526.2			chr3	q21.3	GRCh37/hg19	129088410		Tumor	Not given	HIVID	25581428
HPV	HPV16	NC_001526.2			chr3	q23	GRCh37/hg19	139896977		Tumor	Not given	HIVID	25581428	CLSTN2
HPV	HPV16	NC_001526.2			chr3	q26.33	GRCh37/hg19	182518354		Tumor	Not given	HIVID	25581428	ATP11B
HPV	HPV16	NC_001526.2			chr3	q27.3	GRCh37/hg19	187641932		Tumor	Not given	HIVID	25581428
HPV	HPV16	NC_001526.2			chr3	q28	GRCh37/hg19	188953499		Tumor	Not given	HIVID	25581428	TPRG1
HPV	HPV16	NC_001526.2			chr3	q28	GRCh37/hg19	188953607		Tumor	Not given	HIVID	25581428	TPRG1
HPV	HPV16	NC_001526.2			chr3	q28	GRCh37/hg19	188953620		Tumor	Not given	HIVID	25581428	TPRG1
HPV	HPV16	NC_001526.2			chr3	q28	GRCh37/hg19	188953641		Tumor	Not given	HIVID	25581428	TPRG1
HPV	HPV16	NC_001526.2			chr3	q28	GRCh37/hg19	189047678		Tumor	Not given	HIVID	25581428
HPV	HPV16	NC_001526.2			chr3	q28	GRCh37/hg19	189047699		Tumor	Not given	HIVID	25581428
HPV	HPV16	NC_001526.2			chr3	q28	GRCh37/hg19	189047759		Tumor	Not given	HIVID	25581428
HPV	HPV16	NC_001526.2			chr3	q28	GRCh37/hg19	189047788		Tumor	Not given	HIVID	25581428
HPV	HPV16	NC_001526.2			chr3	q28	GRCh37/hg19	189047981		Tumor	Not given	HIVID	25581428
HPV	HPV16	NC_001526.2			chr4	p16.1	GRCh37/hg19	7132596		Tumor	Not given	HIVID	25581428
HPV	HPV16	NC_001526.2			chr4	p15.31	GRCh37/hg19	19699688		Tumor	Not given	HIVID	25581428
HPV	HPV16	NC_001526.2			chr4	p15.1	GRCh37/hg19	27877012		Tumor	Not given	HIVID	25581428
HPV	HPV16	NC_001526.2			chr4	p15.1	GRCh37/hg19	27877043		Tumor	Not given	HIVID	25581428
HPV	HPV16	NC_001526.2			chr4	p15.1	GRCh37/hg19	27877078		Tumor	Not given	HIVID	25581428
HPV	HPV16	NC_001526.2			chr4	p15.1	GRCh37/hg19	27877111		Tumor	Not given	HIVID	25581428
HPV	HPV16	NC_001526.2			chr4	p15.1	GRCh37/hg19	27877183		Tumor	Not given	HIVID	25581428
HPV	HPV16	NC_001526.2			chr4	p15.1	GRCh37/hg19	27967280		Tumor	Not given	HIVID	25581428	LOC105374552
HPV	HPV16	NC_001526.2			chr4	p15.1	GRCh37/hg19	27967410		Tumor	Not given	HIVID	25581428	LOC105374552
HPV	HPV16	NC_001526.2			chr4	p15.1	GRCh37/hg19	29420073		Tumor	Not given	HIVID	25581428
HPV	HPV16	NC_001526.2			chr4	p15.1	GRCh37/hg19	29420114		Tumor	Not given	HIVID	25581428
HPV	HPV16	NC_001526.2			chr4	p15.1	GRCh37/hg19	29420148		Tumor	Not given	HIVID	25581428
HPV	HPV16	NC_001526.2			chr4	p15.1	GRCh37/hg19	29420169		Tumor	Not given	HIVID	25581428
HPV	HPV16	NC_001526.2			chr4	p15.1	GRCh37/hg19	29420183		Tumor	Not given	HIVID	25581428
HPV	HPV16	NC_001526.2			chr4	p15.1	GRCh37/hg19	29420207		Tumor	Not given	HIVID	25581428
HPV	HPV16	NC_001526.2			chr4	q21.3	GRCh37/hg19	87805068		Tumor	Not given	HIVID	25581428	C4orf36
HPV	HPV16	NC_001526.2			chr4	q22.1	GRCh37/hg19	91082189		Tumor	Not given	HIVID	25581428	CCSER1
HPV	HPV16	NC_001526.2			chr4	q22.3	GRCh37/hg19	98440970		Tumor	Not given	HIVID	25581428	STPG2
HPV	HPV16	NC_001526.2			chr4	q25	GRCh37/hg19	109963694		Tumor	Not given	HIVID	25581428	COL25A1
HPV	HPV16	NC_001526.2			chr4	q26	GRCh37/hg19	115601896		Tumor	Not given	HIVID	25581428	UGT8
HPV	HPV16	NC_001526.2			chr4	q28.3	GRCh37/hg19	139443773		Tumor	Not given	HIVID	25581428
HPV	HPV16	NC_001526.2			chr4	q31.1	GRCh37/hg19	141037749		Tumor	Not given	HIVID	25581428	MAML3
HPV	HPV16	NC_001526.2			chr4	q31.21	GRCh37/hg19	142390846		Tumor	Not given	HIVID	25581428
HPV	HPV16	NC_001526.2			chr5	p15.33	GRCh37/hg19	2089837		Tumor	Not given	HIVID	25581428	LOC105374618
HPV	HPV16	NC_001526.2			chr5	p13.2	GRCh37/hg19	37856926		Tumor	Not given	HIVID	25581428	GDNF-AS1
HPV	HPV16	NC_001526.2			chr5	p12	GRCh37/hg19	45105709		Tumor	Not given	HIVID	25581428
HPV	HPV16	NC_001526.2			chr5	q14.1	GRCh37/hg19	80625535		Tumor	Not given	HIVID	25581428	ACOT12
HPV	HPV16	NC_001526.2			chr5	q15	GRCh37/hg19	92993618		Tumor	Not given	HIVID	25581428	FAM172A
HPV	HPV16	NC_001526.2			chr5	q15	GRCh37/hg19	94374260		Tumor	Not given	HIVID	25581428	MCTP1
HPV	HPV16	NC_001526.2			chr5	q21.2	GRCh37/hg19	102887098		Tumor	Not given	HIVID	25581428	NUDT12
HPV	HPV16	NC_001526.2			chr5	q35.1	GRCh37/hg19	171774819		Tumor	Not given	HIVID	25581428	SH3PXD2B
HPV	HPV16	NC_001526.2			chr6	p24.3	GRCh37/hg19	10021282		Tumor	Not given	HIVID	25581428	OFCC1
HPV	HPV16	NC_001526.2			chr6	q14.3	GRCh37/hg19	86197190		Tumor	Not given	HIVID	25581428	NT5E
HPV	HPV16	NC_001526.2			chr6	q15	GRCh37/hg19	90350656		Tumor	Not given	HIVID	25581428	LOC101929057
HPV	HPV16	NC_001526.2			chr6	q15	GRCh37/hg19	90350684		Tumor	Not given	HIVID	25581428	LOC101929057
HPV	HPV16	NC_001526.2			chr6	q15	GRCh37/hg19	90350714		Tumor	Not given	HIVID	25581428	LOC101929057
HPV	HPV16	NC_001526.2			chr6	q15	GRCh37/hg19	90350740		Tumor	Not given	HIVID	25581428	LOC101929057
HPV	HPV16	NC_001526.2			chr6	q15	GRCh37/hg19	90350829		Tumor	Not given	HIVID	25581428	LOC101929057
HPV	HPV16	NC_001526.2			chr6	q15	GRCh37/hg19	90358765		Tumor	Not given	HIVID	25581428
HPV	HPV16	NC_001526.2			chr6	q15	GRCh37/hg19	90358852		Tumor	Not given	HIVID	25581428
HPV	HPV16	NC_001526.2			chr6	q15	GRCh37/hg19	90358903		Tumor	Not given	HIVID	25581428
HPV	HPV16	NC_001526.2			chr6	q15	GRCh37/hg19	90358941		Tumor	Not given	HIVID	25581428
HPV	HPV16	NC_001526.2			chr6	q15	GRCh37/hg19	90387070		Tumor	Not given	HIVID	25581428
HPV	HPV16	NC_001526.2			chr6	q15	GRCh37/hg19	90387110		Tumor	Not given	HIVID	25581428
HPV	HPV16	NC_001526.2			chr6	q16.3	GRCh37/hg19	102287260		Tumor	Not given	HIVID	25581428	GRIK2
HPV	HPV16	NC_001526.2			chr6	q21	GRCh37/hg19	114595158		Tumor	Not given	HIVID	25581428
HPV	HPV16	NC_001526.2			chr6	q25.1	GRCh37/hg19	150924807		Tumor	Not given	HIVID	25581428	PLEKHG1
HPV	HPV16	NC_001526.2			chr7	p21.1	GRCh37/hg19	20807180		Tumor	Not given	HIVID	25581428
HPV	HPV16	NC_001526.2			chr7	q11.21	GRCh37/hg19	66980894		Tumor	Not given	HIVID	25581428
HPV	HPV16	NC_001526.2			chr7	q21.13	GRCh37/hg19	88308562		Tumor	Not given	HIVID	25581428
HPV	HPV16	NC_001526.2			chr7	q21.2	GRCh37/hg19	91438281		Tumor	Not given	HIVID	25581428
HPV	HPV16	NC_001526.2			chr7	q22.1	GRCh37/hg19	101904408		Tumor	Not given	HIVID	25581428	CUX1
HPV	HPV16	NC_001526.2			chr7	q31.2	GRCh37/hg19	114796527		Tumor	Not given	HIVID	25581428	LINC01392
HPV	HPV16	NC_001526.2			chr7	q33	GRCh37/hg19	135465341		Tumor	Not given	HIVID	25581428
HPV	HPV16	NC_001526.2			chr7	q33	GRCh37/hg19	137852889		Tumor	Not given	HIVID	25581428
HPV	HPV16	NC_001526.2			chr7	q36.1	GRCh37/hg19	148299729		Tumor	Not given	HIVID	25581428	C7orf33
HPV	HPV16	NC_001526.2			chr8	p23.1	GRCh37/hg19	6380941		Tumor	Not given	HIVID	25581428
HPV	HPV16	NC_001526.2			chr8	p11.23	GRCh37/hg19	37338945		Tumor	Not given	HIVID	25581428	LINC01605
HPV	HPV16	NC_001526.2			chr8	q21.3	GRCh37/hg19	92785204		Tumor	Not given	HIVID	25581428
HPV	HPV16	NC_001526.2			chr8	q21.3	GRCh37/hg19	92785256		Tumor	Not given	HIVID	25581428
HPV	HPV16	NC_001526.2			chr8	q23.3	GRCh37/hg19	116772262		Tumor	Not given	HIVID	25581428
HPV	HPV16	NC_001526.2			chr8	q24.13	GRCh37/hg19	127175382		Tumor	Not given	HIVID	25581428
HPV	HPV16	NC_001526.2			chr9	p24.2	GRCh37/hg19	3604833		Tumor	Not given	HIVID	25581428
HPV	HPV16	NC_001526.2			chr9	q22.32	GRCh37/hg19	97382123		Tumor	Not given	HIVID	25581428	FBP1
HPV	HPV16	NC_001526.2			chr9	q31.1	GRCh37/hg19	105872211		Tumor	Not given	HIVID	25581428
HPV	HPV16	NC_001526.2			chr9	q31.3	GRCh37/hg19	113004135		Tumor	Not given	HIVID	25581428
HPV	HPV16	NC_001526.2			chr9	q34.3	GRCh37/hg19	138307232		Tumor	Not given	HIVID	25581428
HPV	HPV16	NC_001526.2			chrX	p22.33	GRCh37/hg19	3558578		Tumor	Not given	HIVID	25581428	PRKX
HPV	HPV16	NC_001526.2			chrX	p22.32	GRCh37/hg19	5888848		Tumor	Not given	HIVID	25581428	NLGN4X
HPV	HPV16	NC_001526.2			chrX	p11.4	GRCh37/hg19	38842341		Tumor	Not given	HIVID	25581428
HPV	HPV16	NC_001526.2			chrX	p11.23	GRCh37/hg19	46760753		Tumor	Not given	HIVID	25581428
HPV	HPV16	NC_001526.2			chrX	q12	GRCh37/hg19	67380341		Tumor	Not given	HIVID	25581428	OPHN1
HPV	HPV16	NC_001526.2			chrX	q21.31	GRCh37/hg19	91553910		Tumor	Not given	HIVID	25581428	PCDH11X
HPV	HPV16	NC_001526.2			chrX	q22.1	GRCh37/hg19	98375114		Tumor	Not given	HIVID	25581428
HPV	HPV16	NC_001526.2			chrX	q23	GRCh37/hg19	111842350		Tumor	Not given	HIVID	25581428
HPV	HPV16	NC_001526.2			chrX	q23	GRCh37/hg19	111842479		Tumor	Not given	HIVID	25581428
HPV	HPV16	NC_001526.2			chrX	q23	GRCh37/hg19	111842528		Tumor	Not given	HIVID	25581428
HPV	HPV16	NC_001526.2			chrX	q23	GRCh37/hg19	111851319		Tumor	Not given	HIVID	25581428
HPV	HPV16	NC_001526.2			chrX	q25	GRCh37/hg19	123354247		Tumor	Not given	HIVID	25581428
HPV	HPV16	NC_001526.2			chr1	p36.21	GRCh37/hg19	16010121		Tumor	Not given	HIVID	25581428	PLEKHM2
HPV	HPV16	NC_001526.2			chr1	p36.21	GRCh37/hg19	16074990		Tumor	Not given	HIVID	25581428	SLC25A34-AS1
HPV	HPV16	NC_001526.2			chr1	p31.2	GRCh37/hg19	69363790		Tumor	Not given	HIVID	25581428	LOC105378783
HPV	HPV16	NC_001526.2			chr1	p22.3	GRCh37/hg19	84914525		Tumor	Not given	HIVID	25581428
HPV	HPV16	NC_001526.2			chr10	q24.32	GRCh37/hg19	103883153		Tumor	Not given	HIVID	25581428	PPRC1
HPV	HPV16	NC_001526.2			chr10	q26.13	GRCh37/hg19	124053275		Tumor	Not given	HIVID	25581428	BTBD16
HPV	HPV16	NC_001526.2			chr11	p14.3	GRCh37/hg19	23900697		Tumor	Not given	HIVID	25581428
HPV	HPV16	NC_001526.2			chr11	q22.1	GRCh37/hg19	100657270		Tumor	Not given	HIVID	25581428	ARHGAP42
HPV	HPV16	NC_001526.2			chr11	q25	GRCh37/hg19	131375845		Tumor	Not given	HIVID	25581428	NTM
HPV	HPV16	NC_001526.2			chr13	q12.11	GRCh37/hg19	20940412		Tumor	Not given	HIVID	25581428
HPV	HPV16	NC_001526.2			chr13	q31.3	GRCh37/hg19	92294945		Tumor	Not given	HIVID	25581428	GPC5
HPV	HPV16	NC_001526.2			chr13	q32.1	GRCh37/hg19	97955501		Tumor	Not given	HIVID	25581428	MBNL2
HPV	HPV16	NC_001526.2			chr14	q21.3	GRCh37/hg19	48679040		Tumor	Not given	HIVID	25581428	LOC101927483
HPV	HPV16	NC_001526.2			chr14	q21.3	GRCh37/hg19	50483070		Tumor	Not given	HIVID	25581428	LINC01599
HPV	HPV16	NC_001526.2			chr14	q31.3	GRCh37/hg19	86182026		Tumor	Not given	HIVID	25581428
HPV	HPV16	NC_001526.2			chr15	q24.1	GRCh37/hg19	74454062		Tumor	Not given	HIVID	25581428
HPV	HPV16	NC_001526.2			chr15	q26.1	GRCh37/hg19	94009998		Tumor	Not given	HIVID	25581428	LOC105370982
HPV	HPV16	NC_001526.2			chr16	p12.1	GRCh37/hg19	25134508		Tumor	Not given	HIVID	25581428	LCMT1
HPV	HPV16	NC_001526.2			chr16	p12.1	GRCh37/hg19	26283221		Tumor	Not given	HIVID	25581428
HPV	HPV16	NC_001526.2			chr16	q23.1	GRCh37/hg19	78875923		Tumor	Not given	HIVID	25581428	WWOX
HPV	HPV16	NC_001526.2			chr17	p12	GRCh37/hg19	13516729		Tumor	Not given	HIVID	25581428
HPV	HPV16	NC_001526.2			chr18	q11.1	GRCh37/hg19	18744256		Tumor	Not given	HIVID	25581428	LOC107985161
HPV	HPV16	NC_001526.2			chr2	p25.3	GRCh37/hg19	2401910		Tumor	Not given	HIVID	25581428
HPV	HPV16	NC_001526.2			chr2	p23.3	GRCh37/hg19	27792294		Tumor	Not given	HIVID	25581428
HPV	HPV16	NC_001526.2			chr2	p11.2	GRCh37/hg19	85844111		Tumor	Not given	HIVID	25581428	USP39
HPV	HPV16	NC_001526.2			chr2	q22.1	GRCh37/hg19	137775199		Tumor	Not given	HIVID	25581428	THSD7B
HPV	HPV16	NC_001526.2			chr2	q32.3	GRCh37/hg19	194657049		Tumor	Not given	HIVID	25581428
HPV	HPV16	NC_001526.2			chr2	q33.3	GRCh37/hg19	206446164		Tumor	Not given	HIVID	25581428	PARD3B
HPV	HPV16	NC_001526.2			chr22	q13.2	GRCh37/hg19	41729246		Tumor	Not given	HIVID	25581428	ZC3H7B
HPV	HPV16	NC_001526.2			chr3	p14.3	GRCh37/hg19	55448398		Tumor	Not given	HIVID	25581428
HPV	HPV16	NC_001526.2			chr3	p12.1	GRCh37/hg19	83515017		Tumor	Not given	HIVID	25581428
HPV	HPV16	NC_001526.2			chr3	q24	GRCh37/hg19	145725258		Tumor	Not given	HIVID	25581428
HPV	HPV16	NC_001526.2			chr3	q24	GRCh37/hg19	147385119		Tumor	Not given	HIVID	25581428
HPV	HPV16	NC_001526.2			chr3	q24	GRCh37/hg19	147385149		Tumor	Not given	HIVID	25581428
HPV	HPV16	NC_001526.2			chr3	q24	GRCh37/hg19	147385214		Tumor	Not given	HIVID	25581428
HPV	HPV16	NC_001526.2			chr3	q24	GRCh37/hg19	147385828		Tumor	Not given	HIVID	25581428
HPV	HPV16	NC_001526.2			chr3	q24	GRCh37/hg19	147385894		Tumor	Not given	HIVID	25581428
HPV	HPV16	NC_001526.2			chr3	q26.1	GRCh37/hg19	165263985		Tumor	Not given	HIVID	25581428
HPV	HPV16	NC_001526.2			chr3	q28	GRCh37/hg19	188953683		Tumor	Not given	HIVID	25581428	TPRG1
HPV	HPV16	NC_001526.2			chr4	q21.21	GRCh37/hg19	79954903		Tumor	Not given	HIVID	25581428	LINC01088
HPV	HPV16	NC_001526.2			chr4	q26	GRCh37/hg19	116903619		Tumor	Not given	HIVID	25581428
HPV	HPV16	NC_001526.2			chr5	q13.2	GRCh37/hg19	70932225		Tumor	Not given	HIVID	25581428	MCCC2
HPV	HPV16	NC_001526.2			chr5	q34	GRCh37/hg19	159997031		Tumor	Not given	HIVID	25581428	ATP10B
HPV	HPV16	NC_001526.2			chr6	q13	GRCh37/hg19	74358405		Tumor	Not given	HIVID	25581428	SLC17A5
HPV	HPV16	NC_001526.2			chr6	q15	GRCh37/hg19	90350635		Tumor	Not given	HIVID	25581428	LOC101929057
HPV	HPV16	NC_001526.2			chr6	q15	GRCh37/hg19	91549855		Tumor	Not given	HIVID	25581428	LOC107986623
HPV	HPV16	NC_001526.2			chr7	p14.1	GRCh37/hg19	40041157		Tumor	Not given	HIVID	25581428	CDK13
HPV	HPV16	NC_001526.2			chr7	p14.1	GRCh37/hg19	40041203		Tumor	Not given	HIVID	25581428	CDK13
HPV	HPV16	NC_001526.2			chr7	p14.1	GRCh37/hg19	40041232		Tumor	Not given	HIVID	25581428	CDK13
HPV	HPV16	NC_001526.2			chr7	p14.1	GRCh37/hg19	40041252		Tumor	Not given	HIVID	25581428	CDK13
HPV	HPV16	NC_001526.2			chr7	p14.1	GRCh37/hg19	40041279		Tumor	Not given	HIVID	25581428	CDK13
HPV	HPV16	NC_001526.2			chr7	p14.1	GRCh37/hg19	40041297		Tumor	Not given	HIVID	25581428	CDK13
HPV	HPV16	NC_001526.2			chr7	p14.1	GRCh37/hg19	40041325		Tumor	Not given	HIVID	25581428	CDK13
HPV	HPV16	NC_001526.2			chr7	p14.1	GRCh37/hg19	40041395		Tumor	Not given	HIVID	25581428	CDK13
HPV	HPV16	NC_001526.2			chr7	p14.1	GRCh37/hg19	40041503		Tumor	Not given	HIVID	25581428	CDK13
HPV	HPV16	NC_001526.2			chr7	p14.1	GRCh37/hg19	40044805		Tumor	Not given	HIVID	25581428	CDK13
HPV	HPV16	NC_001526.2			chr7	p14.1	GRCh37/hg19	40053572		Tumor	Not given	HIVID	25581428	CDK13
HPV	HPV16	NC_001526.2			chr7	p14.1	GRCh37/hg19	40054442		Tumor	Not given	HIVID	25581428	CDK13
HPV	HPV16	NC_001526.2			chr7	p14.1	GRCh37/hg19	40054518		Tumor	Not given	HIVID	25581428	CDK13
HPV	HPV16	NC_001526.2			chr7	p14.1	GRCh37/hg19	40054855		Tumor	Not given	HIVID	25581428	CDK13
HPV	HPV16	NC_001526.2			chr7	p14.1	GRCh37/hg19	40056452		Tumor	Not given	HIVID	25581428	CDK13
HPV	HPV16	NC_001526.2			chr7	p14.1	GRCh37/hg19	40056499		Tumor	Not given	HIVID	25581428	CDK13
HPV	HPV16	NC_001526.2			chr7	p14.1	GRCh37/hg19	40056544		Tumor	Not given	HIVID	25581428	CDK13
HPV	HPV16	NC_001526.2			chr7	p14.1	GRCh37/hg19	40056566		Tumor	Not given	HIVID	25581428	CDK13
HPV	HPV16	NC_001526.2			chr7	p14.1	GRCh37/hg19	40061219		Tumor	Not given	HIVID	25581428	CDK13
HPV	HPV16	NC_001526.2			chr7	p14.1	GRCh37/hg19	40061251		Tumor	Not given	HIVID	25581428	CDK13
HPV	HPV16	NC_001526.2			chr7	p14.1	GRCh37/hg19	40061299		Tumor	Not given	HIVID	25581428	CDK13
HPV	HPV16	NC_001526.2			chr7	p14.1	GRCh37/hg19	40061324		Tumor	Not given	HIVID	25581428	CDK13
HPV	HPV16	NC_001526.2			chr7	p14.1	GRCh37/hg19	40061370		Tumor	Not given	HIVID	25581428	CDK13
HPV	HPV16	NC_001526.2			chr7	p14.1	GRCh37/hg19	40061393		Tumor	Not given	HIVID	25581428	CDK13
HPV	HPV16	NC_001526.2			chr7	p14.1	GRCh37/hg19	40061408		Tumor	Not given	HIVID	25581428	CDK13
HPV	HPV16	NC_001526.2			chr7	p14.1	GRCh37/hg19	40061434		Tumor	Not given	HIVID	25581428	CDK13
HPV	HPV16	NC_001526.2			chr7	p14.1	GRCh37/hg19	40061462		Tumor	Not given	HIVID	25581428	CDK13
HPV	HPV16	NC_001526.2			chr7	p14.1	GRCh37/hg19	40061479		Tumor	Not given	HIVID	25581428	CDK13
HPV	HPV16	NC_001526.2			chr7	p14.1	GRCh37/hg19	40061495		Tumor	Not given	HIVID	25581428	CDK13
HPV	HPV16	NC_001526.2			chr7	p14.1	GRCh37/hg19	40088270		Tumor	Not given	HIVID	25581428	CDK13
HPV	HPV16	NC_001526.2			chr7	p11.2	GRCh37/hg19	55156093		Tumor	Not given	HIVID	25581428	EGFR
HPV	HPV16	NC_001526.2			chr7	q11.23	GRCh37/hg19	72421789		Tumor	Not given	HIVID	25581428
HPV	HPV16	NC_001526.2			chr7	q11.23	GRCh37/hg19	75043112		Tumor	Not given	HIVID	25581428	NSUN5P1
HPV	HPV16	NC_001526.2			chr7	q21.2	GRCh37/hg19	92467442		Tumor	Not given	HIVID	25581428	LOC101927497
HPV	HPV16	NC_001526.2			chr7	q22.2	GRCh37/hg19	104156846		Tumor	Not given	HIVID	25581428	LHFPL3
HPV	HPV16	NC_001526.2			chr7	q36.3	GRCh37/hg19	157782880		Tumor	Not given	HIVID	25581428	PTPRN2
HPV	HPV16	NC_001526.2			chr8	p23.2	GRCh37/hg19	5407998		Tumor	Not given	HIVID	25581428
HPV	HPV16	NC_001526.2			chr8	p23.2	GRCh37/hg19	5408030		Tumor	Not given	HIVID	25581428
HPV	HPV16	NC_001526.2			chr8	p12	GRCh37/hg19	32910813		Tumor	Not given	HIVID	25581428
HPV	HPV16	NC_001526.2			chr8	q13.1	GRCh37/hg19	66509802		Tumor	Not given	HIVID	25581428
HPV	HPV16	NC_001526.2			chr8	q23.3	GRCh37/hg19	116325322		Tumor	Not given	HIVID	25581428
HPV	HPV16	NC_001526.2			chr8	q24.13	GRCh37/hg19	125277599		Tumor	Not given	HIVID	25581428	LOC107986973
HPV	HPV16	NC_001526.2			chr9	q22.32	GRCh37/hg19	98904388		Tumor	Not given	HIVID	25581428
HPV	HPV16	NC_001526.2			chrX	q22.1	GRCh37/hg19	99863590		Tumor	Not given	HIVID	25581428	LOC105373298
HPV	HPV16	NC_001526.2			chrX	q23	GRCh37/hg19	115888921		Tumor	Not given	HIVID	25581428
HPV	HPV16	NC_001526.2			chrX	q27.1	GRCh37/hg19	139865908		Tumor	Not given	HIVID	25581428	CDR1
HPV	HPV16	NC_001526.2			chr1	p31.1	GRCh37/hg19	78682250		Tumor	Not given	HIVID	25581428
HPV	HPV16	NC_001526.2			chr1	p13.2	GRCh37/hg19	112993973		Tumor	Not given	HIVID	25581428	CTTNBP2NL
HPV	HPV16	NC_001526.2			chr10	p15.3	GRCh37/hg19	2779814		Tumor	Not given	HIVID	25581428
HPV	HPV16	NC_001526.2			chr10	q23.1	GRCh37/hg19	86833117		Tumor	Not given	HIVID	25581428
HPV	HPV16	NC_001526.2			chr18	q22.3	GRCh37/hg19	71426342		Tumor	Not given	HIVID	25581428	LOC105372191
HPV	HPV16	NC_001526.2			chr18	q22.3	GRCh37/hg19	71426461		Tumor	Not given	HIVID	25581428	LOC105372191
HPV	HPV16	NC_001526.2			chr2	p24.1	GRCh37/hg19	22376180		Tumor	Not given	HIVID	25581428
HPV	HPV16	NC_001526.2			chr2	q35	GRCh37/hg19	216091452		Tumor	Not given	HIVID	25581428
HPV	HPV16	NC_001526.2			chr2	q37.1	GRCh37/hg19	233205211		Tumor	Not given	HIVID	25581428	DIS3L2
HPV	HPV16	NC_001526.2			chr20	q13.12	GRCh37/hg19	43980295		Tumor	Not given	HIVID	25581428
HPV	HPV16	NC_001526.2			chr3	q29	GRCh37/hg19	196802530		Tumor	Not given	HIVID	25581428	DLG1
HPV	HPV16	NC_001526.2			chr4	p16.3	GRCh37/hg19	13103		Tumor	Not given	HIVID	25581428
HPV	HPV16	NC_001526.2			chr4	p15.2	GRCh37/hg19	21492487		Tumor	Not given	HIVID	25581428	KCNIP4
HPV	HPV16	NC_001526.2			chr4	p11	GRCh37/hg19	48478793		Tumor	Not given	HIVID	25581428
HPV	HPV16	NC_001526.2			chr4	q13.3	GRCh37/hg19	72406165		Tumor	Not given	HIVID	25581428	SLC4A4
HPV	HPV16	NC_001526.2			chr4	q35.2	GRCh37/hg19	191040638		Tumor	Not given	HIVID	25581428
HPV	HPV16	NC_001526.2			chr5	q33.3	GRCh37/hg19	159760631		Tumor	Not given	HIVID	25581428	CCNJL
HPV	HPV16	NC_001526.2			chr9	p13.3	GRCh37/hg19	33284321		Tumor	Not given	HIVID	25581428
HPV	HPV16	NC_001526.2			chr12	q24.32	GRCh37/hg19	126601042		Tumor	Not given	HIVID	25581428	LOC107984447
HPV	HPV16	NC_001526.2			chr5	p13.1	GRCh37/hg19	42231941		Tumor	Not given	HIVID	25581428
HPV	HPV16	NC_001526.2			chr5	q14.3	GRCh37/hg19	91851108		Tumor	Not given	HIVID	25581428
HPV	HPV16	NC_001526.2			chr6	q13	GRCh37/hg19	75633927		Tumor	Not given	HIVID	25581428
HPV	HPV16	NC_001526.2			chr6	q13	GRCh37/hg19	75633968		Tumor	Not given	HIVID	25581428
HPV	HPV16	NC_001526.2			chr6	q13	GRCh37/hg19	75733795		Tumor	Not given	HIVID	25581428
HPV	HPV16	NC_001526.2			chr6	q13	GRCh37/hg19	75733857		Tumor	Not given	HIVID	25581428
HPV	HPV16	NC_001526.2			chr6	q13	GRCh37/hg19	75733908		Tumor	Not given	HIVID	25581428
HPV	HPV16	NC_001526.2			chr19	q13.13	GRCh37/hg19	38476403		Tumor	Not given	HIVID	25581428	SIPA1L3
HPV					chr10	q26.12	GRCh37/hg19	122374772		Tumor	Not given	HIVID	25581428
HPV					chr15	q22.31	GRCh37/hg19	64753233		Tumor	Not given	HIVID	25581428	ZNF609
HPV					chr15	q22.31	GRCh37/hg19	64753286		Tumor	Not given	HIVID	25581428	ZNF609
HPV					chr15	q22.31	GRCh37/hg19	64753317		Tumor	Not given	HIVID	25581428	ZNF609
HPV					chr15	q22.31	GRCh37/hg19	64753322		Tumor	Not given	HIVID	25581428	ZNF609
HPV					chr16	q23.2	GRCh37/hg19	79912360		Tumor	Not given	HIVID	25581428
HPV					chr17	p13.3	GRCh37/hg19	1257841		Tumor	Not given	HIVID	25581428	YWHAE
HPV					chr20	p12.2	GRCh37/hg19	11308915		Tumor	Not given	HIVID	25581428	LOC105372529
HPV					chr22	q13.31	GRCh37/hg19	45515946		Tumor	Not given	HIVID	25581428
HPV					chr4	p15.2	GRCh37/hg19	22307739		Tumor	Not given	HIVID	25581428
HPV					chr5	q32	GRCh37/hg19	146751762		Tumor	Not given	HIVID	25581428	STK32A
HPV					chr5	q35.2	GRCh37/hg19	174231749		Tumor	Not given	HIVID	25581428
HPV					chr5	q35.2	GRCh37/hg19	174250145		Tumor	Not given	HIVID	25581428	LOC105377742
HPV					chr6	q24.1	GRCh37/hg19	140718268		Tumor	Not given	HIVID	25581428
HPV	HPV16	NC_001526.2			chr1	q32.2	GRCh37/hg19	209518901		Tumor	Not given	HIVID	25581428
HPV	HPV16	NC_001526.2			chr15	q14	GRCh37/hg19	39328312		Tumor	Not given	HIVID	25581428
HPV	HPV16	NC_001526.2			chr15	q14	GRCh37/hg19	39352633		Tumor	Not given	HIVID	25581428
HPV	HPV16	NC_001526.2			chr15	q14	GRCh37/hg19	39352705		Tumor	Not given	HIVID	25581428
HPV	HPV16	NC_001526.2			chr15	q14	GRCh37/hg19	39360782		Tumor	Not given	HIVID	25581428
HPV	HPV16	NC_001526.2			chr15	q14	GRCh37/hg19	39364386		Tumor	Not given	HIVID	25581428
HPV	HPV16	NC_001526.2			chr15	q14	GRCh37/hg19	39384547		Tumor	Not given	HIVID	25581428
HPV	HPV16	NC_001526.2			chr15	q14	GRCh37/hg19	39435703		Tumor	Not given	HIVID	25581428
HPV	HPV16	NC_001526.2			chr15	q14	GRCh37/hg19	39441292		Tumor	Not given	HIVID	25581428
HPV	HPV16	NC_001526.2			chr15	q14	GRCh37/hg19	39446856		Tumor	Not given	HIVID	25581428
HPV	HPV16	NC_001526.2			chr18	p11.21	GRCh37/hg19	14094009		Tumor	Not given	HIVID	25581428	ZNF519
HPV	HPV16	NC_001526.2			chr2	q33.1	GRCh37/hg19	200896744		Tumor	Not given	HIVID	25581428
HPV	HPV16	NC_001526.2			chr2	q33.1	GRCh37/hg19	200896787		Tumor	Not given	HIVID	25581428
HPV	HPV16	NC_001526.2			chr2	q33.1	GRCh37/hg19	200896791		Tumor	Not given	HIVID	25581428
HPV	HPV16	NC_001526.2			chr2	q33.1	GRCh37/hg19	200911847		Tumor	Not given	HIVID	25581428
HPV	HPV16	NC_001526.2			chr2	q33.1	GRCh37/hg19	200915695		Tumor	Not given	HIVID	25581428
HPV	HPV16	NC_001526.2			chr2	q33.1	GRCh37/hg19	200922180		Tumor	Not given	HIVID	25581428
HPV	HPV16	NC_001526.2			chr2	q33.1	GRCh37/hg19	200967234		Tumor	Not given	HIVID	25581428
HPV	HPV16	NC_001526.2			chr2	q33.1	GRCh37/hg19	200967534		Tumor	Not given	HIVID	25581428
HPV	HPV16	NC_001526.2			chr10	q21.3	GRCh37/hg19	64731035		Tumor	Not given	HIVID	25581428
HPV	HPV16	NC_001526.2			chr10	q26.3	GRCh37/hg19	132422299		Tumor	Not given	HIVID	25581428
HPV	HPV16	NC_001526.2			chr17	q21.32	GRCh37/hg19	46998366		Tumor	Not given	HIVID	25581428	UBE2Z
HPV	HPV16	NC_001526.2			chr17	q21.32	GRCh37/hg19	46998420		Tumor	Not given	HIVID	25581428	UBE2Z
HPV	HPV16	NC_001526.2			chr17	q21.32	GRCh37/hg19	46998444		Tumor	Not given	HIVID	25581428	UBE2Z
HPV	HPV16	NC_001526.2			chr17	q21.32	GRCh37/hg19	46998465		Tumor	Not given	HIVID	25581428	UBE2Z
HPV	HPV16	NC_001526.2			chr17	q21.32	GRCh37/hg19	46998550		Tumor	Not given	HIVID	25581428	UBE2Z
HPV	HPV16	NC_001526.2			chr17	q21.32	GRCh37/hg19	46998575		Tumor	Not given	HIVID	25581428	UBE2Z
HPV	HPV16	NC_001526.2			chr4	p16.1	GRCh37/hg19	6012881		Tumor	Not given	HIVID	25581428	C4orf50
HPV	HPV16	NC_001526.2			chr9	q21.31	GRCh37/hg19	82185253		Tumor	Not given	HIVID	25581428
HPV	HPV18	AY262282.1			chr4	p16.3	GRCh37/hg19	1766170		Tumor	Not given	HIVID	25581428
HPV	HPV18	AY262282.1			chr4	p16.3	GRCh37/hg19	1766226		Tumor	Not given	HIVID	25581428
HPV	HPV18	AY262282.1			chr4	p16.3	GRCh37/hg19	1766256		Tumor	Not given	HIVID	25581428
HPV	HPV18	AY262282.1			chr4	p16.3	GRCh37/hg19	1766285		Tumor	Not given	HIVID	25581428
HPV	HPV18	AY262282.1			chr4	p16.3	GRCh37/hg19	1766339		Tumor	Not given	HIVID	25581428
HPV	HPV18	AY262282.1			chr4	p16.3	GRCh37/hg19	1766468		Tumor	Not given	HIVID	25581428
HPV	HPV18	AY262282.1			chr4	p16.3	GRCh37/hg19	1766490		Tumor	Not given	HIVID	25581428
HPV	HPV18	AY262282.1			chr4	p16.3	GRCh37/hg19	1772277		Tumor	Not given	HIVID	25581428
HPV	HPV18	AY262282.1			chr4	p16.3	GRCh37/hg19	1783904		Tumor	Not given	HIVID	25581428
HPV	HPV18	AY262282.1			chr4	p16.3	GRCh37/hg19	1913650		Tumor	Not given	HIVID	25581428	NSD2
HPV	HPV18	AY262282.1			chr4	p16.3	GRCh37/hg19	1913675		Tumor	Not given	HIVID	25581428	NSD2
HPV	HPV18	AY262282.1			chr4	p16.3	GRCh37/hg19	1913696		Tumor	Not given	HIVID	25581428	NSD2
HPV	HPV18	AY262282.1			chr5	q31.1	GRCh37/hg19	135388851		Tumor	Not given	HIVID	25581428	TGFBI
HPV	HPV18	AY262282.1			chr7	q11.23	GRCh37/hg19	73139446		Tumor	Not given	HIVID	25581428
HPV	HPV16	NC_001526.2			chr10	p15.1	GRCh37/hg19	4659381		Tumor	Not given	HIVID	25581428
HPV	HPV16	NC_001526.2			chr10	p15.1	GRCh37/hg19	4770143		Tumor	Not given	HIVID	25581428	LOC105376375
HPV	HPV18	AY262282.1			chr8	p11.21	GRCh37/hg19	42152198		Tumor	Not given	HIVID	25581428	IKBKB
HPV	HPV16	NC_001526.2			chr13	q22.1	GRCh37/hg19	73869554		Tumor	Not given	HIVID	25581428
HPV	HPV16	NC_001526.2			chr13	q22.1	GRCh37/hg19	73869601		Tumor	Not given	HIVID	25581428
HPV	HPV16	NC_001526.2			chr13	q22.1	GRCh37/hg19	73972296		Tumor	Not given	HIVID	25581428
HPV	HPV16	NC_001526.2			chr13	q22.1	GRCh37/hg19	73972336		Tumor	Not given	HIVID	25581428
HPV	HPV16	NC_001526.2			chr13	q22.1	GRCh37/hg19	73972364		Tumor	Not given	HIVID	25581428
HPV	HPV16	NC_001526.2			chr13	q22.1	GRCh37/hg19	73972368		Tumor	Not given	HIVID	25581428
HPV	HPV16	NC_001526.2			chr19	p13.3	GRCh37/hg19	1221785		Tumor	Not given	HIVID	25581428	STK11
HPV	HPV16	NC_001526.2			chr19	p13.3	GRCh37/hg19	1228413		Tumor	Not given	HIVID	25581428
HPV	HPV16	NC_001526.2			chr2	p24.1	GRCh37/hg19	19758386		Tumor	Not given	HIVID	25581428
HPV	HPV16	NC_001526.2			chr2	p24.1	GRCh37/hg19	19799758		Tumor	Not given	HIVID	25581428	LOC105373459
HPV	HPV16	NC_001526.2			chr2	p24.1	GRCh37/hg19	19804972		Tumor	Not given	HIVID	25581428	LOC105373459
HPV	HPV16	NC_001526.2			chr2	q32.1	GRCh37/hg19	183812763		Tumor	Not given	HIVID	25581428	NCKAP1
HPV	HPV16	NC_001526.2			chr2	q32.1	GRCh37/hg19	183813155		Tumor	Not given	HIVID	25581428	NCKAP1
HPV	HPV16	NC_001526.2			chr2	q32.1	GRCh37/hg19	183834443		Tumor	Not given	HIVID	25581428	NCKAP1
HPV	HPV18	AY262282.1			chr3	q23	GRCh37/hg19	140013931		Tumor	Not given	HIVID	25581428	CLSTN2
HPV	HPV18	AY262282.1			chr3	q23	GRCh37/hg19	140013975		Tumor	Not given	HIVID	25581428	CLSTN2
HPV	HPV18	AY262282.1			chr3	q23	GRCh37/hg19	140014154		Tumor	Not given	HIVID	25581428	CLSTN2
HPV	HPV16	NC_001526.2			chr10	q11.21	GRCh37/hg19	42400259		Tumor	Not given	HIVID	25581428
HPV	HPV16	NC_001526.2			chr2	q31.2	GRCh37/hg19	178141307		Tumor	Not given	HIVID	25581428
HPV	HPV16	NC_001526.2			chr4	q13.3	GRCh37/hg19	74706623		Tumor	Not given	HIVID	25581428
HPV	HPV16	NC_001526.2			chr1	p36.13	GRCh37/hg19	18490679		Tumor	Not given	HIVID	25581428
HPV	HPV16	NC_001526.2			chr1	p35.3	GRCh37/hg19	29499645		Tumor	Not given	HIVID	25581428	SRSF4
HPV	HPV16	NC_001526.2			chr1	p34.2	GRCh37/hg19	42651929		Tumor	Not given	HIVID	25581428	FOXJ3
HPV	HPV16	NC_001526.2			chr1	p31.3	GRCh37/hg19	66957363		Tumor	Not given	HIVID	25581428
HPV	HPV16	NC_001526.2			chr1	q23.1	GRCh37/hg19	156640162		Tumor	Not given	HIVID	25581428	NES
HPV	HPV16	NC_001526.2			chr1	q32.1	GRCh37/hg19	201200567		Tumor	Not given	HIVID	25581428
HPV	HPV16	NC_001526.2			chr1	q42.12	GRCh37/hg19	226575836		Tumor	Not given	HIVID	25581428	PARP1
HPV	HPV16	NC_001526.2			chr1	q42.13	GRCh37/hg19	228757321		Tumor	Not given	HIVID	25581428
HPV	HPV16	NC_001526.2			chr1	q42.2	GRCh37/hg19	234552481		Tumor	Not given	HIVID	25581428	TARBP1
HPV	HPV16	NC_001526.2			chr10	p12.1	GRCh37/hg19	28803082		Tumor	Not given	HIVID	25581428
HPV	HPV16	NC_001526.2			chr10	q21.1	GRCh37/hg19	58400042		Tumor	Not given	HIVID	25581428
HPV	HPV16	NC_001526.2			chr10	q21.3	GRCh37/hg19	66298392		Tumor	Not given	HIVID	25581428
HPV	HPV16	NC_001526.2			chr10	q24.2	GRCh37/hg19	100709022		Tumor	Not given	HIVID	25581428	HPSE2
HPV	HPV16	NC_001526.2			chr10	q24.31	GRCh37/hg19	102538753		Tumor	Not given	HIVID	25581428	PAX2
HPV	HPV16	NC_001526.2			chr10	q25.1	GRCh37/hg19	110877666		Tumor	Not given	HIVID	25581428
HPV	HPV16	NC_001526.2			chr10	q26.11	GRCh37/hg19	121418695		Tumor	Not given	HIVID	25581428	BAG3
HPV	HPV16	NC_001526.2			chr11	p14.3	GRCh37/hg19	25010409		Tumor	Not given	HIVID	25581428	LUZP2
HPV	HPV16	NC_001526.2			chr11	p13	GRCh37/hg19	32312827		Tumor	Not given	HIVID	25581428
HPV	HPV16	NC_001526.2			chr11	q12.3	GRCh37/hg19	62595529		Tumor	Not given	HIVID	25581428	STX5
HPV	HPV16	NC_001526.2			chr11	q22.3	GRCh37/hg19	104691546		Tumor	Not given	HIVID	25581428
HPV	HPV16	NC_001526.2			chr11	q23.2	GRCh37/hg19	112907261		Tumor	Not given	HIVID	25581428	NCAM1
HPV	HPV16	NC_001526.2			chr12	p13.33	GRCh37/hg19	458933		Tumor	Not given	HIVID	25581428	KDM5A
HPV	HPV16	NC_001526.2			chr12	p12.3	GRCh37/hg19	15748448		Tumor	Not given	HIVID	25581428	PTPRO
HPV	HPV16	NC_001526.2			chr12	p12.3	GRCh37/hg19	19626991		Tumor	Not given	HIVID	25581428	AEBP2
HPV	HPV16	NC_001526.2			chr12	p12.1	GRCh37/hg19	22449567		Tumor	Not given	HIVID	25581428	ST8SIA1
HPV	HPV16	NC_001526.2			chr12	q15	GRCh37/hg19	69298300		Tumor	Not given	HIVID	25581428	CPM
HPV	HPV16	NC_001526.2			chr12	q23.2	GRCh37/hg19	102606764		Tumor	Not given	HIVID	25581428
HPV	HPV16	NC_001526.2			chr13	q12.3	GRCh37/hg19	31646640		Tumor	Not given	HIVID	25581428
HPV	HPV16	NC_001526.2			chr13	q14.11	GRCh37/hg19	41943317		Tumor	Not given	HIVID	25581428	NAA16
HPV	HPV16	NC_001526.2			chr13	q14.13	GRCh37/hg19	46633722		Tumor	Not given	HIVID	25581428
HPV	HPV16	NC_001526.2			chr13	q22.3	GRCh37/hg19	78822176		Tumor	Not given	HIVID	25581428	RNF219-AS1
HPV	HPV16	NC_001526.2			chr13	q31.3	GRCh37/hg19	90986833		Tumor	Not given	HIVID	25581428
HPV	HPV16	NC_001526.2			chr13	q31.3	GRCh37/hg19	91805163		Tumor	Not given	HIVID	25581428	LINC00379
HPV	HPV16	NC_001526.2			chr13	q33.3	GRCh37/hg19	107429290		Tumor	Not given	HIVID	25581428	LOC105370349
HPV	HPV16	NC_001526.2			chr14	q23.1	GRCh37/hg19	60529275		Tumor	Not given	HIVID	25581428
HPV	HPV16	NC_001526.2			chr14	q23.2	GRCh37/hg19	63148587		Tumor	Not given	HIVID	25581428
HPV	HPV16	NC_001526.2			chr15	q11.2	GRCh37/hg19	22331560		Tumor	Not given	HIVID	25581428	LOC101927079
HPV	HPV16	NC_001526.2			chr15	q11.2	GRCh37/hg19	23443363		Tumor	Not given	HIVID	25581428	GOLGA8DP
HPV	HPV16	NC_001526.2			chr15	q11.2	GRCh37/hg19	24173887		Tumor	Not given	HIVID	25581428	LOC107984787
HPV	HPV16	NC_001526.2			chr15	q14	GRCh37/hg19	35365375		Tumor	Not given	HIVID	25581428
HPV	HPV16	NC_001526.2			chr15	q14	GRCh37/hg19	39676062		Tumor	Not given	HIVID	25581428
HPV	HPV16	NC_001526.2			chr15	q21.1	GRCh37/hg19	48732987		Tumor	Not given	HIVID	25581428	FBN1
HPV	HPV16	NC_001526.2			chr15	q25.3	GRCh37/hg19	88193325		Tumor	Not given	HIVID	25581428
HPV	HPV16	NC_001526.2			chr16	p13.3	GRCh37/hg19	6461662		Tumor	Not given	HIVID	25581428	RBFOX1
HPV	HPV16	NC_001526.2			chr16	p11.2	GRCh37/hg19	29010766		Tumor	Not given	HIVID	25581428
HPV	HPV16	NC_001526.2			chr16	q12.1	GRCh37/hg19	47304384		Tumor	Not given	HIVID	25581428	ITFG1
HPV	HPV16	NC_001526.2			chr17	p12	GRCh37/hg19	11968621		Tumor	Not given	HIVID	25581428	MAP2K4
HPV	HPV16	NC_001526.2			chr17	p11.2	GRCh37/hg19	16375924		Tumor	Not given	HIVID	25581428	LRRC75A
HPV	HPV16	NC_001526.2			chr17	p11.2	GRCh37/hg19	19227537		Tumor	Not given	HIVID	25581428	EPN2
HPV	HPV16	NC_001526.2			chr17	q22	GRCh37/hg19	51143910		Tumor	Not given	HIVID	25581428
HPV	HPV16	NC_001526.2			chr17	q23.3	GRCh37/hg19	61391614		Tumor	Not given	HIVID	25581428	TANC2
HPV	HPV16	NC_001526.2			chr17	q24.2	GRCh37/hg19	65253724		Tumor	Not given	HIVID	25581428	LOC101928021
HPV	HPV16	NC_001526.2			chr18	q23	GRCh37/hg19	74536212		Tumor	Not given	HIVID	25581428	ZNF236
HPV	HPV16	NC_001526.2			chr19	q11	GRCh37/hg19	27732012		Tumor	Not given	HIVID	25581428
HPV	HPV16	NC_001526.2			chr2	p22.3	GRCh37/hg19	33096430		Tumor	Not given	HIVID	25581428	LINC00486
HPV	HPV16	NC_001526.2			chr2	p16.1	GRCh37/hg19	59913051		Tumor	Not given	HIVID	25581428
HPV	HPV16	NC_001526.2			chr2	q13	GRCh37/hg19	114224273		Tumor	Not given	HIVID	25581428	CBWD2
HPV	HPV16	NC_001526.2			chr2	q14.1	GRCh37/hg19	115151339		Tumor	Not given	HIVID	25581428
HPV	HPV16	NC_001526.2			chr2	q14.3	GRCh37/hg19	127456188		Tumor	Not given	HIVID	25581428
HPV	HPV16	NC_001526.2			chr2	q21.1	GRCh37/hg19	132068676		Tumor	Not given	HIVID	25581428
HPV	HPV16	NC_001526.2			chr2	q21.2	GRCh37/hg19	133925398		Tumor	Not given	HIVID	25581428	NCKAP5
HPV	HPV16	NC_001526.2			chr2	q24.3	GRCh37/hg19	169697204		Tumor	Not given	HIVID	25581428	NOSTRIN
HPV	HPV16	NC_001526.2			chr2	q32.1	GRCh37/hg19	186375304		Tumor	Not given	HIVID	25581428
HPV	HPV16	NC_001526.2			chr2	q34	GRCh37/hg19	215125185		Tumor	Not given	HIVID	25581428	SPAG16
HPV	HPV16	NC_001526.2			chr20	p12.1	GRCh37/hg19	15027485		Tumor	Not given	HIVID	25581428	MACROD2
HPV	HPV16	NC_001526.2			chr20	q13.2	GRCh37/hg19	51981089		Tumor	Not given	HIVID	25581428	TSHZ2
HPV	HPV16	NC_001526.2			chr21	q21.1	GRCh37/hg19	17127261		Tumor	Not given	HIVID	25581428	USP25
HPV	HPV16	NC_001526.2			chr3	p22.2	GRCh37/hg19	36643004		Tumor	Not given	HIVID	25581428
HPV	HPV16	NC_001526.2			chr3	p14.3	GRCh37/hg19	56231554		Tumor	Not given	HIVID	25581428	ERC2
HPV	HPV16	NC_001526.2			chr3	p14.2	GRCh37/hg19	60580069		Tumor	Not given	HIVID	25581428	FHIT
HPV	HPV16	NC_001526.2			chr3	p14.2	GRCh37/hg19	60580080		Tumor	Not given	HIVID	25581428	FHIT
HPV	HPV16	NC_001526.2			chr3	p14.2	GRCh37/hg19	60580108		Tumor	Not given	HIVID	25581428	FHIT
HPV	HPV16	NC_001526.2			chr3	p14.2	GRCh37/hg19	60580141		Tumor	Not given	HIVID	25581428	FHIT
HPV	HPV16	NC_001526.2			chr3	p14.2	GRCh37/hg19	60580151		Tumor	Not given	HIVID	25581428	FHIT
HPV	HPV16	NC_001526.2			chr3	p14.2	GRCh37/hg19	60585819		Tumor	Not given	HIVID	25581428	FHIT
HPV	HPV16	NC_001526.2			chr3	p14.2	GRCh37/hg19	60585847		Tumor	Not given	HIVID	25581428	FHIT
HPV	HPV16	NC_001526.2			chr3	p14.2	GRCh37/hg19	60585890		Tumor	Not given	HIVID	25581428	FHIT
HPV	HPV16	NC_001526.2			chr3	p14.2	GRCh37/hg19	60585914		Tumor	Not given	HIVID	25581428	FHIT
HPV	HPV16	NC_001526.2			chr3	p14.2	GRCh37/hg19	60585918		Tumor	Not given	HIVID	25581428	FHIT
HPV	HPV16	NC_001526.2			chr3	p14.2	GRCh37/hg19	60585961		Tumor	Not given	HIVID	25581428	FHIT
HPV	HPV16	NC_001526.2			chr3	p14.2	GRCh37/hg19	60585977		Tumor	Not given	HIVID	25581428	FHIT
HPV	HPV16	NC_001526.2			chr3	p12.3	GRCh37/hg19	74228327		Tumor	Not given	HIVID	25581428
HPV	HPV16	NC_001526.2			chr3	q11.2	GRCh37/hg19	94520574		Tumor	Not given	HIVID	25581428
HPV	HPV16	NC_001526.2			chr3	q12.1	GRCh37/hg19	99991335		Tumor	Not given	HIVID	25581428	TBC1D23
HPV	HPV16	NC_001526.2			chr3	q13.12	GRCh37/hg19	107741132		Tumor	Not given	HIVID	25581428
HPV	HPV16	NC_001526.2			chr3	q13.33	GRCh37/hg19	120894068		Tumor	Not given	HIVID	25581428	STXBP5L
HPV	HPV16	NC_001526.2			chr3	q13.33	GRCh37/hg19	121480742		Tumor	Not given	HIVID	25581428
HPV	HPV16	NC_001526.2			chr3	q29	GRCh37/hg19	193734627		Tumor	Not given	HIVID	25581428	LINC02028
HPV	HPV16	NC_001526.2			chr4	p15.33	GRCh37/hg19	14314315		Tumor	Not given	HIVID	25581428
HPV	HPV16	NC_001526.2			chr4	q22.3	GRCh37/hg19	96831579		Tumor	Not given	HIVID	25581428
HPV	HPV16	NC_001526.2			chr4	q24	GRCh37/hg19	102384687		Tumor	Not given	HIVID	25581428
HPV	HPV16	NC_001526.2			chr4	q26	GRCh37/hg19	118077866		Tumor	Not given	HIVID	25581428
HPV	HPV16	NC_001526.2			chr4	q28.3	GRCh37/hg19	137021546		Tumor	Not given	HIVID	25581428
HPV	HPV16	NC_001526.2			chr4	q32.3	GRCh37/hg19	167628031		Tumor	Not given	HIVID	25581428
HPV	HPV16	NC_001526.2			chr4	q32.3	GRCh37/hg19	167628115		Tumor	Not given	HIVID	25581428
HPV	HPV16	NC_001526.2			chr4	q34.3	GRCh37/hg19	179843213		Tumor	Not given	HIVID	25581428
HPV	HPV16	NC_001526.2			chr5	q14.1	GRCh37/hg19	77267628		Tumor	Not given	HIVID	25581428
HPV	HPV16	NC_001526.2			chr5	q33.1	GRCh37/hg19	151625693		Tumor	Not given	HIVID	25581428	LINC01933
HPV	HPV16	NC_001526.2			chr6	q14.3	GRCh37/hg19	87896891		Tumor	Not given	HIVID	25581428	ZNF292
HPV	HPV16	NC_001526.2			chr6	q15	GRCh37/hg19	90222236		Tumor	Not given	HIVID	25581428
HPV	HPV16	NC_001526.2			chr6	q16.3	GRCh37/hg19	103582421		Tumor	Not given	HIVID	25581428
HPV	HPV16	NC_001526.2			chr6	q25.3	GRCh37/hg19	157836879		Tumor	Not given	HIVID	25581428	ZDHHC14
HPV	HPV16	NC_001526.2			chr6	q26	GRCh37/hg19	163020528		Tumor	Not given	HIVID	25581428	PRKN
HPV	HPV16	NC_001526.2			chr6	q27	GRCh37/hg19	166241837		Tumor	Not given	HIVID	25581428	PDE10A
HPV	HPV16	NC_001526.2			chr6	q27	GRCh37/hg19	170832848		Tumor	Not given	HIVID	25581428
HPV	HPV16	NC_001526.2			chr7	p13	GRCh37/hg19	44399590		Tumor	Not given	HIVID	25581428
HPV	HPV16	NC_001526.2			chr7	p13	GRCh37/hg19	44588738		Tumor	Not given	HIVID	25581428
HPV	HPV16	NC_001526.2			chr7	p12.2	GRCh37/hg19	50187723		Tumor	Not given	HIVID	25581428	SPATA48
HPV	HPV16	NC_001526.2			chr7	q11.21	GRCh37/hg19	66996546		Tumor	Not given	HIVID	25581428
HPV	HPV16	NC_001526.2			chr7	q31.33	GRCh37/hg19	125117549		Tumor	Not given	HIVID	25581428
HPV	HPV16	NC_001526.2			chr7	q31.33	GRCh37/hg19	126055728		Tumor	Not given	HIVID	25581428
HPV	HPV16	NC_001526.2			chr7	q32.3	GRCh37/hg19	132009205		Tumor	Not given	HIVID	25581428	PLXNA4
HPV	HPV16	NC_001526.2			chr7	q36.1	GRCh37/hg19	149464397		Tumor	Not given	HIVID	25581428	ZNF467
HPV	HPV16	NC_001526.2			chr8	p21.2	GRCh37/hg19	27318384		Tumor	Not given	HIVID	25581428	CHRNA2
HPV	HPV16	NC_001526.2			chr8	p12	GRCh37/hg19	29028167		Tumor	Not given	HIVID	25581428	KIF13B
HPV	HPV16	NC_001526.2			chr8	q11.1	GRCh37/hg19	47525784		Tumor	Not given	HIVID	25581428	ASNSP1
HPV	HPV16	NC_001526.2			chr8	q12.3	GRCh37/hg19	63328882		Tumor	Not given	HIVID	25581428
HPV	HPV16	NC_001526.2			chr8	q24.12	GRCh37/hg19	120078663		Tumor	Not given	HIVID	25581428
HPV	HPV16	NC_001526.2			chr8	q24.23	GRCh37/hg19	139247656		Tumor	Not given	HIVID	25581428	FAM135B
HPV	HPV16	NC_001526.2			chr9	p24.3	GRCh37/hg19	709056		Tumor	Not given	HIVID	25581428
HPV	HPV16	NC_001526.2			chr9	p23	GRCh37/hg19	12947443		Tumor	Not given	HIVID	25581428
HPV	HPV16	NC_001526.2			chr9	p21.3	GRCh37/hg19	21098987		Tumor	Not given	HIVID	25581428
HPV	HPV16	NC_001526.2			chr9	q21.11	GRCh37/hg19	69234037		Tumor	Not given	HIVID	25581428	LOC728877
HPV	HPV16	NC_001526.2			chr9	q21.13	GRCh37/hg19	76900393		Tumor	Not given	HIVID	25581428
HPV	HPV16	NC_001526.2			chr9	q22.33	GRCh37/hg19	99550070		Tumor	Not given	HIVID	25581428
HPV	HPV16	NC_001526.2			chr9	q31.1	GRCh37/hg19	103979956		Tumor	Not given	HIVID	25581428
HPV	HPV16	NC_001526.2			chr9	q33.1	GRCh37/hg19	120772555		Tumor	Not given	HIVID	25581428	LOC105376246
HPV	HPV16	NC_001526.2			chrX	p22.32	GRCh37/hg19	5470144		Tumor	Not given	HIVID	25581428
HPV	HPV16	NC_001526.2			chrX	p21.2	GRCh37/hg19	30476792		Tumor	Not given	HIVID	25581428
HPV	HPV16	NC_001526.2			chrX	q12	GRCh37/hg19	65040981		Tumor	Not given	HIVID	25581428	LOC100130724
HPV	HPV16	NC_001526.2			chrX	q21.33	GRCh37/hg19	93702256		Tumor	Not given	HIVID	25581428
HPV	HPV16	NC_001526.2			chrX	q28	GRCh37/hg19	153636009		Tumor	Not given	HIVID	25581428	DNASE1L1
HPV					chr1	p36.12	GRCh37/hg19	22382329		Tumor	Not given	HIVID	25581428	CDC42
HPV					chr1	p34.3	GRCh37/hg19	35660386		Tumor	Not given	HIVID	25581428
HPV					chr1	p32.2	GRCh37/hg19	58712294		Tumor	Not given	HIVID	25581428	DAB1
HPV					chr1	p31.3	GRCh37/hg19	67062046		Tumor	Not given	HIVID	25581428	SGIP1
HPV					chr1	p31.1	GRCh37/hg19	81119978		Tumor	Not given	HIVID	25581428
HPV					chr1	p31.1	GRCh37/hg19	84846681		Tumor	Not given	HIVID	25581428	UOX
HPV					chr1	p21.3	GRCh37/hg19	96913526		Tumor	Not given	HIVID	25581428	EEF1A1P11
HPV					chr1	p21.2	GRCh37/hg19	100079901		Tumor	Not given	HIVID	25581428
HPV					chr1	p13.2	GRCh37/hg19	114763977		Tumor	Not given	HIVID	25581428
HPV					chr1	p13.2	GRCh37/hg19	115205615		Tumor	Not given	HIVID	25581428	DENND2C
HPV					chr1	p13.2	GRCh37/hg19	115249836		Tumor	Not given	HIVID	25581428	NRAS
HPV					chr1	p13.2	GRCh37/hg19	115257370		Tumor	Not given	HIVID	25581428	NRAS
HPV					chr1	p13.2	GRCh37/hg19	115257436		Tumor	Not given	HIVID	25581428	NRAS
HPV					chr1	p13.2	GRCh37/hg19	115257481		Tumor	Not given	HIVID	25581428	NRAS
HPV					chr1	p13.2	GRCh37/hg19	115257512		Tumor	Not given	HIVID	25581428	NRAS
HPV					chr1	q21.1	GRCh37/hg19	142824506		Tumor	Not given	HIVID	25581428
HPV					chr1	q23.3	GRCh37/hg19	163244883		Tumor	Not given	HIVID	25581428	RGS5
HPV					chr1	q24.1	GRCh37/hg19	166166515		Tumor	Not given	HIVID	25581428	LOC112268276
HPV					chr1	q24.3	GRCh37/hg19	171943526		Tumor	Not given	HIVID	25581428	DNM3
HPV					chr1	q25.2	GRCh37/hg19	178776188		Tumor	Not given	HIVID	25581428	RALGPS2
HPV					chr1	q25.3	GRCh37/hg19	183251566		Tumor	Not given	HIVID	25581428	NMNAT2
HPV					chr1	q31.1	GRCh37/hg19	186511581		Tumor	Not given	HIVID	25581428
HPV					chr1	q31.3	GRCh37/hg19	196256684		Tumor	Not given	HIVID	25581428	KCNT2
HPV					chr1	q31.3	GRCh37/hg19	196614865		Tumor	Not given	HIVID	25581428
HPV					chr1	q31.3	GRCh37/hg19	196807904		Tumor	Not given	HIVID	25581428
HPV					chr1	q32.2	GRCh37/hg19	207496609		Tumor	Not given	HIVID	25581428	CD55
HPV					chr1	q42.12	GRCh37/hg19	226180828		Tumor	Not given	HIVID	25581428	SDE2
HPV					chr1	q42.2	GRCh37/hg19	233022470		Tumor	Not given	HIVID	25581428	LOC101927711
HPV					chr1	q43	GRCh37/hg19	239894874		Tumor	Not given	HIVID	25581428	CHRM3
HPV					chr1	q43	GRCh37/hg19	241529518		Tumor	Not given	HIVID	25581428
HPV					chr1	q44	GRCh37/hg19	248503261		Tumor	Not given	HIVID	25581428
HPV					chr10	p12.31	GRCh37/hg19	21208716		Tumor	Not given	HIVID	25581428	NEBL
HPV					chr10	p12.31	GRCh37/hg19	21208769		Tumor	Not given	HIVID	25581428	NEBL
HPV					chr10	p12.31	GRCh37/hg19	21208792		Tumor	Not given	HIVID	25581428	NEBL
HPV					chr10	p12.31	GRCh37/hg19	21214643		Tumor	Not given	HIVID	25581428	NEBL
HPV					chr10	p12.31	GRCh37/hg19	21214676		Tumor	Not given	HIVID	25581428	NEBL
HPV					chr10	p12.31	GRCh37/hg19	21214744		Tumor	Not given	HIVID	25581428	NEBL
HPV					chr10	p12.31	GRCh37/hg19	21224835		Tumor	Not given	HIVID	25581428	NEBL
HPV					chr10	p12.31	GRCh37/hg19	21237142		Tumor	Not given	HIVID	25581428	NEBL
HPV					chr10	p12.31	GRCh37/hg19	21244716		Tumor	Not given	HIVID	25581428	NEBL
HPV					chr10	p12.31	GRCh37/hg19	21244751		Tumor	Not given	HIVID	25581428	NEBL
HPV					chr10	p12.31	GRCh37/hg19	21244781		Tumor	Not given	HIVID	25581428	NEBL
HPV					chr10	p12.31	GRCh37/hg19	21244871		Tumor	Not given	HIVID	25581428	NEBL
HPV					chr10	p12.31	GRCh37/hg19	21245965		Tumor	Not given	HIVID	25581428	NEBL
HPV					chr10	p12.31	GRCh37/hg19	21252434		Tumor	Not given	HIVID	25581428	NEBL
HPV					chr10	p12.31	GRCh37/hg19	21252778		Tumor	Not given	HIVID	25581428	NEBL
HPV					chr10	p12.31	GRCh37/hg19	21252869		Tumor	Not given	HIVID	25581428	NEBL
HPV					chr10	p12.31	GRCh37/hg19	21252894		Tumor	Not given	HIVID	25581428	NEBL
HPV					chr10	p12.31	GRCh37/hg19	21262979		Tumor	Not given	HIVID	25581428	NEBL
HPV					chr10	p12.31	GRCh37/hg19	21263018		Tumor	Not given	HIVID	25581428	NEBL
HPV					chr10	p11.22	GRCh37/hg19	33677790		Tumor	Not given	HIVID	25581428
HPV					chr10	p11.21	GRCh37/hg19	34935527		Tumor	Not given	HIVID	25581428	PARD3
HPV					chr10	q21.1	GRCh37/hg19	55434760		Tumor	Not given	HIVID	25581428
HPV					chr10	q22.2	GRCh37/hg19	75041960		Tumor	Not given	HIVID	25581428	CFAP70
HPV					chr10	q23.1	GRCh37/hg19	82171799		Tumor	Not given	HIVID	25581428	PRXL2A
HPV					chr10	q23.1	GRCh37/hg19	85631190		Tumor	Not given	HIVID	25581428
HPV					chr10	q23.33	GRCh37/hg19	96064794		Tumor	Not given	HIVID	25581428	PLCE1
HPV					chr10	q24.2	GRCh37/hg19	100072862		Tumor	Not given	HIVID	25581428
HPV					chr10	q25.3	GRCh37/hg19	116704367		Tumor	Not given	HIVID	25581428	TRUB1
HPV					chr10	q26.11	GRCh37/hg19	120818948		Tumor	Not given	HIVID	25581428	EIF3A
HPV					chr10	q26.11	GRCh37/hg19	121262371		Tumor	Not given	HIVID	25581428	RGS10
HPV					chr10	q26.3	GRCh37/hg19	130909087		Tumor	Not given	HIVID	25581428
HPV					chr11	p15.4	GRCh37/hg19	8998582		Tumor	Not given	HIVID	25581428
HPV					chr11	p15.4	GRCh37/hg19	9742338		Tumor	Not given	HIVID	25581428	SWAP70
HPV					chr11	p15.4	GRCh37/hg19	10555762		Tumor	Not given	HIVID	25581428	RNF141
HPV					chr11	p15.2	GRCh37/hg19	15059947		Tumor	Not given	HIVID	25581428
HPV					chr11	p15.1	GRCh37/hg19	20609872		Tumor	Not given	HIVID	25581428
HPV					chr11	p15.1	GRCh37/hg19	21061885		Tumor	Not given	HIVID	25581428	NELL1
HPV					chr11	p14.3	GRCh37/hg19	21816513		Tumor	Not given	HIVID	25581428	LOC102723370
HPV					chr11	p12	GRCh37/hg19	43195291		Tumor	Not given	HIVID	25581428
HPV					chr11	p11.12	GRCh37/hg19	50229053		Tumor	Not given	HIVID	25581428	LOC107984330
HPV					chr11	p11.12	GRCh37/hg19	51572156		Tumor	Not given	HIVID	25581428
HPV					chr11	q12.1	GRCh37/hg19	59324774		Tumor	Not given	HIVID	25581428	LOC102723575
HPV					chr11	q13.4	GRCh37/hg19	73907175		Tumor	Not given	HIVID	25581428	PPME1
HPV					chr11	q23.1	GRCh37/hg19	110515054		Tumor	Not given	HIVID	25581428	ARHGAP20
HPV					chr11	q23.2	GRCh37/hg19	113835602		Tumor	Not given	HIVID	25581428
HPV					chr11	q23.3	GRCh37/hg19	119687400		Tumor	Not given	HIVID	25581428
HPV					chr11	q24.1	GRCh37/hg19	123784700		Tumor	Not given	HIVID	25581428
HPV					chr11	q24.3	GRCh37/hg19	129119309		Tumor	Not given	HIVID	25581428
HPV					chr11	q24.3	GRCh37/hg19	129617944		Tumor	Not given	HIVID	25581428
HPV					chr12	p13.33	GRCh37/hg19	2286739		Tumor	Not given	HIVID	25581428	CACNA1C
HPV					chr12	p13.2	GRCh37/hg19	10100473		Tumor	Not given	HIVID	25581428
HPV					chr12	p13.1	GRCh37/hg19	12967176		Tumor	Not given	HIVID	25581428	DDX47
HPV					chr12	p12.3	GRCh37/hg19	15950909		Tumor	Not given	HIVID	25581428
HPV					chr12	p11.22	GRCh37/hg19	27804742		Tumor	Not given	HIVID	25581428	PPFIBP1
HPV					chr12	p11.21	GRCh37/hg19	33140365		Tumor	Not given	HIVID	25581428
HPV					chr12	q12	GRCh37/hg19	38844551		Tumor	Not given	HIVID	25581428
HPV					chr12	q12	GRCh37/hg19	45766647		Tumor	Not given	HIVID	25581428	ANO6
HPV					chr12	q14.1	GRCh37/hg19	59181560		Tumor	Not given	HIVID	25581428	LOC100506869
HPV					chr12	q14.3	GRCh37/hg19	67036175		Tumor	Not given	HIVID	25581428	GRIP1
HPV					chr12	q21.1	GRCh37/hg19	73716059		Tumor	Not given	HIVID	25581428	LOC105369839
HPV					chr12	q21.33	GRCh37/hg19	89864374		Tumor	Not given	HIVID	25581428	POC1B
HPV					chr12	q23.1	GRCh37/hg19	96411603		Tumor	Not given	HIVID	25581428	LTA4H
HPV					chr12	q23.3	GRCh37/hg19	107571957		Tumor	Not given	HIVID	25581428
HPV					chr12	q24.11	GRCh37/hg19	110232881		Tumor	Not given	HIVID	25581428	TRPV4
HPV					chr12	q24.11	GRCh37/hg19	110444228		Tumor	Not given	HIVID	25581428	ANKRD13A
HPV					chr13	q13.3	GRCh37/hg19	38635819		Tumor	Not given	HIVID	25581428
HPV					chr13	q14.13	GRCh37/hg19	46966107		Tumor	Not given	HIVID	25581428
HPV					chr13	q14.3	GRCh37/hg19	54400365		Tumor	Not given	HIVID	25581428	LINC00558
HPV					chr13	q32.1	GRCh37/hg19	97748449		Tumor	Not given	HIVID	25581428
HPV					chr13	q33.2	GRCh37/hg19	105447569		Tumor	Not given	HIVID	25581428	LOC107984606
HPV					chr13	q33.2	GRCh37/hg19	105447774		Tumor	Not given	HIVID	25581428	LOC107984606
HPV					chr13	q33.2	GRCh37/hg19	106616604		Tumor	Not given	HIVID	25581428
HPV					chr13	q33.3	GRCh37/hg19	109032910		Tumor	Not given	HIVID	25581428
HPV					chr13	q34	GRCh37/hg19	114847125		Tumor	Not given	HIVID	25581428	RASA3
HPV					chr14	q21.1	GRCh37/hg19	38058557		Tumor	Not given	HIVID	25581428
HPV					chr14	q21.1	GRCh37/hg19	38069507		Tumor	Not given	HIVID	25581428	TTC6
HPV					chr14	q21.1	GRCh37/hg19	38101899		Tumor	Not given	HIVID	25581428	TTC6
HPV					chr14	q21.1	GRCh37/hg19	38104545		Tumor	Not given	HIVID	25581428	TTC6
HPV					chr14	q21.1	GRCh37/hg19	38123524		Tumor	Not given	HIVID	25581428	TTC6
HPV					chr14	q21.1	GRCh37/hg19	43485598		Tumor	Not given	HIVID	25581428
HPV					chr14	q21.2	GRCh37/hg19	43647064		Tumor	Not given	HIVID	25581428
HPV					chr14	q22.1	GRCh37/hg19	52601965		Tumor	Not given	HIVID	25581428
HPV					chr14	q23.1	GRCh37/hg19	62065915		Tumor	Not given	HIVID	25581428	FLJ22447
HPV					chr14	q24.2	GRCh37/hg19	72885947		Tumor	Not given	HIVID	25581428
HPV					chr14	q24.3	GRCh37/hg19	75651763		Tumor	Not given	HIVID	25581428
HPV					chr14	q32.11	GRCh37/hg19	90266606		Tumor	Not given	HIVID	25581428	EFCAB11
HPV					chr14	q32.11	GRCh37/hg19	90284606		Tumor	Not given	HIVID	25581428	EFCAB11
HPV					chr14	q32.11	GRCh37/hg19	90288385		Tumor	Not given	HIVID	25581428	EFCAB11
HPV					chr14	q32.11	GRCh37/hg19	90288408		Tumor	Not given	HIVID	25581428	EFCAB11
HPV					chr14	q32.2	GRCh37/hg19	97758230		Tumor	Not given	HIVID	25581428
HPV					chr15	q12	GRCh37/hg19	26912677		Tumor	Not given	HIVID	25581428	GABRB3
HPV					chr15	q14	GRCh37/hg19	35388496		Tumor	Not given	HIVID	25581428	LOC105370765
HPV					chr15	q15.1	GRCh37/hg19	42111912		Tumor	Not given	HIVID	25581428	MAPKBP1
HPV					chr15	q21.1	GRCh37/hg19	45397493		Tumor	Not given	HIVID	25581428	DUOX2
HPV					chr15	q21.2	GRCh37/hg19	51833043		Tumor	Not given	HIVID	25581428
HPV					chr15	q22.2	GRCh37/hg19	59895809		Tumor	Not given	HIVID	25581428
HPV					chr15	q22.2	GRCh37/hg19	62428621		Tumor	Not given	HIVID	25581428
HPV					chr15	q25.1	GRCh37/hg19	80655836		Tumor	Not given	HIVID	25581428
HPV					chr16	p13.3	GRCh37/hg19	5696716		Tumor	Not given	HIVID	25581428	RBFOX1
HPV					chr16	p13.3	GRCh37/hg19	7400995		Tumor	Not given	HIVID	25581428	RBFOX1
HPV					chr16	p13.13	GRCh37/hg19	11454162		Tumor	Not given	HIVID	25581428	LOC105371082
HPV					chr16	p13.13	GRCh37/hg19	11924766		Tumor	Not given	HIVID	25581428
HPV					chr16	p13.12	GRCh37/hg19	14634418		Tumor	Not given	HIVID	25581428	PARN
HPV					chr16	p13.11	GRCh37/hg19	16238511		Tumor	Not given	HIVID	25581428
HPV					chr16	p11.2	GRCh37/hg19	29977770		Tumor	Not given	HIVID	25581428	TMEM219
HPV					chr16	p11.2	GRCh37/hg19	32145970		Tumor	Not given	HIVID	25581428
HPV					chr16	q12.1	GRCh37/hg19	47301477		Tumor	Not given	HIVID	25581428	ITFG1
HPV					chr16	q21	GRCh37/hg19	57462515		Tumor	Not given	HIVID	25581428	CIAPIN1
HPV					chr16	q21	GRCh37/hg19	59190418		Tumor	Not given	HIVID	25581428
HPV					chr16	q21	GRCh37/hg19	60945936		Tumor	Not given	HIVID	25581428
HPV					chr16	q24.1	GRCh37/hg19	84747476		Tumor	Not given	HIVID	25581428	USP10
HPV					chr17	p13.1	GRCh37/hg19	8847371		Tumor	Not given	HIVID	25581428	PIK3R5
HPV					chr17	p13.1	GRCh37/hg19	9239455		Tumor	Not given	HIVID	25581428	STX8
HPV					chr17	p12	GRCh37/hg19	13976847		Tumor	Not given	HIVID	25581428	COX10
HPV					chr17	p11.2	GRCh37/hg19	17640869		Tumor	Not given	HIVID	25581428	RAI1
HPV					chr17	p11.2	GRCh37/hg19	18268881		Tumor	Not given	HIVID	25581428
HPV					chr17	p11.2	GRCh37/hg19	19861395		Tumor	Not given	HIVID	25581428	AKAP10
HPV					chr17	p11.1	GRCh37/hg19	22261278		Tumor	Not given	HIVID	25581428
HPV					chr17	q12	GRCh37/hg19	34448940		Tumor	Not given	HIVID	25581428
HPV					chr17	q21.2	GRCh37/hg19	39911034		Tumor	Not given	HIVID	25581428	JUP
HPV					chr17	q21.33	GRCh37/hg19	47927866		Tumor	Not given	HIVID	25581428
HPV					chr17	q24.2	GRCh37/hg19	66233365		Tumor	Not given	HIVID	25581428	AMZ2
HPV					chr17	q24.3	GRCh37/hg19	70275709		Tumor	Not given	HIVID	25581428
HPV					chr17	q25.3	GRCh37/hg19	78766133		Tumor	Not given	HIVID	25581428	RPTOR
HPV					chr18	p11.22	GRCh37/hg19	10091312		Tumor	Not given	HIVID	25581428	LOC105371984
HPV					chr18	q11.2	GRCh37/hg19	19345130		Tumor	Not given	HIVID	25581428	MIB1
HPV					chr18	q12.1	GRCh37/hg19	28636098		Tumor	Not given	HIVID	25581428
HPV					chr18	q12.1	GRCh37/hg19	28636617		Tumor	Not given	HIVID	25581428
HPV					chr18	q12.1	GRCh37/hg19	28693289		Tumor	Not given	HIVID	25581428	DSCAS
HPV					chr18	q12.2	GRCh37/hg19	36854576		Tumor	Not given	HIVID	25581428	MIR924HG
HPV					chr18	q21.1	GRCh37/hg19	45575256		Tumor	Not given	HIVID	25581428	ZBTB7C
HPV					chr18	q21.2	GRCh37/hg19	51559611		Tumor	Not given	HIVID	25581428
HPV					chr18	q21.32	GRCh37/hg19	57536045		Tumor	Not given	HIVID	25581428
HPV					chr18	q21.33	GRCh37/hg19	60633130		Tumor	Not given	HIVID	25581428
HPV					chr18	q23	GRCh37/hg19	77434553		Tumor	Not given	HIVID	25581428	LOC284241
HPV					chr19	p13.3	GRCh37/hg19	351592		Tumor	Not given	HIVID	25581428
HPV					chr19	p13.2	GRCh37/hg19	8499219		Tumor	Not given	HIVID	25581428	2019-03-02
HPV					chr19	q12	GRCh37/hg19	30157679		Tumor	Not given	HIVID	25581428	PLEKHF1
HPV					chr19	q12	GRCh37/hg19	31734467		Tumor	Not given	HIVID	25581428	TSHZ3
HPV					chr19	q13.12	GRCh37/hg19	35796720		Tumor	Not given	HIVID	25581428	MAG
HPV					chr19	q13.2	GRCh37/hg19	40949295		Tumor	Not given	HIVID	25581428
HPV					chr19	q13.33	GRCh37/hg19	49117015		Tumor	Not given	HIVID	25581428	FAM83E
HPV					chr19	q13.41	GRCh37/hg19	53363158		Tumor	Not given	HIVID	25581428	ZNF320
HPV					chr2	p25.3	GRCh37/hg19	4297875		Tumor	Not given	HIVID	25581428
HPV					chr2	p24.2	GRCh37/hg19	18259807		Tumor	Not given	HIVID	25581428
HPV					chr2	p24.1	GRCh37/hg19	21466198		Tumor	Not given	HIVID	25581428	LOC105374317
HPV					chr2	p22.2	GRCh37/hg19	37328031		Tumor	Not given	HIVID	25581428	EIF2AK2
HPV					chr2	p13.3	GRCh37/hg19	68751834		Tumor	Not given	HIVID	25581428	APLF
HPV					chr2	p13.3	GRCh37/hg19	70396100		Tumor	Not given	HIVID	25581428	C2orf42
HPV					chr2	p13.2	GRCh37/hg19	72646827		Tumor	Not given	HIVID	25581428	EXOC6B
HPV					chr2	p12	GRCh37/hg19	75304964		Tumor	Not given	HIVID	25581428	TACR1
HPV					chr2	p12	GRCh37/hg19	75705556		Tumor	Not given	HIVID	25581428
HPV					chr2	p11.2	GRCh37/hg19	84514775		Tumor	Not given	HIVID	25581428	LOC107985905
HPV					chr2	q11.2	GRCh37/hg19	100650342		Tumor	Not given	HIVID	25581428	AFF3
HPV					chr2	q13	GRCh37/hg19	113854572		Tumor	Not given	HIVID	25581428
HPV					chr2	q14.2	GRCh37/hg19	121994103		Tumor	Not given	HIVID	25581428	TFCP2L1
HPV					chr2	q14.3	GRCh37/hg19	124302731		Tumor	Not given	HIVID	25581428
HPV					chr2	q14.3	GRCh37/hg19	124302777		Tumor	Not given	HIVID	25581428
HPV					chr2	q14.3	GRCh37/hg19	125440589		Tumor	Not given	HIVID	25581428	CNTNAP5
HPV					chr2	q14.3	GRCh37/hg19	126810186		Tumor	Not given	HIVID	25581428
HPV					chr2	q22.3	GRCh37/hg19	147038897		Tumor	Not given	HIVID	25581428	LOC105373667
HPV					chr2	q24.3	GRCh37/hg19	165322408		Tumor	Not given	HIVID	25581428
HPV					chr2	q31.2	GRCh37/hg19	179167791		Tumor	Not given	HIVID	25581428	OSBPL6
HPV					chr2	q32.1	GRCh37/hg19	185329174		Tumor	Not given	HIVID	25581428	LOC105373779
HPV					chr2	q33.1	GRCh37/hg19	201008948		Tumor	Not given	HIVID	25581428
HPV					chr2	q33.1	GRCh37/hg19	202179603		Tumor	Not given	HIVID	25581428	FLACC1
HPV					chr2	q33.2	GRCh37/hg19	204766200		Tumor	Not given	HIVID	25581428
HPV					chr2	q33.3	GRCh37/hg19	205201875		Tumor	Not given	HIVID	25581428
HPV					chr2	q34	GRCh37/hg19	214884115		Tumor	Not given	HIVID	25581428	SPAG16
HPV					chr2	q35	GRCh37/hg19	217769143		Tumor	Not given	HIVID	25581428	LOC101928278
HPV					chr2	q35	GRCh37/hg19	217820437		Tumor	Not given	HIVID	25581428	LOC101928278
HPV					chr2	q36.1	GRCh37/hg19	221762200		Tumor	Not given	HIVID	25581428	LOC107985988
HPV					chr2	q36.3	GRCh37/hg19	229033941		Tumor	Not given	HIVID	25581428
HPV					chr2	q37.3	GRCh37/hg19	242693959		Tumor	Not given	HIVID	25581428	D2HGDH
HPV					chr20	p11.23	GRCh37/hg19	18117531		Tumor	Not given	HIVID	25581428
HPV					chr20	p11.21	GRCh37/hg19	24554181		Tumor	Not given	HIVID	25581428	SYNDIG1
HPV					chr20	q11.21	GRCh37/hg19	31999540		Tumor	Not given	HIVID	25581428	SNTA1
HPV					chr20	q11.23	GRCh37/hg19	36267828		Tumor	Not given	HIVID	25581428
HPV					chr20	q13.13	GRCh37/hg19	48128961		Tumor	Not given	HIVID	25581428	PTGIS
HPV					chr20	q13.2	GRCh37/hg19	50045029		Tumor	Not given	HIVID	25581428	NFATC2
HPV					chr21	p11.2	GRCh37/hg19	10183713		Tumor	Not given	HIVID	25581428	LOC101930100
HPV					chr21	p11.2	GRCh37/hg19	10504838		Tumor	Not given	HIVID	25581428	LOC105372733
HPV					chr21	q21.3	GRCh37/hg19	27707756		Tumor	Not given	HIVID	25581428
HPV					chr22	q13.2	GRCh37/hg19	42221309		Tumor	Not given	HIVID	25581428	CCDC134
HPV					chr22	q13.2	GRCh37/hg19	43148339		Tumor	Not given	HIVID	25581428
HPV					chr3	p26.1	GRCh37/hg19	4775002		Tumor	Not given	HIVID	25581428	ITPR1
HPV					chr3	p24.3	GRCh37/hg19	21800912		Tumor	Not given	HIVID	25581428	ZNF385D
HPV					chr3	p24.2	GRCh37/hg19	26350336		Tumor	Not given	HIVID	25581428
HPV					chr3	p24.1	GRCh37/hg19	30746638		Tumor	Not given	HIVID	25581428
HPV					chr3	p22.3	GRCh37/hg19	35250622		Tumor	Not given	HIVID	25581428	LOC101928135
HPV					chr3	p14.3	GRCh37/hg19	57383344		Tumor	Not given	HIVID	25581428	DNAH12
HPV					chr3	p14.3	GRCh37/hg19	58431374		Tumor	Not given	HIVID	25581428
HPV					chr3	p14.1	GRCh37/hg19	66442396		Tumor	Not given	HIVID	25581428	LRIG1
HPV					chr3	p12.2	GRCh37/hg19	81068182		Tumor	Not given	HIVID	25581428	LINC02027
HPV					chr3	p12.2	GRCh37/hg19	81325698		Tumor	Not given	HIVID	25581428
HPV					chr3	p12.1	GRCh37/hg19	86170383		Tumor	Not given	HIVID	25581428
HPV					chr3	p11.1	GRCh37/hg19	88652608		Tumor	Not given	HIVID	25581428
HPV					chr3	q13.12	GRCh37/hg19	107062074		Tumor	Not given	HIVID	25581428
HPV					chr3	q13.13	GRCh37/hg19	110757776		Tumor	Not given	HIVID	25581428
HPV					chr3	q13.2	GRCh37/hg19	113317417		Tumor	Not given	HIVID	25581428	SIDT1
HPV					chr3	q13.31	GRCh37/hg19	114658878		Tumor	Not given	HIVID	25581428	ZBTB20
HPV					chr3	q13.33	GRCh37/hg19	121649239		Tumor	Not given	HIVID	25581428
HPV					chr3	q22.1	GRCh37/hg19	130989277		Tumor	Not given	HIVID	25581428	NEK11
HPV					chr3	q22.2	GRCh37/hg19	135576740		Tumor	Not given	HIVID	25581428
HPV					chr3	q29	GRCh37/hg19	193168897		Tumor	Not given	HIVID	25581428	ATP13A4
HPV					chr4	p16.3	GRCh37/hg19	2813450		Tumor	Not given	HIVID	25581428	SH3BP2
HPV					chr4	p16.3	GRCh37/hg19	3116539		Tumor	Not given	HIVID	25581428	HTT
HPV					chr4	p15.33	GRCh37/hg19	13251020		Tumor	Not given	HIVID	25581428	LOC105374494
HPV					chr4	p14	GRCh37/hg19	36012473		Tumor	Not given	HIVID	25581428	ARAP2
HPV					chr4	p13	GRCh37/hg19	43917222		Tumor	Not given	HIVID	25581428
HPV					chr4	p12	GRCh37/hg19	47878444		Tumor	Not given	HIVID	25581428
HPV					chr4	q13.1	GRCh37/hg19	63136695		Tumor	Not given	HIVID	25581428
HPV					chr4	q13.1	GRCh37/hg19	66531972		Tumor	Not given	HIVID	25581428	EPHA5
HPV					chr4	q21.3	GRCh37/hg19	87135722		Tumor	Not given	HIVID	25581428
HPV					chr4	q21.3	GRCh37/hg19	87208222		Tumor	Not given	HIVID	25581428	MAPK10
HPV					chr4	q22.1	GRCh37/hg19	89204400		Tumor	Not given	HIVID	25581428
HPV					chr4	q22.1	GRCh37/hg19	90009877		Tumor	Not given	HIVID	25581428	FAM13A
HPV					chr4	q25	GRCh37/hg19	111506320		Tumor	Not given	HIVID	25581428
HPV					chr4	q25	GRCh37/hg19	112770690		Tumor	Not given	HIVID	25581428	LOC105377369
HPV					chr4	q28.3	GRCh37/hg19	132311066		Tumor	Not given	HIVID	25581428
HPV					chr4	q28.3	GRCh37/hg19	133037609		Tumor	Not given	HIVID	25581428
HPV					chr4	q28.3	GRCh37/hg19	135389579		Tumor	Not given	HIVID	25581428	LINC02462
HPV					chr4	q28.3	GRCh37/hg19	136697025		Tumor	Not given	HIVID	25581428
HPV					chr4	q28.3	GRCh37/hg19	139359451		Tumor	Not given	HIVID	25581428
HPV					chr4	q31.22	GRCh37/hg19	146829317		Tumor	Not given	HIVID	25581428	ZNF827
HPV					chr4	q32.1	GRCh37/hg19	158908499		Tumor	Not given	HIVID	25581428	LOC105377509
HPV					chr4	q32.1	GRCh37/hg19	159747809		Tumor	Not given	HIVID	25581428	FNIP2
HPV					chr4	q32.2	GRCh37/hg19	162068608		Tumor	Not given	HIVID	25581428
HPV					chr4	q32.3	GRCh37/hg19	167485532		Tumor	Not given	HIVID	25581428
HPV					chr4	q34.2	GRCh37/hg19	177476837		Tumor	Not given	HIVID	25581428
HPV					chr4	q34.3	GRCh37/hg19	181821397		Tumor	Not given	HIVID	25581428
HPV					chr4	q35.1	GRCh37/hg19	185541642		Tumor	Not given	HIVID	25581428	LINC02365
HPV					chr5	p15.32	GRCh37/hg19	5658889		Tumor	Not given	HIVID	25581428
HPV					chr5	p15.2	GRCh37/hg19	10190771		Tumor	Not given	HIVID	25581428
HPV					chr5	p15.1	GRCh37/hg19	15004301		Tumor	Not given	HIVID	25581428
HPV					chr5	p14.3	GRCh37/hg19	19332502		Tumor	Not given	HIVID	25581428
HPV					chr5	p14.3	GRCh37/hg19	23112707		Tumor	Not given	HIVID	25581428
HPV					chr5	q11.2	GRCh37/hg19	53222942		Tumor	Not given	HIVID	25581428	ARL15
HPV					chr5	q11.2	GRCh37/hg19	53870527		Tumor	Not given	HIVID	25581428	SNX18
HPV					chr5	q12.1	GRCh37/hg19	59633900		Tumor	Not given	HIVID	25581428	PDE4D
HPV					chr5	q12.1	GRCh37/hg19	59767406		Tumor	Not given	HIVID	25581428	PDE4D
HPV					chr5	q12.1	GRCh37/hg19	61089487		Tumor	Not given	HIVID	25581428
HPV					chr5	q12.3	GRCh37/hg19	63492547		Tumor	Not given	HIVID	25581428	RNF180
HPV					chr5	q13.3	GRCh37/hg19	75756150		Tumor	Not given	HIVID	25581428	IQGAP2
HPV					chr5	q23.1	GRCh37/hg19	115782614		Tumor	Not given	HIVID	25581428
HPV					chr5	q33.1	GRCh37/hg19	149964308		Tumor	Not given	HIVID	25581428
HPV					chr5	q33.1	GRCh37/hg19	151861743		Tumor	Not given	HIVID	25581428
HPV					chr5	q34	GRCh37/hg19	163757887		Tumor	Not given	HIVID	25581428	LOC105377703
HPV					chr5	q35.2	GRCh37/hg19	173549121		Tumor	Not given	HIVID	25581428
HPV					chr5	q35.2	GRCh37/hg19	173917346		Tumor	Not given	HIVID	25581428	LINC01411
HPV					chr6	p25.1	GRCh37/hg19	6503263		Tumor	Not given	HIVID	25581428	LY86-AS1
HPV					chr6	p24.3	GRCh37/hg19	9527815		Tumor	Not given	HIVID	25581428
HPV					chr6	p22.3	GRCh37/hg19	23170646		Tumor	Not given	HIVID	25581428	LOC105374974
HPV					chr6	p22.3	GRCh37/hg19	23600014		Tumor	Not given	HIVID	25581428	LOC105374976
HPV					chr6	p21.2	GRCh37/hg19	36700201		Tumor	Not given	HIVID	25581428	RAB44
HPV					chr6	p21.2	GRCh37/hg19	37451147		Tumor	Not given	HIVID	25581428	CCDC167
HPV					chr6	p21.2	GRCh37/hg19	38257336		Tumor	Not given	HIVID	25581428	BTBD9
HPV					chr6	p21.1	GRCh37/hg19	43911481		Tumor	Not given	HIVID	25581428
HPV					chr6	q13	GRCh37/hg19	75783184		Tumor	Not given	HIVID	25581428
HPV					chr6	q14.2	GRCh37/hg19	83958633		Tumor	Not given	HIVID	25581428	ME1
HPV					chr6	q16.1	GRCh37/hg19	93839812		Tumor	Not given	HIVID	25581428
HPV					chr6	q16.1	GRCh37/hg19	98326166		Tumor	Not given	HIVID	25581428
HPV					chr6	q21	GRCh37/hg19	107110283		Tumor	Not given	HIVID	25581428	QRSL1
HPV					chr6	q22.1	GRCh37/hg19	116936678		Tumor	Not given	HIVID	25581428	RSPH4A
HPV					chr6	q22.31	GRCh37/hg19	119080893		Tumor	Not given	HIVID	25581428
HPV					chr6	q22.33	GRCh37/hg19	127154821		Tumor	Not given	HIVID	25581428
HPV					chr6	q23.1	GRCh37/hg19	131072645		Tumor	Not given	HIVID	25581428	LOC105378003
HPV					chr6	q23.3	GRCh37/hg19	135471752		Tumor	Not given	HIVID	25581428
HPV					chr6	q23.3	GRCh37/hg19	135519694		Tumor	Not given	HIVID	25581428
HPV					chr6	q23.3	GRCh37/hg19	138547240		Tumor	Not given	HIVID	25581428	ARFGEF3
HPV					chr6	q25.3	GRCh37/hg19	160086617		Tumor	Not given	HIVID	25581428
HPV					chr6	q25.3	GRCh37/hg19	160124302		Tumor	Not given	HIVID	25581428	SOD2
HPV					chr6	q26	GRCh37/hg19	161659430		Tumor	Not given	HIVID	25581428	AGPAT4
HPV					chr7	p22.1	GRCh37/hg19	4671807		Tumor	Not given	HIVID	25581428
HPV					chr7	p21.3	GRCh37/hg19	10401916		Tumor	Not given	HIVID	25581428
HPV					chr7	p21.3	GRCh37/hg19	13589953		Tumor	Not given	HIVID	25581428	LOC107986770
HPV					chr7	p21.3	GRCh37/hg19	13651470		Tumor	Not given	HIVID	25581428	LOC107986770
HPV					chr7	p14.3	GRCh37/hg19	33528622		Tumor	Not given	HIVID	25581428	BBS9
HPV					chr7	p14.3	GRCh37/hg19	33568724		Tumor	Not given	HIVID	25581428	BBS9
HPV					chr7	p11.2	GRCh37/hg19	56081544		Tumor	Not given	HIVID	25581428	PSPH
HPV					chr7	q21.11	GRCh37/hg19	80218781		Tumor	Not given	HIVID	25581428
HPV					chr7	q22.1	GRCh37/hg19	103158161		Tumor	Not given	HIVID	25581428	RELN
HPV					chr7	q31.2	GRCh37/hg19	115372686		Tumor	Not given	HIVID	25581428
HPV					chr7	q33	GRCh37/hg19	137429616		Tumor	Not given	HIVID	25581428	DGKI
HPV					chr7	q34	GRCh37/hg19	138628033		Tumor	Not given	HIVID	25581428	KIAA1549
HPV					chr7	q34	GRCh37/hg19	138703168		Tumor	Not given	HIVID	25581428
HPV					chr7	q36.3	GRCh37/hg19	156789159		Tumor	Not given	HIVID	25581428
HPV					chr8	q11.1	GRCh37/hg19	47360149		Tumor	Not given	HIVID	25581428
HPV					chr8	q11.1	GRCh37/hg19	47965222		Tumor	Not given	HIVID	25581428	LOC105375815
HPV					chr8	q11.23	GRCh37/hg19	54492658		Tumor	Not given	HIVID	25581428
HPV					chr8	q12.1	GRCh37/hg19	60167097		Tumor	Not given	HIVID	25581428
HPV					chr8	q13.1	GRCh37/hg19	66260939		Tumor	Not given	HIVID	25581428
HPV					chr8	q21.11	GRCh37/hg19	77009568		Tumor	Not given	HIVID	25581428
HPV					chr8	q21.13	GRCh37/hg19	82733073		Tumor	Not given	HIVID	25581428	SNX16
HPV					chr8	q22.1	GRCh37/hg19	94516970		Tumor	Not given	HIVID	25581428	LINC00535
HPV					chr8	q22.2	GRCh37/hg19	101498515		Tumor	Not given	HIVID	25581428
HPV					chr8	q23.2	GRCh37/hg19	111499641		Tumor	Not given	HIVID	25581428
HPV					chr8	q24.13	GRCh37/hg19	125065195		Tumor	Not given	HIVID	25581428
HPV					chr8	q24.21	GRCh37/hg19	129989657		Tumor	Not given	HIVID	25581428
HPV					chr8	q24.22	GRCh37/hg19	132625753		Tumor	Not given	HIVID	25581428
HPV					chr9	p23	GRCh37/hg19	10781373		Tumor	Not given	HIVID	25581428
HPV					chr9	q13	GRCh37/hg19	68416272		Tumor	Not given	HIVID	25581428
HPV					chr9	q21.32	GRCh37/hg19	84710149		Tumor	Not given	HIVID	25581428	LOC105376107
HPV					chr9	q21.33	GRCh37/hg19	88389007		Tumor	Not given	HIVID	25581428
HPV					chr9	q22.31	GRCh37/hg19	95273275		Tumor	Not given	HIVID	25581428
HPV					chr9	q22.32	GRCh37/hg19	98483914		Tumor	Not given	HIVID	25581428
HPV					chr9	q22.32	GRCh37/hg19	98774417		Tumor	Not given	HIVID	25581428	ERCC6L2
HPV					chr9	q22.33	GRCh37/hg19	102124593		Tumor	Not given	HIVID	25581428	NAMA
HPV					chr9	q31.3	GRCh37/hg19	114390494		Tumor	Not given	HIVID	25581428	LOC107987116
HPV					chr9	q33.2	GRCh37/hg19	123185828		Tumor	Not given	HIVID	25581428	CDK5RAP2
HPV					chr9	q34.13	GRCh37/hg19	135221233		Tumor	Not given	HIVID	25581428	SETX
HPV					chr9	q34.13	GRCh37/hg19	135226124		Tumor	Not given	HIVID	25581428	SETX
HPV					chr9	q34.13	GRCh37/hg19	135895913		Tumor	Not given	HIVID	25581428
HPV					chr9	q34.3	GRCh37/hg19	140651125		Tumor	Not given	HIVID	25581428	EHMT1
HPV					chrX	p22.32	GRCh37/hg19	4453535		Tumor	Not given	HIVID	25581428
HPV					chrX	p22.31	GRCh37/hg19	8053829		Tumor	Not given	HIVID	25581428	LOC107985675
HPV					chrX	p22.2	GRCh37/hg19	9540138		Tumor	Not given	HIVID	25581428	TBL1X
HPV					chrX	p22.2	GRCh37/hg19	13370402		Tumor	Not given	HIVID	25581428
HPV					chrX	p21.1	GRCh37/hg19	33228506		Tumor	Not given	HIVID	25581428	DMD
HPV					chrX	p11.4	GRCh37/hg19	38308344		Tumor	Not given	HIVID	25581428
HPV					chrX	p11.1	GRCh37/hg19	58212919		Tumor	Not given	HIVID	25581428
HPV					chrX	q21.1	GRCh37/hg19	79572816		Tumor	Not given	HIVID	25581428	CHMP1B2P
HPV					chrX	q21.31	GRCh37/hg19	89311543		Tumor	Not given	HIVID	25581428
HPV					chrX	q21.31	GRCh37/hg19	90259687		Tumor	Not given	HIVID	25581428
HPV					chrX	q21.33	GRCh37/hg19	95845743		Tumor	Not given	HIVID	25581428
HPV					chrX	q23	GRCh37/hg19	114937892		Tumor	Not given	HIVID	25581428	EEF1GP5
HPV					chrX	q23	GRCh37/hg19	114945927		Tumor	Not given	HIVID	25581428
HPV					chrX	q23	GRCh37/hg19	114945963		Tumor	Not given	HIVID	25581428
HPV					chrX	q23	GRCh37/hg19	114962035		Tumor	Not given	HIVID	25581428
HPV					chrX	q23	GRCh37/hg19	114979937		Tumor	Not given	HIVID	25581428
HPV					chrX	q23	GRCh37/hg19	115000596		Tumor	Not given	HIVID	25581428
HPV					chrX	q23	GRCh37/hg19	115002698		Tumor	Not given	HIVID	25581428
HPV					chrX	q25	GRCh37/hg19	125853703		Tumor	Not given	HIVID	25581428
HPV					chrX	q26.2	GRCh37/hg19	132054635		Tumor	Not given	HIVID	25581428	HS6ST2
HPV					chrX	q26.3	GRCh37/hg19	133707490		Tumor	Not given	HIVID	25581428	PLAC1
HPV					chrX	q27.1	GRCh37/hg19	138064425		Tumor	Not given	HIVID	25581428	FGF13
HPV					chrX	q27.1	GRCh37/hg19	138621560		Tumor	Not given	HIVID	25581428	F9
HPV					chrX	q28	GRCh37/hg19	154380226		Tumor	Not given	HIVID	25581428
HPV	HPV16	NC_001526.2			chr1	p36.23	GRCh37/hg19	8867393		Tumor	Not given	HIVID	25581428	RERE
HPV	HPV16	NC_001526.2			chr1	p36.11	GRCh37/hg19	27647045		Tumor	Not given	HIVID	25581428
HPV	HPV16	NC_001526.2			chr1	p35.1	GRCh37/hg19	33129998		Tumor	Not given	HIVID	25581428	RBBP4
HPV	HPV16	NC_001526.2			chr1	p34.2	GRCh37/hg19	42703582		Tumor	Not given	HIVID	25581428	FOXJ3
HPV	HPV16	NC_001526.2			chr1	p32.3	GRCh37/hg19	51721640		Tumor	Not given	HIVID	25581428	RNF11
HPV	HPV16	NC_001526.2			chr1	p32.3	GRCh37/hg19	52128314		Tumor	Not given	HIVID	25581428	OSBPL9
HPV	HPV16	NC_001526.2			chr1	p32.1	GRCh37/hg19	60965418		Tumor	Not given	HIVID	25581428
HPV	HPV16	NC_001526.2			chr1	p31.1	GRCh37/hg19	75531164		Tumor	Not given	HIVID	25581428
HPV	HPV16	NC_001526.2			chr1	p22.2	GRCh37/hg19	90647824		Tumor	Not given	HIVID	25581428
HPV	HPV16	NC_001526.2			chr1	p21.3	GRCh37/hg19	99151033		Tumor	Not given	HIVID	25581428	SNX7
HPV	HPV16	NC_001526.2			chr1	p13.3	GRCh37/hg19	109694490		Tumor	Not given	HIVID	25581428	KIAA1324
HPV	HPV16	NC_001526.2			chr1	p13.3	GRCh37/hg19	111366348		Tumor	Not given	HIVID	25581428
HPV	HPV16	NC_001526.2			chr1	p13.2	GRCh37/hg19	114921515		Tumor	Not given	HIVID	25581428
HPV	HPV16	NC_001526.2			chr1	p11.2	GRCh37/hg19	121485163		Tumor	Not given	HIVID	25581428
HPV	HPV16	NC_001526.2			chr1	q21.2	GRCh37/hg19	147000350		Tumor	Not given	HIVID	25581428
HPV	HPV16	NC_001526.2			chr1	q21.3	GRCh37/hg19	152843780		Tumor	Not given	HIVID	25581428	LOC105371445
HPV	HPV16	NC_001526.2			chr1	q25.1	GRCh37/hg19	173787893		Tumor	Not given	HIVID	25581428	CENPL
HPV	HPV16	NC_001526.2			chr1	q31.1	GRCh37/hg19	189293597		Tumor	Not given	HIVID	25581428	LOC105371657
HPV	HPV16	NC_001526.2			chr1	q31.3	GRCh37/hg19	194397796		Tumor	Not given	HIVID	25581428
HPV	HPV16	NC_001526.2			chr1	q31.3	GRCh37/hg19	194762513		Tumor	Not given	HIVID	25581428
HPV	HPV16	NC_001526.2			chr1	q31.3	GRCh37/hg19	198641152		Tumor	Not given	HIVID	25581428	PTPRC
HPV	HPV16	NC_001526.2			chr1	q32.1	GRCh37/hg19	198899060		Tumor	Not given	HIVID	25581428	MIR181A1HG
HPV	HPV16	NC_001526.2			chr1	q32.1	GRCh37/hg19	201576220		Tumor	Not given	HIVID	25581428	NAV1
HPV	HPV16	NC_001526.2			chr1	q32.1	GRCh37/hg19	205494686		Tumor	Not given	HIVID	25581428	CDK18
HPV	HPV16	NC_001526.2			chr1	q32.2	GRCh37/hg19	207213195		Tumor	Not given	HIVID	25581428	LOC107984109
HPV	HPV16	NC_001526.2			chr1	q32.3	GRCh37/hg19	214112336		Tumor	Not given	HIVID	25581428	PROX1-AS1
HPV	HPV16	NC_001526.2			chr1	q41	GRCh37/hg19	218670772		Tumor	Not given	HIVID	25581428
HPV	HPV16	NC_001526.2			chr1	q41	GRCh37/hg19	219807571		Tumor	Not given	HIVID	25581428
HPV	HPV16	NC_001526.2			chr1	q41	GRCh37/hg19	219928708		Tumor	Not given	HIVID	25581428	LOC105372926
HPV	HPV16	NC_001526.2			chr1	q41	GRCh37/hg19	222597145		Tumor	Not given	HIVID	25581428
HPV	HPV16	NC_001526.2			chr1	q41	GRCh37/hg19	222845656		Tumor	Not given	HIVID	25581428	AIDA
HPV	HPV16	NC_001526.2			chr1	q42.12	GRCh37/hg19	226982240		Tumor	Not given	HIVID	25581428
HPV	HPV16	NC_001526.2			chr1	q42.3	GRCh37/hg19	235125620		Tumor	Not given	HIVID	25581428
HPV	HPV16	NC_001526.2			chr1	q43	GRCh37/hg19	238436836		Tumor	Not given	HIVID	25581428
HPV	HPV16	NC_001526.2			chr1	q43	GRCh37/hg19	239778997		Tumor	Not given	HIVID	25581428
HPV	HPV16	NC_001526.2			chr1	q43	GRCh37/hg19	240137409		Tumor	Not given	HIVID	25581428	LOC128136
HPV	HPV16	NC_001526.2			chr1	q43	GRCh37/hg19	243581379		Tumor	Not given	HIVID	25581428	SDCCAG8
HPV	HPV16	NC_001526.2			chr10	p15.1	GRCh37/hg19	3973053		Tumor	Not given	HIVID	25581428	LINC02660
HPV	HPV16	NC_001526.2			chr10	p15.1	GRCh37/hg19	5983763		Tumor	Not given	HIVID	25581428	LOC105376384
HPV	HPV16	NC_001526.2			chr10	p13	GRCh37/hg19	13049240		Tumor	Not given	HIVID	25581428	CCDC3
HPV	HPV16	NC_001526.2			chr10	p13	GRCh37/hg19	17132405		Tumor	Not given	HIVID	25581428	CUBN
HPV	HPV16	NC_001526.2			chr10	p11.23	GRCh37/hg19	30139241		Tumor	Not given	HIVID	25581428
HPV	HPV16	NC_001526.2			chr10	p11.21	GRCh37/hg19	34862536		Tumor	Not given	HIVID	25581428	PARD3
HPV	HPV16	NC_001526.2			chr10	p11.21	GRCh37/hg19	35662775		Tumor	Not given	HIVID	25581428	CCNY
HPV	HPV16	NC_001526.2			chr10	p11.21	GRCh37/hg19	36522488		Tumor	Not given	HIVID	25581428
HPV	HPV16	NC_001526.2			chr10	q11.21	GRCh37/hg19	42387655		Tumor	Not given	HIVID	25581428
HPV	HPV16	NC_001526.2			chr10	q11.22	GRCh37/hg19	46326175		Tumor	Not given	HIVID	25581428	AGAP4
HPV	HPV16	NC_001526.2			chr10	q21.1	GRCh37/hg19	52905917		Tumor	Not given	HIVID	25581428	PRKG1
HPV	HPV16	NC_001526.2			chr10	q21.1	GRCh37/hg19	55124426		Tumor	Not given	HIVID	25581428
HPV	HPV16	NC_001526.2			chr10	q21.1	GRCh37/hg19	56856238		Tumor	Not given	HIVID	25581428	PCDH15
HPV	HPV16	NC_001526.2			chr10	q21.1	GRCh37/hg19	58940603		Tumor	Not given	HIVID	25581428
HPV	HPV16	NC_001526.2			chr10	q21.1	GRCh37/hg19	59502332		Tumor	Not given	HIVID	25581428	LOC105378314
HPV	HPV16	NC_001526.2			chr10	q21.1	GRCh37/hg19	59601497		Tumor	Not given	HIVID	25581428	LOC105378314
HPV	HPV16	NC_001526.2			chr10	q21.2	GRCh37/hg19	63376306		Tumor	Not given	HIVID	25581428
HPV	HPV16	NC_001526.2			chr10	q22.1	GRCh37/hg19	73143507		Tumor	Not given	HIVID	25581428
HPV	HPV16	NC_001526.2			chr10	q23.33	GRCh37/hg19	94532542		Tumor	Not given	HIVID	25581428
HPV	HPV16	NC_001526.2			chr10	q23.33	GRCh37/hg19	95879831		Tumor	Not given	HIVID	25581428	PLCE1
HPV	HPV16	NC_001526.2			chr10	q23.33	GRCh37/hg19	96415141		Tumor	Not given	HIVID	25581428
HPV	HPV16	NC_001526.2			chr10	q25.1	GRCh37/hg19	109602016		Tumor	Not given	HIVID	25581428
HPV	HPV16	NC_001526.2			chr10	q25.1	GRCh37/hg19	109840758		Tumor	Not given	HIVID	25581428
HPV	HPV16	NC_001526.2			chr10	q26.11	GRCh37/hg19	119853114		Tumor	Not given	HIVID	25581428	CASC2
HPV	HPV16	NC_001526.2			chr10	q26.12	GRCh37/hg19	122163947		Tumor	Not given	HIVID	25581428
HPV	HPV16	NC_001526.2			chr10	q26.12	GRCh37/hg19	122815901		Tumor	Not given	HIVID	25581428	LOC105378521
HPV	HPV16	NC_001526.2			chr10	q26.13	GRCh37/hg19	123893440		Tumor	Not given	HIVID	25581428	TACC2
HPV	HPV16	NC_001526.2			chr10	q26.13	GRCh37/hg19	127410417		Tumor	Not given	HIVID	25581428	EDRF1
HPV	HPV16	NC_001526.2			chr10	q26.3	GRCh37/hg19	132386748		Tumor	Not given	HIVID	25581428
HPV	HPV16	NC_001526.2			chr11	p15.1	GRCh37/hg19	19510854		Tumor	Not given	HIVID	25581428	NAV2
HPV	HPV16	NC_001526.2			chr11	p13	GRCh37/hg19	34398075		Tumor	Not given	HIVID	25581428
HPV	HPV16	NC_001526.2			chr11	p12	GRCh37/hg19	42267253		Tumor	Not given	HIVID	25581428	LINC02740
HPV	HPV16	NC_001526.2			chr11	p11.2	GRCh37/hg19	46505999		Tumor	Not given	HIVID	25581428	AMBRA1
HPV	HPV16	NC_001526.2			chr11	q12.1	GRCh37/hg19	56410592		Tumor	Not given	HIVID	25581428
HPV	HPV16	NC_001526.2			chr11	q12.2	GRCh37/hg19	60696653		Tumor	Not given	HIVID	25581428	TMEM132A
HPV	HPV16	NC_001526.2			chr11	q12.3	GRCh37/hg19	62200572		Tumor	Not given	HIVID	25581428
HPV	HPV16	NC_001526.2			chr11	q14.3	GRCh37/hg19	90273124		Tumor	Not given	HIVID	25581428	DISC1FP1
HPV	HPV16	NC_001526.2			chr11	q21	GRCh37/hg19	93551091		Tumor	Not given	HIVID	25581428	VSTM5
HPV	HPV16	NC_001526.2			chr11	q21	GRCh37/hg19	95243452		Tumor	Not given	HIVID	25581428
HPV	HPV16	NC_001526.2			chr11	q22.1	GRCh37/hg19	101854707		Tumor	Not given	HIVID	25581428	CEP126
HPV	HPV16	NC_001526.2			chr11	q22.3	GRCh37/hg19	102935241		Tumor	Not given	HIVID	25581428	DCUN1D5
HPV	HPV16	NC_001526.2			chr11	q22.3	GRCh37/hg19	104339211		Tumor	Not given	HIVID	25581428
HPV	HPV16	NC_001526.2			chr11	q22.3	GRCh37/hg19	108442171		Tumor	Not given	HIVID	25581428	EXPH5
HPV	HPV16	NC_001526.2			chr11	q23.2	GRCh37/hg19	113935839		Tumor	Not given	HIVID	25581428	ZBTB16
HPV	HPV16	NC_001526.2			chr11	q24.1	GRCh37/hg19	123699015		Tumor	Not given	HIVID	25581428
HPV	HPV16	NC_001526.2			chr11	q24.1	GRCh37/hg19	123868075		Tumor	Not given	HIVID	25581428
HPV	HPV16	NC_001526.2			chr11	q24.2	GRCh37/hg19	124167788		Tumor	Not given	HIVID	25581428	LOC112267863
HPV	HPV16	NC_001526.2			chr11	q24.2	GRCh37/hg19	125400059		Tumor	Not given	HIVID	25581428
HPV	HPV16	NC_001526.2			chr11	q24.2	GRCh37/hg19	126562679		Tumor	Not given	HIVID	25581428	KIRREL3
HPV	HPV16	NC_001526.2			chr11	q24.3	GRCh37/hg19	129909877		Tumor	Not given	HIVID	25581428
HPV	HPV16	NC_001526.2			chr11	q25	GRCh37/hg19	133191376		Tumor	Not given	HIVID	25581428	OPCML
HPV	HPV16	NC_001526.2			chr12	p13.33	GRCh37/hg19	3117220		Tumor	Not given	HIVID	25581428	TEAD4
HPV	HPV16	NC_001526.2			chr12	p13.31	GRCh37/hg19	5495986		Tumor	Not given	HIVID	25581428
HPV	HPV16	NC_001526.2			chr12	p13.2	GRCh37/hg19	12167350		Tumor	Not given	HIVID	25581428
HPV	HPV16	NC_001526.2			chr12	p11.22	GRCh37/hg19	29992638		Tumor	Not given	HIVID	25581428
HPV	HPV16	NC_001526.2			chr12	p11.21	GRCh37/hg19	33046294		Tumor	Not given	HIVID	25581428	PKP2
HPV	HPV16	NC_001526.2			chr12	q12	GRCh37/hg19	39184726		Tumor	Not given	HIVID	25581428	CPNE8
HPV	HPV16	NC_001526.2			chr12	q13.13	GRCh37/hg19	52519015		Tumor	Not given	HIVID	25581428
HPV	HPV16	NC_001526.2			chr12	q14.1	GRCh37/hg19	59109858		Tumor	Not given	HIVID	25581428
HPV	HPV16	NC_001526.2			chr12	q14.2	GRCh37/hg19	63429093		Tumor	Not given	HIVID	25581428
HPV	HPV16	NC_001526.2			chr12	q15	GRCh37/hg19	70299376		Tumor	Not given	HIVID	25581428	MYRFL
HPV	HPV16	NC_001526.2			chr12	q15	GRCh37/hg19	70454618		Tumor	Not given	HIVID	25581428
HPV	HPV16	NC_001526.2			chr12	q21.32	GRCh37/hg19	86920287		Tumor	Not given	HIVID	25581428	MGAT4C
HPV	HPV16	NC_001526.2			chr12	q21.33	GRCh37/hg19	92329901		Tumor	Not given	HIVID	25581428	LOC105369901
HPV	HPV16	NC_001526.2			chr12	q23.1	GRCh37/hg19	98492533		Tumor	Not given	HIVID	25581428
HPV	HPV16	NC_001526.2			chr12	q23.2	GRCh37/hg19	101978607		Tumor	Not given	HIVID	25581428
HPV	HPV16	NC_001526.2			chr12	q23.2	GRCh37/hg19	102672730		Tumor	Not given	HIVID	25581428
HPV	HPV16	NC_001526.2			chr12	q23.3	GRCh37/hg19	108543302		Tumor	Not given	HIVID	25581428	WSCD2
HPV	HPV16	NC_001526.2			chr12	q24.11	GRCh37/hg19	109790331		Tumor	Not given	HIVID	25581428
HPV	HPV16	NC_001526.2			chr12	q24.13	GRCh37/hg19	112635410		Tumor	Not given	HIVID	25581428	HECTD4
HPV	HPV16	NC_001526.2			chr12	q24.32	GRCh37/hg19	127989302		Tumor	Not given	HIVID	25581428	LOC105370067
HPV	HPV16	NC_001526.2			chr12	q24.32	GRCh37/hg19	128261093		Tumor	Not given	HIVID	25581428
HPV	HPV16	NC_001526.2			chr12	q24.32	GRCh37/hg19	129175668		Tumor	Not given	HIVID	25581428	TMEM132C
HPV	HPV16	NC_001526.2			chr12	q24.33	GRCh37/hg19	133252225		Tumor	Not given	HIVID	25581428	POLE
HPV	HPV16	NC_001526.2			chr13	q12.12	GRCh37/hg19	24529775		Tumor	Not given	HIVID	25581428	LOC105370115
HPV	HPV16	NC_001526.2			chr13	q12.12	GRCh37/hg19	25265265		Tumor	Not given	HIVID	25581428
HPV	HPV16	NC_001526.2			chr13	q12.13	GRCh37/hg19	27524833		Tumor	Not given	HIVID	25581428
HPV	HPV16	NC_001526.2			chr13	q13.3	GRCh37/hg19	36981374		Tumor	Not given	HIVID	25581428
HPV	HPV16	NC_001526.2			chr13	q14.11	GRCh37/hg19	40270940		Tumor	Not given	HIVID	25581428	COG6
HPV	HPV16	NC_001526.2			chr13	q14.2	GRCh37/hg19	48007812		Tumor	Not given	HIVID	25581428
HPV	HPV16	NC_001526.2			chr13	q21.31	GRCh37/hg19	63653076		Tumor	Not given	HIVID	25581428
HPV	HPV16	NC_001526.2			chr13	q21.31	GRCh37/hg19	64475406		Tumor	Not given	HIVID	25581428
HPV	HPV16	NC_001526.2			chr13	q21.32	GRCh37/hg19	67421872		Tumor	Not given	HIVID	25581428
HPV	HPV16	NC_001526.2			chr13	q21.33	GRCh37/hg19	71114562		Tumor	Not given	HIVID	25581428
HPV	HPV16	NC_001526.2			chr13	q22.2	GRCh37/hg19	76980851		Tumor	Not given	HIVID	25581428
HPV	HPV16	NC_001526.2			chr13	q31.1	GRCh37/hg19	83124847		Tumor	Not given	HIVID	25581428
HPV	HPV16	NC_001526.2			chr13	q31.3	GRCh37/hg19	90581320		Tumor	Not given	HIVID	25581428
HPV	HPV16	NC_001526.2			chr13	q31.3	GRCh37/hg19	94665460		Tumor	Not given	HIVID	25581428	GPC6
HPV	HPV16	NC_001526.2			chr13	q33.1	GRCh37/hg19	104227272		Tumor	Not given	HIVID	25581428
HPV	HPV16	NC_001526.2			chr13	q34	GRCh37/hg19	113336165		Tumor	Not given	HIVID	25581428	ATP11AUN
HPV	HPV16	NC_001526.2			chr14	q12	GRCh37/hg19	25248334		Tumor	Not given	HIVID	25581428
HPV	HPV16	NC_001526.2			chr14	q12	GRCh37/hg19	25412390		Tumor	Not given	HIVID	25581428	STXBP6
HPV	HPV16	NC_001526.2			chr14	q12	GRCh37/hg19	27393129		Tumor	Not given	HIVID	25581428
HPV	HPV16	NC_001526.2			chr14	q21.1	GRCh37/hg19	38832268		Tumor	Not given	HIVID	25581428	LOC112268136
HPV	HPV16	NC_001526.2			chr14	q21.2	GRCh37/hg19	43931853		Tumor	Not given	HIVID	25581428
HPV	HPV16	NC_001526.2			chr14	q21.2	GRCh37/hg19	45260427		Tumor	Not given	HIVID	25581428	LINC02302
HPV	HPV16	NC_001526.2			chr14	q21.2	GRCh37/hg19	45797515		Tumor	Not given	HIVID	25581428
HPV	HPV16	NC_001526.2			chr14	q21.2	GRCh37/hg19	46181177		Tumor	Not given	HIVID	25581428	LINC02303
HPV	HPV16	NC_001526.2			chr14	q21.3	GRCh37/hg19	50896467		Tumor	Not given	HIVID	25581428	MAP4K5
HPV	HPV16	NC_001526.2			chr14	q23.2	GRCh37/hg19	63855567		Tumor	Not given	HIVID	25581428	PPP2R5E
HPV	HPV16	NC_001526.2			chr14	q23.3	GRCh37/hg19	67148489		Tumor	Not given	HIVID	25581428	GPHN
HPV	HPV16	NC_001526.2			chr14	q31.1	GRCh37/hg19	83440226		Tumor	Not given	HIVID	25581428
HPV	HPV16	NC_001526.2			chr14	q31.3	GRCh37/hg19	87388308		Tumor	Not given	HIVID	25581428	LINC01148
HPV	HPV16	NC_001526.2			chr14	q32.31	GRCh37/hg19	101954169		Tumor	Not given	HIVID	25581428
HPV	HPV16	NC_001526.2			chr14	q32.33	GRCh37/hg19	105360738		Tumor	Not given	HIVID	25581428	CEP170B
HPV	HPV16	NC_001526.2			chr14	q32.33	GRCh37/hg19	106538540		Tumor	Not given	HIVID	25581428
HPV	HPV16	NC_001526.2			chr14	q32.33	GRCh37/hg19	106882296		Tumor	Not given	HIVID	25581428	IGH
HPV	HPV16	NC_001526.2			chr15	q13.1	GRCh37/hg19	28974948		Tumor	Not given	HIVID	25581428	GOLGA8M
HPV	HPV16	NC_001526.2			chr15	q13.1	GRCh37/hg19	29535489		Tumor	Not given	HIVID	25581428	FAM189A1
HPV	HPV16	NC_001526.2			chr15	q13.3	GRCh37/hg19	33201625		Tumor	Not given	HIVID	25581428	FMN1
HPV	HPV16	NC_001526.2			chr15	q14	GRCh37/hg19	34466596		Tumor	Not given	HIVID	25581428	KATNBL1
HPV	HPV16	NC_001526.2			chr15	q14	GRCh37/hg19	37480471		Tumor	Not given	HIVID	25581428
HPV	HPV16	NC_001526.2			chr15	q15.1	GRCh37/hg19	41113180		Tumor	Not given	HIVID	25581428	PPP1R14D
HPV	HPV16	NC_001526.2			chr15	q15.1	GRCh37/hg19	42383165		Tumor	Not given	HIVID	25581428	PLA2G4D
HPV	HPV16	NC_001526.2			chr15	q21.2	GRCh37/hg19	52467434		Tumor	Not given	HIVID	25581428	GNB5
HPV	HPV16	NC_001526.2			chr15	q21.3	GRCh37/hg19	57346037		Tumor	Not given	HIVID	25581428	TCF12
HPV	HPV16	NC_001526.2			chr15	q22.2	GRCh37/hg19	60236940		Tumor	Not given	HIVID	25581428
HPV	HPV16	NC_001526.2			chr15	q23	GRCh37/hg19	72524932		Tumor	Not given	HIVID	25581428
HPV	HPV16	NC_001526.2			chr15	q24.1	GRCh37/hg19	74573329		Tumor	Not given	HIVID	25581428	CCDC33
HPV	HPV16	NC_001526.2			chr15	q24.2	GRCh37/hg19	76117040		Tumor	Not given	HIVID	25581428
HPV	HPV16	NC_001526.2			chr15	q24.2	GRCh37/hg19	76210576		Tumor	Not given	HIVID	25581428	FBXO22
HPV	HPV16	NC_001526.2			chr15	q25.1	GRCh37/hg19	79770702		Tumor	Not given	HIVID	25581428
HPV	HPV16	NC_001526.2			chr15	q25.1	GRCh37/hg19	79955364		Tumor	Not given	HIVID	25581428
HPV	HPV16	NC_001526.2			chr15	q25.3	GRCh37/hg19	86006171		Tumor	Not given	HIVID	25581428	AKAP13
HPV	HPV16	NC_001526.2			chr15	q25.3	GRCh37/hg19	86469101		Tumor	Not given	HIVID	25581428
HPV	HPV16	NC_001526.2			chr15	q25.3	GRCh37/hg19	86630376		Tumor	Not given	HIVID	25581428
HPV	HPV16	NC_001526.2			chr15	q25.3	GRCh37/hg19	89059319		Tumor	Not given	HIVID	25581428	DET1
HPV	HPV16	NC_001526.2			chr15	q26.1	GRCh37/hg19	89523651		Tumor	Not given	HIVID	25581428
HPV	HPV16	NC_001526.2			chr15	q26.1	GRCh37/hg19	92028154		Tumor	Not given	HIVID	25581428	CRAT37
HPV	HPV16	NC_001526.2			chr15	q26.1	GRCh37/hg19	93759993		Tumor	Not given	HIVID	25581428	LOC105370981
HPV	HPV16	NC_001526.2			chr15	q26.1	GRCh37/hg19	93765172		Tumor	Not given	HIVID	25581428	LOC105370981
HPV	HPV16	NC_001526.2			chr15	q26.3	GRCh37/hg19	99349120		Tumor	Not given	HIVID	25581428	IGF1R
HPV	HPV16	NC_001526.2			chr15	q26.3	GRCh37/hg19	100722829		Tumor	Not given	HIVID	25581428	ADAMTS17
HPV	HPV16	NC_001526.2			chr15	q26.3	GRCh37/hg19	102082242		Tumor	Not given	HIVID	25581428
HPV	HPV16	NC_001526.2			chr16	p13.3	GRCh37/hg19	3104793		Tumor	Not given	HIVID	25581428
HPV	HPV16	NC_001526.2			chr16	p13.12	GRCh37/hg19	14562816		Tumor	Not given	HIVID	25581428	PARN
HPV	HPV16	NC_001526.2			chr16	p12.1	GRCh37/hg19	24729772		Tumor	Not given	HIVID	25581428	TNRC6A
HPV	HPV16	NC_001526.2			chr16	p12.1	GRCh37/hg19	24747220		Tumor	Not given	HIVID	25581428	TNRC6A
HPV	HPV16	NC_001526.2			chr16	p11.2	GRCh37/hg19	31553662		Tumor	Not given	HIVID	25581428
HPV	HPV16	NC_001526.2			chr16	p11.2	GRCh37/hg19	32842696		Tumor	Not given	HIVID	25581428
HPV	HPV16	NC_001526.2			chr16	p11.2	GRCh37/hg19	33853513		Tumor	Not given	HIVID	25581428
HPV	HPV16	NC_001526.2			chr16	p11.1	GRCh37/hg19	35251404		Tumor	Not given	HIVID	25581428
HPV	HPV16	NC_001526.2			chr16	q12.1	GRCh37/hg19	50102338		Tumor	Not given	HIVID	25581428	HEATR3
HPV	HPV16	NC_001526.2			chr16	q13	GRCh37/hg19	57209644		Tumor	Not given	HIVID	25581428	FAM192A
HPV	HPV16	NC_001526.2			chr16	q21	GRCh37/hg19	59603864		Tumor	Not given	HIVID	25581428
HPV	HPV16	NC_001526.2			chr16	q21	GRCh37/hg19	61004696		Tumor	Not given	HIVID	25581428
HPV	HPV16	NC_001526.2			chr16	q22.1	GRCh37/hg19	66838124		Tumor	Not given	HIVID	25581428	NAE1
HPV	HPV16	NC_001526.2			chr16	q22.1	GRCh37/hg19	67801353		Tumor	Not given	HIVID	25581428	RANBP10
HPV	HPV16	NC_001526.2			chr16	q22.1	GRCh37/hg19	70294981		Tumor	Not given	HIVID	25581428	AARS
HPV	HPV16	NC_001526.2			chr16	q23.1	GRCh37/hg19	78883679		Tumor	Not given	HIVID	25581428	WWOX
HPV	HPV16	NC_001526.2			chr17	p13.3	GRCh37/hg19	2625519		Tumor	Not given	HIVID	25581428	CCDC92B
HPV	HPV16	NC_001526.2			chr17	p12	GRCh37/hg19	14236879		Tumor	Not given	HIVID	25581428	HS3ST3B1
HPV	HPV16	NC_001526.2			chr17	p12	GRCh37/hg19	14514836		Tumor	Not given	HIVID	25581428
HPV	HPV16	NC_001526.2			chr17	p11.2	GRCh37/hg19	19502509		Tumor	Not given	HIVID	25581428
HPV	HPV16	NC_001526.2			chr17	q11.2	GRCh37/hg19	27240190		Tumor	Not given	HIVID	25581428	PHF12
HPV	HPV16	NC_001526.2			chr17	q11.2	GRCh37/hg19	28550813		Tumor	Not given	HIVID	25581428
HPV	HPV16	NC_001526.2			chr17	q12	GRCh37/hg19	34396927		Tumor	Not given	HIVID	25581428	CCL18
HPV	HPV16	NC_001526.2			chr17	q12	GRCh37/hg19	36611076		Tumor	Not given	HIVID	25581428	ARHGAP23
HPV	HPV16	NC_001526.2			chr17	q22	GRCh37/hg19	51050982		Tumor	Not given	HIVID	25581428
HPV	HPV16	NC_001526.2			chr17	q22	GRCh37/hg19	53109065		Tumor	Not given	HIVID	25581428	STXBP4
HPV	HPV16	NC_001526.2			chr17	q22	GRCh37/hg19	53316096		Tumor	Not given	HIVID	25581428
HPV	HPV16	NC_001526.2			chr17	q22	GRCh37/hg19	54959564		Tumor	Not given	HIVID	25581428
HPV	HPV16	NC_001526.2			chr17	q23.2	GRCh37/hg19	59538198		Tumor	Not given	HIVID	25581428	TBX4
HPV	HPV16	NC_001526.2			chr18	p11.23	GRCh37/hg19	7119756		Tumor	Not given	HIVID	25581428
HPV	HPV16	NC_001526.2			chr18	q11.1	GRCh37/hg19	18519142		Tumor	Not given	HIVID	25581428
HPV	HPV16	NC_001526.2			chr18	q12.1	GRCh37/hg19	25190843		Tumor	Not given	HIVID	25581428
HPV	HPV16	NC_001526.2			chr18	q12.1	GRCh37/hg19	28795350		Tumor	Not given	HIVID	25581428
HPV	HPV16	NC_001526.2			chr18	q12.1	GRCh37/hg19	29922746		Tumor	Not given	HIVID	25581428	GAREM1
HPV	HPV16	NC_001526.2			chr18	q12.1	GRCh37/hg19	31041003		Tumor	Not given	HIVID	25581428
HPV	HPV16	NC_001526.2			chr18	q12.3	GRCh37/hg19	38870378		Tumor	Not given	HIVID	25581428
HPV	HPV16	NC_001526.2			chr18	q12.3	GRCh37/hg19	39137375		Tumor	Not given	HIVID	25581428
HPV	HPV16	NC_001526.2			chr18	q12.3	GRCh37/hg19	42128035		Tumor	Not given	HIVID	25581428	LINC01601
HPV	HPV16	NC_001526.2			chr18	q21.1	GRCh37/hg19	47254452		Tumor	Not given	HIVID	25581428
HPV	HPV16	NC_001526.2			chr18	q21.2	GRCh37/hg19	49152578		Tumor	Not given	HIVID	25581428	RSL24D1P9
HPV	HPV16	NC_001526.2			chr18	q21.31	GRCh37/hg19	55642974		Tumor	Not given	HIVID	25581428
HPV	HPV16	NC_001526.2			chr18	q22.1	GRCh37/hg19	62154539		Tumor	Not given	HIVID	25581428
HPV	HPV16	NC_001526.2			chr18	q22.1	GRCh37/hg19	64876102		Tumor	Not given	HIVID	25581428
HPV	HPV16	NC_001526.2			chr18	q22.3	GRCh37/hg19	72386967		Tumor	Not given	HIVID	25581428	ZNF407
HPV	HPV16	NC_001526.2			chr18	q22.3	GRCh37/hg19	72677577		Tumor	Not given	HIVID	25581428	ZNF407
HPV	HPV16	NC_001526.2			chr19	p13.3	GRCh37/hg19	4998454		Tumor	Not given	HIVID	25581428	KDM4B
HPV	HPV16	NC_001526.2			chr19	p13.2	GRCh37/hg19	8130995		Tumor	Not given	HIVID	25581428	FBN3
HPV	HPV16	NC_001526.2			chr19	p13.2	GRCh37/hg19	9598555		Tumor	Not given	HIVID	25581428	ZNF560
HPV	HPV16	NC_001526.2			chr19	p13.2	GRCh37/hg19	10618679		Tumor	Not given	HIVID	25581428
HPV	HPV16	NC_001526.2			chr19	p13.2	GRCh37/hg19	11437699		Tumor	Not given	HIVID	25581428	RAB3D
HPV	HPV16	NC_001526.2			chr19	p13.2	GRCh37/hg19	11562833		Tumor	Not given	HIVID	25581428	ELAVL3
HPV	HPV16	NC_001526.2			chr19	p13.2	GRCh37/hg19	12844598		Tumor	Not given	HIVID	25581428	TRIR
HPV	HPV16	NC_001526.2			chr19	p13.2	GRCh37/hg19	13714085		Tumor	Not given	HIVID	25581428
HPV	HPV16	NC_001526.2			chr19	q11	GRCh37/hg19	27732117		Tumor	Not given	HIVID	25581428
HPV	HPV16	NC_001526.2			chr19	q11	GRCh37/hg19	27738465		Tumor	Not given	HIVID	25581428
HPV	HPV16	NC_001526.2			chr19	q13.32	GRCh37/hg19	45795902		Tumor	Not given	HIVID	25581428	MARK4
HPV	HPV16	NC_001526.2			chr19	q13.42	GRCh37/hg19	56161488		Tumor	Not given	HIVID	25581428	CCDC106
HPV	HPV16	NC_001526.2			chr19	q13.43	GRCh37/hg19	56822937		Tumor	Not given	HIVID	25581428	ZSCAN5A
HPV	HPV16	NC_001526.2			chr19	q13.43	GRCh37/hg19	57225223		Tumor	Not given	HIVID	25581428	LOC105372472
HPV	HPV16	NC_001526.2			chr2	p25.2	GRCh37/hg19	5684226		Tumor	Not given	HIVID	25581428	LOC107985842
HPV	HPV16	NC_001526.2			chr2	p25.1	GRCh37/hg19	11385683		Tumor	Not given	HIVID	25581428	ROCK2
HPV	HPV16	NC_001526.2			chr2	p24.3	GRCh37/hg19	12517081		Tumor	Not given	HIVID	25581428	MIR3681HG
HPV	HPV16	NC_001526.2			chr2	p24.2	GRCh37/hg19	19154804		Tumor	Not given	HIVID	25581428
HPV	HPV16	NC_001526.2			chr2	p23.3	GRCh37/hg19	27321853		Tumor	Not given	HIVID	25581428	KHK
HPV	HPV16	NC_001526.2			chr2	p23.2	GRCh37/hg19	29115488		Tumor	Not given	HIVID	25581428
HPV	HPV16	NC_001526.2			chr2	p22.3	GRCh37/hg19	33708617		Tumor	Not given	HIVID	25581428	RASGRP3
HPV	HPV16	NC_001526.2			chr2	p22.2	GRCh37/hg19	38114276		Tumor	Not given	HIVID	25581428
HPV	HPV16	NC_001526.2			chr2	p22.1	GRCh37/hg19	41630431		Tumor	Not given	HIVID	25581428
HPV	HPV16	NC_001526.2			chr2	p21	GRCh37/hg19	46046719		Tumor	Not given	HIVID	25581428	PRKCE
HPV	HPV16	NC_001526.2			chr2	p16.3	GRCh37/hg19	48607669		Tumor	Not given	HIVID	25581428
HPV	HPV16	NC_001526.2			chr2	p16.3	GRCh37/hg19	49448983		Tumor	Not given	HIVID	25581428
HPV	HPV16	NC_001526.2			chr2	p16.3	GRCh37/hg19	49570702		Tumor	Not given	HIVID	25581428	LOC105374595
HPV	HPV16	NC_001526.2			chr2	p16.3	GRCh37/hg19	52233707		Tumor	Not given	HIVID	25581428	LOC730100
HPV	HPV16	NC_001526.2			chr2	p16.2	GRCh37/hg19	54429083		Tumor	Not given	HIVID	25581428	ACYP2
HPV	HPV16	NC_001526.2			chr2	p16.2	GRCh37/hg19	54925291		Tumor	Not given	HIVID	25581428
HPV	HPV16	NC_001526.2			chr2	p16.1	GRCh37/hg19	56468879		Tumor	Not given	HIVID	25581428	CCDC85A
HPV	HPV16	NC_001526.2			chr2	p15	GRCh37/hg19	61374330		Tumor	Not given	HIVID	25581428	C2orf74
HPV	HPV16	NC_001526.2			chr2	p14	GRCh37/hg19	66384729		Tumor	Not given	HIVID	25581428	LOC105369168
HPV	HPV16	NC_001526.2			chr2	p14	GRCh37/hg19	68133621		Tumor	Not given	HIVID	25581428
HPV	HPV16	NC_001526.2			chr2	p13.3	GRCh37/hg19	71241144		Tumor	Not given	HIVID	25581428
HPV	HPV16	NC_001526.2			chr2	p13.1	GRCh37/hg19	73800226		Tumor	Not given	HIVID	25581428	ALMS1
HPV	HPV16	NC_001526.2			chr2	p12	GRCh37/hg19	77735213		Tumor	Not given	HIVID	25581428	LRRTM4
HPV	HPV16	NC_001526.2			chr2	p12	GRCh37/hg19	81742542		Tumor	Not given	HIVID	25581428	LOC102724542
HPV	HPV16	NC_001526.2			chr2	p11.2	GRCh37/hg19	84326454		Tumor	Not given	HIVID	25581428
HPV	HPV16	NC_001526.2			chr2	p11.2	GRCh37/hg19	89850919		Tumor	Not given	HIVID	25581428	IGK
HPV	HPV16	NC_001526.2			chr2	p11.1	GRCh37/hg19	92323189		Tumor	Not given	HIVID	25581428
HPV	HPV16	NC_001526.2			chr2	q12.1	GRCh37/hg19	104139051		Tumor	Not given	HIVID	25581428
HPV	HPV16	NC_001526.2			chr2	q14.1	GRCh37/hg19	118634708		Tumor	Not given	HIVID	25581428	HTR5BP
HPV	HPV16	NC_001526.2			chr2	q14.3	GRCh37/hg19	123556824		Tumor	Not given	HIVID	25581428
HPV	HPV16	NC_001526.2			chr2	q14.3	GRCh37/hg19	129687901		Tumor	Not given	HIVID	25581428
HPV	HPV16	NC_001526.2			chr2	q21.1	GRCh37/hg19	132299598		Tumor	Not given	HIVID	25581428
HPV	HPV16	NC_001526.2			chr2	q22.1	GRCh37/hg19	137362155		Tumor	Not given	HIVID	25581428
HPV	HPV16	NC_001526.2			chr2	q22.3	GRCh37/hg19	144454144		Tumor	Not given	HIVID	25581428
HPV	HPV16	NC_001526.2			chr2	q23.3	GRCh37/hg19	153929044		Tumor	Not given	HIVID	25581428
HPV	HPV16	NC_001526.2			chr2	q24.1	GRCh37/hg19	159770018		Tumor	Not given	HIVID	25581428
HPV	HPV16	NC_001526.2			chr2	q24.2	GRCh37/hg19	160444182		Tumor	Not given	HIVID	25581428	BAZ2B
HPV	HPV16	NC_001526.2			chr2	q24.2	GRCh37/hg19	160647746		Tumor	Not given	HIVID	25581428
HPV	HPV16	NC_001526.2			chr2	q24.2	GRCh37/hg19	162135332		Tumor	Not given	HIVID	25581428
HPV	HPV16	NC_001526.2			chr2	q24.2	GRCh37/hg19	163190805		Tumor	Not given	HIVID	25581428	GCA
HPV	HPV16	NC_001526.2			chr2	q31.1	GRCh37/hg19	172766362		Tumor	Not given	HIVID	25581428	LOC105373739
HPV	HPV16	NC_001526.2			chr2	q31.2	GRCh37/hg19	178339120		Tumor	Not given	HIVID	25581428
HPV	HPV16	NC_001526.2			chr2	q31.3	GRCh37/hg19	182998771		Tumor	Not given	HIVID	25581428
HPV	HPV16	NC_001526.2			chr2	q32.1	GRCh37/hg19	184591716		Tumor	Not given	HIVID	25581428
HPV	HPV16	NC_001526.2			chr2	q32.1	GRCh37/hg19	186722593		Tumor	Not given	HIVID	25581428
HPV	HPV16	NC_001526.2			chr2	q32.1	GRCh37/hg19	188312192		Tumor	Not given	HIVID	25581428
HPV	HPV16	NC_001526.2			chr2	q32.1	GRCh37/hg19	188488300		Tumor	Not given	HIVID	25581428
HPV	HPV16	NC_001526.2			chr2	q32.2	GRCh37/hg19	190273031		Tumor	Not given	HIVID	25581428	LOC101927252
HPV	HPV16	NC_001526.2			chr2	q32.3	GRCh37/hg19	193189628		Tumor	Not given	HIVID	25581428
HPV	HPV16	NC_001526.2			chr2	q32.3	GRCh37/hg19	195936866		Tumor	Not given	HIVID	25581428	LOC105376755
HPV	HPV16	NC_001526.2			chr2	q32.3	GRCh37/hg19	196232888		Tumor	Not given	HIVID	25581428
HPV	HPV16	NC_001526.2			chr2	q33.1	GRCh37/hg19	199582574		Tumor	Not given	HIVID	25581428	LOC105373831
HPV	HPV16	NC_001526.2			chr2	q33.1	GRCh37/hg19	200076601		Tumor	Not given	HIVID	25581428
HPV	HPV16	NC_001526.2			chr2	q33.2	GRCh37/hg19	203929785		Tumor	Not given	HIVID	25581428	NBEAL1
HPV	HPV16	NC_001526.2			chr2	q33.3	GRCh37/hg19	207453508		Tumor	Not given	HIVID	25581428	ADAM23
HPV	HPV16	NC_001526.2			chr2	q35	GRCh37/hg19	219410504		Tumor	Not given	HIVID	25581428	USP37
HPV	HPV16	NC_001526.2			chr2	q36.3	GRCh37/hg19	230371793		Tumor	Not given	HIVID	25581428	DNER
HPV	HPV16	NC_001526.2			chr2	q36.3	GRCh37/hg19	230835591		Tumor	Not given	HIVID	25581428	FBXO36
HPV	HPV16	NC_001526.2			chr20	p13	GRCh37/hg19	1487484		Tumor	Not given	HIVID	25581428
HPV	HPV16	NC_001526.2			chr20	p13	GRCh37/hg19	4800738		Tumor	Not given	HIVID	25581428	RASSF2
HPV	HPV16	NC_001526.2			chr20	p12.3	GRCh37/hg19	6480379		Tumor	Not given	HIVID	25581428	CASC20
HPV	HPV16	NC_001526.2			chr20	p12.2	GRCh37/hg19	9259925		Tumor	Not given	HIVID	25581428	PLCB4
HPV	HPV16	NC_001526.2			chr20	p12.1	GRCh37/hg19	15200988		Tumor	Not given	HIVID	25581428	MACROD2
HPV	HPV16	NC_001526.2			chr20	p11.22	GRCh37/hg19	21481774		Tumor	Not given	HIVID	25581428	LOC112268271
HPV	HPV16	NC_001526.2			chr20	q11.22	GRCh37/hg19	32729068		Tumor	Not given	HIVID	25581428
HPV	HPV16	NC_001526.2			chr20	q11.22	GRCh37/hg19	33584567		Tumor	Not given	HIVID	25581428	MYH7B
HPV	HPV16	NC_001526.2			chr20	q13.12	GRCh37/hg19	45221582		Tumor	Not given	HIVID	25581428	SLC13A3
HPV	HPV16	NC_001526.2			chr20	q13.13	GRCh37/hg19	49781578		Tumor	Not given	HIVID	25581428
HPV	HPV16	NC_001526.2			chr20	q13.33	GRCh37/hg19	60627353		Tumor	Not given	HIVID	25581428	TAF4
HPV	HPV16	NC_001526.2			chr20	q13.33	GRCh37/hg19	62509654		Tumor	Not given	HIVID	25581428	TPD52L2
HPV	HPV16	NC_001526.2			chr21	p11.2	GRCh37/hg19	10856892		Tumor	Not given	HIVID	25581428
HPV	HPV16	NC_001526.2			chr21	q11.2	GRCh37/hg19	16148491		Tumor	Not given	HIVID	25581428
HPV	HPV16	NC_001526.2			chr21	q21.2	GRCh37/hg19	25171440		Tumor	Not given	HIVID	25581428
HPV	HPV16	NC_001526.2			chr21	q21.2	GRCh37/hg19	25171517		Tumor	Not given	HIVID	25581428
HPV	HPV16	NC_001526.2			chr21	q21.2	GRCh37/hg19	25682066		Tumor	Not given	HIVID	25581428	LINC01689
HPV	HPV16	NC_001526.2			chr21	q21.3	GRCh37/hg19	30446559		Tumor	Not given	HIVID	25581428
HPV	HPV16	NC_001526.2			chr21	q22.11	GRCh37/hg19	32114441		Tumor	Not given	HIVID	25581428	KRTAP21-4P
HPV	HPV16	NC_001526.2			chr21	q22.11	GRCh37/hg19	33789524		Tumor	Not given	HIVID	25581428	EVA1C
HPV	HPV16	NC_001526.2			chr21	q22.11	GRCh37/hg19	35700203		Tumor	Not given	HIVID	25581428
HPV	HPV16	NC_001526.2			chr21	q22.12	GRCh37/hg19	37350408		Tumor	Not given	HIVID	25581428	LOC101928269
HPV	HPV16	NC_001526.2			chr21	q22.3	GRCh37/hg19	43510644		Tumor	Not given	HIVID	25581428	UMODL1
HPV	HPV16	NC_001526.2			chr21	q22.3	GRCh37/hg19	45320214		Tumor	Not given	HIVID	25581428
HPV	HPV16	NC_001526.2			chr22	q12.1	GRCh37/hg19	27978208		Tumor	Not given	HIVID	25581428
HPV	HPV16	NC_001526.2			chr22	q12.3	GRCh37/hg19	33292573		Tumor	Not given	HIVID	25581428	SYN3
HPV	HPV16	NC_001526.2			chr22	q12.3	GRCh37/hg19	35154696		Tumor	Not given	HIVID	25581428	ISX-AS1
HPV	HPV16	NC_001526.2			chr22	q12.3	GRCh37/hg19	36527330		Tumor	Not given	HIVID	25581428	LOC102723507
HPV	HPV16	NC_001526.2			chr22	q13.1	GRCh37/hg19	38286183		Tumor	Not given	HIVID	25581428
HPV	HPV16	NC_001526.2			chr22	q13.2	GRCh37/hg19	41853862		Tumor	Not given	HIVID	25581428
HPV	HPV16	NC_001526.2			chr22	q13.32	GRCh37/hg19	48576563		Tumor	Not given	HIVID	25581428	LOC107985581
HPV	HPV16	NC_001526.2			chr3	p26.3	GRCh37/hg19	273814		Tumor	Not given	HIVID	25581428	CHL1
HPV	HPV16	NC_001526.2			chr3	p26.3	GRCh37/hg19	1326284		Tumor	Not given	HIVID	25581428	CNTN6
HPV	HPV16	NC_001526.2			chr3	p26.2	GRCh37/hg19	2897602		Tumor	Not given	HIVID	25581428	CNTN4
HPV	HPV16	NC_001526.2			chr3	p25.2	GRCh37/hg19	12930703		Tumor	Not given	HIVID	25581428	LOC105376956
HPV	HPV16	NC_001526.2			chr3	p24.3	GRCh37/hg19	16976960		Tumor	Not given	HIVID	25581428	PLCL2
HPV	HPV16	NC_001526.2			chr3	p24.3	GRCh37/hg19	19144110		Tumor	Not given	HIVID	25581428	LOC107986066
HPV	HPV16	NC_001526.2			chr3	p24.2	GRCh37/hg19	25321952		Tumor	Not given	HIVID	25581428	RARB
HPV	HPV16	NC_001526.2			chr3	p24.1	GRCh37/hg19	28648164		Tumor	Not given	HIVID	25581428	LINC00693
HPV	HPV16	NC_001526.2			chr3	p24.1	GRCh37/hg19	28752696		Tumor	Not given	HIVID	25581428	LINC00693
HPV	HPV16	NC_001526.2			chr3	p22.1	GRCh37/hg19	39791002		Tumor	Not given	HIVID	25581428
HPV	HPV16	NC_001526.2			chr3	p21.31	GRCh37/hg19	49380467		Tumor	Not given	HIVID	25581428
HPV	HPV16	NC_001526.2			chr3	p14.1	GRCh37/hg19	67234397		Tumor	Not given	HIVID	25581428
HPV	HPV16	NC_001526.2			chr3	p13	GRCh37/hg19	72398442		Tumor	Not given	HIVID	25581428
HPV	HPV16	NC_001526.2			chr3	p12.3	GRCh37/hg19	79295515		Tumor	Not given	HIVID	25581428	ROBO1
HPV	HPV16	NC_001526.2			chr3	p12.1	GRCh37/hg19	84984227		Tumor	Not given	HIVID	25581428
HPV	HPV16	NC_001526.2			chr3	p12.1	GRCh37/hg19	85683224		Tumor	Not given	HIVID	25581428	CADM2
HPV	HPV16	NC_001526.2			chr3	p11.2	GRCh37/hg19	87300119		Tumor	Not given	HIVID	25581428	CHMP2B
HPV	HPV16	NC_001526.2			chr3	q11.2	GRCh37/hg19	95667581		Tumor	Not given	HIVID	25581428
HPV	HPV16	NC_001526.2			chr3	q11.2	GRCh37/hg19	96760137		Tumor	Not given	HIVID	25581428	EPHA6
HPV	HPV16	NC_001526.2			chr3	q13.13	GRCh37/hg19	110327209		Tumor	Not given	HIVID	25581428	LOC105374037
HPV	HPV16	NC_001526.2			chr3	q13.13	GRCh37/hg19	111117576		Tumor	Not given	HIVID	25581428	LOC105374039
HPV	HPV16	NC_001526.2			chr3	q13.2	GRCh37/hg19	111647078		Tumor	Not given	HIVID	25581428	PHLDB2
HPV	HPV16	NC_001526.2			chr3	q13.31	GRCh37/hg19	115165656		Tumor	Not given	HIVID	25581428
HPV	HPV16	NC_001526.2			chr3	q13.31	GRCh37/hg19	116699035		Tumor	Not given	HIVID	25581428
HPV	HPV16	NC_001526.2			chr3	q13.33	GRCh37/hg19	120276621		Tumor	Not given	HIVID	25581428
HPV	HPV16	NC_001526.2			chr3	q22.1	GRCh37/hg19	132134539		Tumor	Not given	HIVID	25581428
HPV	HPV16	NC_001526.2			chr3	q22.2	GRCh37/hg19	134293648		Tumor	Not given	HIVID	25581428	CEP63
HPV	HPV16	NC_001526.2			chr3	q22.2	GRCh37/hg19	134531938		Tumor	Not given	HIVID	25581428	EPHB1
HPV	HPV16	NC_001526.2			chr3	q22.2	GRCh37/hg19	135073540		Tumor	Not given	HIVID	25581428
HPV	HPV16	NC_001526.2			chr3	q22.3	GRCh37/hg19	136592957		Tumor	Not given	HIVID	25581428	NCK1
HPV	HPV16	NC_001526.2			chr3	q22.3	GRCh37/hg19	136744077		Tumor	Not given	HIVID	25581428
HPV	HPV16	NC_001526.2			chr3	q22.3	GRCh37/hg19	138261554		Tumor	Not given	HIVID	25581428	CEP70
HPV	HPV16	NC_001526.2			chr3	q23	GRCh37/hg19	142570682		Tumor	Not given	HIVID	25581428	PCOLCE2
HPV	HPV16	NC_001526.2			chr3	q24	GRCh37/hg19	144097949		Tumor	Not given	HIVID	25581428
HPV	HPV16	NC_001526.2			chr3	q25.2	GRCh37/hg19	153360575		Tumor	Not given	HIVID	25581428	LINC02006
HPV	HPV16	NC_001526.2			chr3	q25.2	GRCh37/hg19	153727202		Tumor	Not given	HIVID	25581428
HPV	HPV16	NC_001526.2			chr3	q25.32	GRCh37/hg19	157865954		Tumor	Not given	HIVID	25581428	RSRC1
HPV	HPV16	NC_001526.2			chr3	q25.33	GRCh37/hg19	159344607		Tumor	Not given	HIVID	25581428
HPV	HPV16	NC_001526.2			chr3	q25.33	GRCh37/hg19	160263589		Tumor	Not given	HIVID	25581428	KPNA4
HPV	HPV16	NC_001526.2			chr3	q26.1	GRCh37/hg19	161325615		Tumor	Not given	HIVID	25581428
HPV	HPV16	NC_001526.2			chr3	q26.1	GRCh37/hg19	161533156		Tumor	Not given	HIVID	25581428
HPV	HPV16	NC_001526.2			chr3	q26.1	GRCh37/hg19	164365822		Tumor	Not given	HIVID	25581428	LOC105374191
HPV	HPV16	NC_001526.2			chr3	q26.31	GRCh37/hg19	171536216		Tumor	Not given	HIVID	25581428
HPV	HPV16	NC_001526.2			chr3	q26.32	GRCh37/hg19	176416200		Tumor	Not given	HIVID	25581428	LOC105374229
HPV	HPV16	NC_001526.2			chr3	q26.33	GRCh37/hg19	179991954		Tumor	Not given	HIVID	25581428
HPV	HPV16	NC_001526.2			chr3	q26.33	GRCh37/hg19	181366328		Tumor	Not given	HIVID	25581428	SOX2-OT
HPV	HPV16	NC_001526.2			chr3	q29	GRCh37/hg19	195851102		Tumor	Not given	HIVID	25581428
HPV	HPV16	NC_001526.2			chr3	q29	GRCh37/hg19	196888571		Tumor	Not given	HIVID	25581428	DLG1
HPV	HPV16	NC_001526.2			chr4	p16.3	GRCh37/hg19	18224		Tumor	Not given	HIVID	25581428
HPV	HPV16	NC_001526.2			chr4	p16.3	GRCh37/hg19	43585		Tumor	Not given	HIVID	25581428
HPV	HPV16	NC_001526.2			chr4	p16.3	GRCh37/hg19	3059063		Tumor	Not given	HIVID	25581428
HPV	HPV16	NC_001526.2			chr4	p16.1	GRCh37/hg19	6095437		Tumor	Not given	HIVID	25581428	JAKMIP1
HPV	HPV16	NC_001526.2			chr4	p16.1	GRCh37/hg19	9799735		Tumor	Not given	HIVID	25581428	SLC2A9
HPV	HPV16	NC_001526.2			chr4	p16.1	GRCh37/hg19	10617504		Tumor	Not given	HIVID	25581428	CLNK
HPV	HPV16	NC_001526.2			chr4	p15.33	GRCh37/hg19	11999529		Tumor	Not given	HIVID	25581428
HPV	HPV16	NC_001526.2			chr4	p15.31	GRCh37/hg19	17990864		Tumor	Not given	HIVID	25581428	LCORL
HPV	HPV16	NC_001526.2			chr4	p15.31	GRCh37/hg19	18650710		Tumor	Not given	HIVID	25581428	LOC105374510
HPV	HPV16	NC_001526.2			chr4	p15.2	GRCh37/hg19	22547304		Tumor	Not given	HIVID	25581428
HPV	HPV16	NC_001526.2			chr4	p15.1	GRCh37/hg19	28483752		Tumor	Not given	HIVID	25581428	LOC105374557
HPV	HPV16	NC_001526.2			chr4	p15.1	GRCh37/hg19	33082132		Tumor	Not given	HIVID	25581428
HPV	HPV16	NC_001526.2			chr4	p15.1	GRCh37/hg19	35669658		Tumor	Not given	HIVID	25581428
HPV	HPV16	NC_001526.2			chr4	p14	GRCh37/hg19	39969399		Tumor	Not given	HIVID	25581428	PDS5A
HPV	HPV16	NC_001526.2			chr4	q12	GRCh37/hg19	53656154		Tumor	Not given	HIVID	25581428
HPV	HPV16	NC_001526.2			chr4	q12	GRCh37/hg19	58871811		Tumor	Not given	HIVID	25581428
HPV	HPV16	NC_001526.2			chr4	q13.2	GRCh37/hg19	70217205		Tumor	Not given	HIVID	25581428	LOC642496
HPV	HPV16	NC_001526.2			chr4	q13.3	GRCh37/hg19	70905129		Tumor	Not given	HIVID	25581428
HPV	HPV16	NC_001526.2			chr4	q21.1	GRCh37/hg19	77800268		Tumor	Not given	HIVID	25581428
HPV	HPV16	NC_001526.2			chr4	q21.21	GRCh37/hg19	82035425		Tumor	Not given	HIVID	25581428	PRKG2
HPV	HPV16	NC_001526.2			chr4	q21.22	GRCh37/hg19	82892369		Tumor	Not given	HIVID	25581428	LOC107986215
HPV	HPV16	NC_001526.2			chr4	q21.3	GRCh37/hg19	87339976		Tumor	Not given	HIVID	25581428	MAPK10
HPV	HPV16	NC_001526.2			chr4	q22.1	GRCh37/hg19	91041626		Tumor	Not given	HIVID	25581428
HPV	HPV16	NC_001526.2			chr4	q22.3	GRCh37/hg19	95596623		Tumor	Not given	HIVID	25581428
HPV	HPV16	NC_001526.2			chr4	q24	GRCh37/hg19	105284551		Tumor	Not given	HIVID	25581428	LOC105377350
HPV	HPV16	NC_001526.2			chr4	q25	GRCh37/hg19	110449937		Tumor	Not given	HIVID	25581428	SEC24B
HPV	HPV16	NC_001526.2			chr4	q26	GRCh37/hg19	115146677		Tumor	Not given	HIVID	25581428
HPV	HPV16	NC_001526.2			chr4	q28.3	GRCh37/hg19	131466795		Tumor	Not given	HIVID	25581428
HPV	HPV16	NC_001526.2			chr4	q28.3	GRCh37/hg19	133919726		Tumor	Not given	HIVID	25581428
HPV	HPV16	NC_001526.2			chr4	q31.3	GRCh37/hg19	155214776		Tumor	Not given	HIVID	25581428
HPV	HPV16	NC_001526.2			chr4	q32.2	GRCh37/hg19	163371922		Tumor	Not given	HIVID	25581428
HPV	HPV16	NC_001526.2			chr4	q32.3	GRCh37/hg19	167260789		Tumor	Not given	HIVID	25581428
HPV	HPV16	NC_001526.2			chr4	q32.3	GRCh37/hg19	167464501		Tumor	Not given	HIVID	25581428
HPV	HPV16	NC_001526.2			chr4	q32.3	GRCh37/hg19	169804007		Tumor	Not given	HIVID	25581428	PALLD
HPV	HPV16	NC_001526.2			chr4	q34.2	GRCh37/hg19	176316371		Tumor	Not given	HIVID	25581428
HPV	HPV16	NC_001526.2			chr4	q34.3	GRCh37/hg19	179121246		Tumor	Not given	HIVID	25581428
HPV	HPV16	NC_001526.2			chr4	q35.1	GRCh37/hg19	184244681		Tumor	Not given	HIVID	25581428
HPV	HPV16	NC_001526.2			chr4	q35.1	GRCh37/hg19	186338573		Tumor	Not given	HIVID	25581428
HPV	HPV16	NC_001526.2			chr4	q35.2	GRCh37/hg19	190179430		Tumor	Not given	HIVID	25581428
HPV	HPV16	NC_001526.2			chr4	q35.2	GRCh37/hg19	191035504		Tumor	Not given	HIVID	25581428
HPV	HPV16	NC_001526.2			chr5	p15.33	GRCh37/hg19	1410899		Tumor	Not given	HIVID	25581428	SLC6A3
HPV	HPV16	NC_001526.2			chr5	p15.33	GRCh37/hg19	3699869		Tumor	Not given	HIVID	25581428
HPV	HPV16	NC_001526.2			chr5	p15.32	GRCh37/hg19	4954212		Tumor	Not given	HIVID	25581428
HPV	HPV16	NC_001526.2			chr5	p15.2	GRCh37/hg19	14693698		Tumor	Not given	HIVID	25581428	OTULIN
HPV	HPV16	NC_001526.2			chr5	p14.2	GRCh37/hg19	23815224		Tumor	Not given	HIVID	25581428	LOC107986377
HPV	HPV16	NC_001526.2			chr5	p14.1	GRCh37/hg19	27936718		Tumor	Not given	HIVID	25581428
HPV	HPV16	NC_001526.2			chr5	p14.1	GRCh37/hg19	28714952		Tumor	Not given	HIVID	25581428
HPV	HPV16	NC_001526.2			chr5	p12	GRCh37/hg19	42840443		Tumor	Not given	HIVID	25581428
HPV	HPV16	NC_001526.2			chr5	p12	GRCh37/hg19	45342441		Tumor	Not given	HIVID	25581428	HCN1
HPV	HPV16	NC_001526.2			chr5	q11.2	GRCh37/hg19	51604189		Tumor	Not given	HIVID	25581428
HPV	HPV16	NC_001526.2			chr5	q11.2	GRCh37/hg19	54100226		Tumor	Not given	HIVID	25581428
HPV	HPV16	NC_001526.2			chr5	q11.2	GRCh37/hg19	57912827		Tumor	Not given	HIVID	25581428	RAB3C
HPV	HPV16	NC_001526.2			chr5	q11.2	GRCh37/hg19	58523771		Tumor	Not given	HIVID	25581428	PDE4D
HPV	HPV16	NC_001526.2			chr5	q12.1	GRCh37/hg19	61386465		Tumor	Not given	HIVID	25581428	LOC105378998
HPV	HPV16	NC_001526.2			chr5	q13.1	GRCh37/hg19	67681426		Tumor	Not given	HIVID	25581428
HPV	HPV16	NC_001526.2			chr5	q13.2	GRCh37/hg19	70493360		Tumor	Not given	HIVID	25581428
HPV	HPV16	NC_001526.2			chr5	q14.3	GRCh37/hg19	83671787		Tumor	Not given	HIVID	25581428	EDIL3
HPV	HPV16	NC_001526.2			chr5	q14.3	GRCh37/hg19	87478985		Tumor	Not given	HIVID	25581428	TMEM161B
HPV	HPV16	NC_001526.2			chr5	q14.3	GRCh37/hg19	88424643		Tumor	Not given	HIVID	25581428	MEF2C-AS1
HPV	HPV16	NC_001526.2			chr5	q14.3	GRCh37/hg19	89216214		Tumor	Not given	HIVID	25581428	LOC102724637
HPV	HPV16	NC_001526.2			chr5	q15	GRCh37/hg19	97814579		Tumor	Not given	HIVID	25581428
HPV	HPV16	NC_001526.2			chr5	q21.3	GRCh37/hg19	104512255		Tumor	Not given	HIVID	25581428
HPV	HPV16	NC_001526.2			chr5	q21.3	GRCh37/hg19	104980534		Tumor	Not given	HIVID	25581428
HPV	HPV16	NC_001526.2			chr5	q21.3	GRCh37/hg19	107908598		Tumor	Not given	HIVID	25581428
HPV	HPV16	NC_001526.2			chr5	q21.3	GRCh37/hg19	108179270		Tumor	Not given	HIVID	25581428	FER
HPV	HPV16	NC_001526.2			chr5	q21.3	GRCh37/hg19	108536048		Tumor	Not given	HIVID	25581428
HPV	HPV16	NC_001526.2			chr5	q22.2	GRCh37/hg19	111686956		Tumor	Not given	HIVID	25581428	EPB41L4A
HPV	HPV16	NC_001526.2			chr5	q22.2	GRCh37/hg19	112772670		Tumor	Not given	HIVID	25581428
HPV	HPV16	NC_001526.2			chr5	q23.1	GRCh37/hg19	115328375		Tumor	Not given	HIVID	25581428	LVRN
HPV	HPV16	NC_001526.2			chr5	q23.1	GRCh37/hg19	116940536		Tumor	Not given	HIVID	25581428
HPV	HPV16	NC_001526.2			chr5	q23.2	GRCh37/hg19	124556874		Tumor	Not given	HIVID	25581428	LOC101927421
HPV	HPV16	NC_001526.2			chr5	q32	GRCh37/hg19	148260257		Tumor	Not given	HIVID	25581428
HPV	HPV16	NC_001526.2			chr5	q33.1	GRCh37/hg19	150857348		Tumor	Not given	HIVID	25581428	SLC36A1
HPV	HPV16	NC_001526.2			chr5	q33.3	GRCh37/hg19	157177100		Tumor	Not given	HIVID	25581428	LSM11
HPV	HPV16	NC_001526.2			chr5	q33.3	GRCh37/hg19	158643935		Tumor	Not given	HIVID	25581428
HPV	HPV16	NC_001526.2			chr5	q34	GRCh37/hg19	161271303		Tumor	Not given	HIVID	25581428	LOC105377696
HPV	HPV16	NC_001526.2			chr5	q34	GRCh37/hg19	162895018		Tumor	Not given	HIVID	25581428	HMMR
HPV	HPV16	NC_001526.2			chr5	q34	GRCh37/hg19	166001230		Tumor	Not given	HIVID	25581428
HPV	HPV16	NC_001526.2			chr5	q35.2	GRCh37/hg19	173938421		Tumor	Not given	HIVID	25581428	LINC01411
HPV	HPV16	NC_001526.2			chr5	q35.2	GRCh37/hg19	174909256		Tumor	Not given	HIVID	25581428	SFXN1
HPV	HPV16	NC_001526.2			chr6	p24.2	GRCh37/hg19	11289580		Tumor	Not given	HIVID	25581428	NEDD9
HPV	HPV16	NC_001526.2			chr6	p22.1	GRCh37/hg19	30343243		Tumor	Not given	HIVID	25581428
HPV	HPV16	NC_001526.2			chr6	p21.33	GRCh37/hg19	31809761		Tumor	Not given	HIVID	25581428
HPV	HPV16	NC_001526.2			chr6	p21.32	GRCh37/hg19	32211817		Tumor	Not given	HIVID	25581428
HPV	HPV16	NC_001526.2			chr6	p21.2	GRCh37/hg19	36811728		Tumor	Not given	HIVID	25581428	C6orf89
HPV	HPV16	NC_001526.2			chr6	p21.2	GRCh37/hg19	37935934		Tumor	Not given	HIVID	25581428	ZFAND3
HPV	HPV16	NC_001526.2			chr6	p21.2	GRCh37/hg19	39555545		Tumor	Not given	HIVID	25581428	KIF6
HPV	HPV16	NC_001526.2			chr6	p21.2	GRCh37/hg19	39749578		Tumor	Not given	HIVID	25581428
HPV	HPV16	NC_001526.2			chr6	p21.2	GRCh37/hg19	40378654		Tumor	Not given	HIVID	25581428	LRFN2
HPV	HPV16	NC_001526.2			chr6	p12.3	GRCh37/hg19	48277864		Tumor	Not given	HIVID	25581428
HPV	HPV16	NC_001526.2			chr6	p12.3	GRCh37/hg19	49137104		Tumor	Not given	HIVID	25581428
HPV	HPV16	NC_001526.2			chr6	p12.1	GRCh37/hg19	56980720		Tumor	Not given	HIVID	25581428
HPV	HPV16	NC_001526.2			chr6	q12	GRCh37/hg19	64668673		Tumor	Not given	HIVID	25581428
HPV	HPV16	NC_001526.2			chr6	q13	GRCh37/hg19	71109790		Tumor	Not given	HIVID	25581428
HPV	HPV16	NC_001526.2			chr6	q13	GRCh37/hg19	72118671		Tumor	Not given	HIVID	25581428	LINC00472
HPV	HPV16	NC_001526.2			chr6	q13	GRCh37/hg19	75667896		Tumor	Not given	HIVID	25581428
HPV	HPV16	NC_001526.2			chr6	q14.1	GRCh37/hg19	79802642		Tumor	Not given	HIVID	25581428
HPV	HPV16	NC_001526.2			chr6	q14.2	GRCh37/hg19	84715273		Tumor	Not given	HIVID	25581428
HPV	HPV16	NC_001526.2			chr6	q16.3	GRCh37/hg19	104864408		Tumor	Not given	HIVID	25581428
HPV	HPV16	NC_001526.2			chr6	q22.1	GRCh37/hg19	114759145		Tumor	Not given	HIVID	25581428	LOC107986638
HPV	HPV16	NC_001526.2			chr6	q22.1	GRCh37/hg19	117247496		Tumor	Not given	HIVID	25581428	RFX6
HPV	HPV16	NC_001526.2			chr6	q22.1	GRCh37/hg19	117739096		Tumor	Not given	HIVID	25581428	ROS1
HPV	HPV16	NC_001526.2			chr6	q22.1	GRCh37/hg19	118190055		Tumor	Not given	HIVID	25581428
HPV	HPV16	NC_001526.2			chr6	q22.31	GRCh37/hg19	121782856		Tumor	Not given	HIVID	25581428
HPV	HPV16	NC_001526.2			chr6	q22.31	GRCh37/hg19	121951176		Tumor	Not given	HIVID	25581428
HPV	HPV16	NC_001526.2			chr6	q22.33	GRCh37/hg19	129218252		Tumor	Not given	HIVID	25581428	LAMA2
HPV	HPV16	NC_001526.2			chr6	q22.33	GRCh37/hg19	129393149		Tumor	Not given	HIVID	25581428	LAMA2
HPV	HPV16	NC_001526.2			chr6	q23.2	GRCh37/hg19	134894506		Tumor	Not given	HIVID	25581428
HPV	HPV16	NC_001526.2			chr6	q25.2	GRCh37/hg19	155343321		Tumor	Not given	HIVID	25581428
HPV	HPV16	NC_001526.2			chr6	q25.3	GRCh37/hg19	156425486		Tumor	Not given	HIVID	25581428	LOC101928923
HPV	HPV16	NC_001526.2			chr6	q26	GRCh37/hg19	162754509		Tumor	Not given	HIVID	25581428	PRKN
HPV	HPV16	NC_001526.2			chr6	q27	GRCh37/hg19	168629661		Tumor	Not given	HIVID	25581428
HPV	HPV16	NC_001526.2			chr7	p22.3	GRCh37/hg19	2069003		Tumor	Not given	HIVID	25581428	MAD1L1
HPV	HPV16	NC_001526.2			chr7	p21.2	GRCh37/hg19	14238403		Tumor	Not given	HIVID	25581428	DGKB
HPV	HPV16	NC_001526.2			chr7	p21.1	GRCh37/hg19	16570708		Tumor	Not given	HIVID	25581428	LRRC72
HPV	HPV16	NC_001526.2			chr7	p21.1	GRCh37/hg19	16884874		Tumor	Not given	HIVID	25581428
HPV	HPV16	NC_001526.2			chr7	p15.3	GRCh37/hg19	21865142		Tumor	Not given	HIVID	25581428	DNAH11
HPV	HPV16	NC_001526.2			chr7	p15.3	GRCh37/hg19	23906412		Tumor	Not given	HIVID	25581428
HPV	HPV16	NC_001526.2			chr7	p14.3	GRCh37/hg19	31157410		Tumor	Not given	HIVID	25581428	LOC107986780
HPV	HPV16	NC_001526.2			chr7	p14.3	GRCh37/hg19	33466096		Tumor	Not given	HIVID	25581428	BBS9
HPV	HPV16	NC_001526.2			chr7	p12.3	GRCh37/hg19	45968981		Tumor	Not given	HIVID	25581428
HPV	HPV16	NC_001526.2			chr7	p11.2	GRCh37/hg19	55483926		Tumor	Not given	HIVID	25581428	LANCL2
HPV	HPV16	NC_001526.2			chr7	q11.23	GRCh37/hg19	77033845		Tumor	Not given	HIVID	25581428	GSAP
HPV	HPV16	NC_001526.2			chr7	q11.23	GRCh37/hg19	77108522		Tumor	Not given	HIVID	25581428
HPV	HPV16	NC_001526.2			chr7	q21.11	GRCh37/hg19	81142205		Tumor	Not given	HIVID	25581428
HPV	HPV16	NC_001526.2			chr7	q21.11	GRCh37/hg19	83610385		Tumor	Not given	HIVID	25581428	SEMA3A
HPV	HPV16	NC_001526.2			chr7	q21.11	GRCh37/hg19	83821526		Tumor	Not given	HIVID	25581428	SEMA3A
HPV	HPV16	NC_001526.2			chr7	q21.11	GRCh37/hg19	86394803		Tumor	Not given	HIVID	25581428	GRM3
HPV	HPV16	NC_001526.2			chr7	q21.12	GRCh37/hg19	87416796		Tumor	Not given	HIVID	25581428	RUNDC3B
HPV	HPV16	NC_001526.2			chr7	q21.2	GRCh37/hg19	91384783		Tumor	Not given	HIVID	25581428
HPV	HPV16	NC_001526.2			chr7	q21.3	GRCh37/hg19	95719125		Tumor	Not given	HIVID	25581428	DYNC1I1
HPV	HPV16	NC_001526.2			chr7	q21.3	GRCh37/hg19	97481166		Tumor	Not given	HIVID	25581428
HPV	HPV16	NC_001526.2			chr7	q22.1	GRCh37/hg19	103680734		Tumor	Not given	HIVID	25581428
HPV	HPV16	NC_001526.2			chr7	q31.1	GRCh37/hg19	111474515		Tumor	Not given	HIVID	25581428	DOCK4
HPV	HPV16	NC_001526.2			chr7	q31.1	GRCh37/hg19	113615979		Tumor	Not given	HIVID	25581428
HPV	HPV16	NC_001526.2			chr7	q31.1	GRCh37/hg19	114004433		Tumor	Not given	HIVID	25581428	FOXP2
HPV	HPV16	NC_001526.2			chr7	q31.31	GRCh37/hg19	119561610		Tumor	Not given	HIVID	25581428
HPV	HPV16	NC_001526.2			chr7	q31.32	GRCh37/hg19	122980899		Tumor	Not given	HIVID	25581428
HPV	HPV16	NC_001526.2			chr7	q31.33	GRCh37/hg19	126832413		Tumor	Not given	HIVID	25581428	GRM8
HPV	HPV16	NC_001526.2			chr7	q33	GRCh37/hg19	134378087		Tumor	Not given	HIVID	25581428
HPV	HPV16	NC_001526.2			chr7	q33	GRCh37/hg19	137784442		Tumor	Not given	HIVID	25581428	AKR1D1
HPV	HPV16	NC_001526.2			chr7	q35	GRCh37/hg19	146227796		Tumor	Not given	HIVID	25581428	CNTNAP2
HPV	HPV16	NC_001526.2			chr7	q36.1	GRCh37/hg19	148710673		Tumor	Not given	HIVID	25581428	PDIA4
HPV	HPV16	NC_001526.2			chr7	q36.1	GRCh37/hg19	149022522		Tumor	Not given	HIVID	25581428
HPV	HPV16	NC_001526.2			chr7	q36.3	GRCh37/hg19	157918486		Tumor	Not given	HIVID	25581428	PTPRN2
HPV	HPV16	NC_001526.2			chr8	p22	GRCh37/hg19	15497345		Tumor	Not given	HIVID	25581428	TUSC3
HPV	HPV16	NC_001526.2			chr8	p22	GRCh37/hg19	17209301		Tumor	Not given	HIVID	25581428
HPV	HPV16	NC_001526.2			chr8	p22	GRCh37/hg19	18653855		Tumor	Not given	HIVID	25581428	PSD3
HPV	HPV16	NC_001526.2			chr8	p21.2	GRCh37/hg19	24489350		Tumor	Not given	HIVID	25581428
HPV	HPV16	NC_001526.2			chr8	p21.2	GRCh37/hg19	26186520		Tumor	Not given	HIVID	25581428	PPP2R2A
HPV	HPV16	NC_001526.2			chr8	p21.2	GRCh37/hg19	26670622		Tumor	Not given	HIVID	25581428	ADRA1A
HPV	HPV16	NC_001526.2			chr8	p12	GRCh37/hg19	30635692		Tumor	Not given	HIVID	25581428
HPV	HPV16	NC_001526.2			chr8	p11.22	GRCh37/hg19	39092320		Tumor	Not given	HIVID	25581428	ADAM32
HPV	HPV16	NC_001526.2			chr8	p11.21	GRCh37/hg19	42317064		Tumor	Not given	HIVID	25581428	SLC20A2
HPV	HPV16	NC_001526.2			chr8	p11.21	GRCh37/hg19	43092879		Tumor	Not given	HIVID	25581428
HPV	HPV16	NC_001526.2			chr8	p11.21	GRCh37/hg19	43095998		Tumor	Not given	HIVID	25581428
HPV	HPV16	NC_001526.2			chr8	q11.21	GRCh37/hg19	51334024		Tumor	Not given	HIVID	25581428	SNTG1
HPV	HPV16	NC_001526.2			chr8	q11.23	GRCh37/hg19	53014343		Tumor	Not given	HIVID	25581428
HPV	HPV16	NC_001526.2			chr8	q11.23	GRCh37/hg19	53662917		Tumor	Not given	HIVID	25581428	LOC105375835
HPV	HPV16	NC_001526.2			chr8	q12.1	GRCh37/hg19	56355439		Tumor	Not given	HIVID	25581428	XKR4
HPV	HPV16	NC_001526.2			chr8	q12.3	GRCh37/hg19	62481520		Tumor	Not given	HIVID	25581428	ASPH
HPV	HPV16	NC_001526.2			chr8	q12.3	GRCh37/hg19	62752726		Tumor	Not given	HIVID	25581428	LOC101929628
HPV	HPV16	NC_001526.2			chr8	q21.11	GRCh37/hg19	75937179		Tumor	Not given	HIVID	25581428	CRISPLD1
HPV	HPV16	NC_001526.2			chr8	q21.11	GRCh37/hg19	76576567		Tumor	Not given	HIVID	25581428
HPV	HPV16	NC_001526.2			chr8	q21.2	GRCh37/hg19	85862571		Tumor	Not given	HIVID	25581428
HPV	HPV16	NC_001526.2			chr8	q21.3	GRCh37/hg19	87429703		Tumor	Not given	HIVID	25581428	WWP1
HPV	HPV16	NC_001526.2			chr8	q21.3	GRCh37/hg19	88543203		Tumor	Not given	HIVID	25581428
HPV	HPV16	NC_001526.2			chr8	q21.3	GRCh37/hg19	92768026		Tumor	Not given	HIVID	25581428
HPV	HPV16	NC_001526.2			chr8	q22.1	GRCh37/hg19	93455540		Tumor	Not given	HIVID	25581428
HPV	HPV16	NC_001526.2			chr8	q22.1	GRCh37/hg19	93639741		Tumor	Not given	HIVID	25581428	LOC102724710
HPV	HPV16	NC_001526.2			chr8	q22.1	GRCh37/hg19	94739766		Tumor	Not given	HIVID	25581428	FAM92A
HPV	HPV16	NC_001526.2			chr8	q22.1	GRCh37/hg19	96913118		Tumor	Not given	HIVID	25581428
HPV	HPV16	NC_001526.2			chr8	q23.1	GRCh37/hg19	107730345		Tumor	Not given	HIVID	25581428	OXR1
HPV	HPV16	NC_001526.2			chr8	q23.2	GRCh37/hg19	111505652		Tumor	Not given	HIVID	25581428
HPV	HPV16	NC_001526.2			chr8	q23.3	GRCh37/hg19	113397971		Tumor	Not given	HIVID	25581428	CSMD3
HPV	HPV16	NC_001526.2			chr8	q24.21	GRCh37/hg19	130359364		Tumor	Not given	HIVID	25581428
HPV	HPV16	NC_001526.2			chr8	q24.21	GRCh37/hg19	130481087		Tumor	Not given	HIVID	25581428	CCDC26
HPV	HPV16	NC_001526.2			chr8	q24.22	GRCh37/hg19	136152887		Tumor	Not given	HIVID	25581428
HPV	HPV16	NC_001526.2			chr8	q24.3	GRCh37/hg19	141472026		Tumor	Not given	HIVID	25581428
HPV	HPV16	NC_001526.2			chr8	q24.3	GRCh37/hg19	142398001		Tumor	Not given	HIVID	25581428
HPV	HPV16	NC_001526.2			chr9	p24.3	GRCh37/hg19	855133		Tumor	Not given	HIVID	25581428	DMRT1
HPV	HPV16	NC_001526.2			chr9	p24.2	GRCh37/hg19	3930405		Tumor	Not given	HIVID	25581428	GLIS3
HPV	HPV16	NC_001526.2			chr9	p24.1	GRCh37/hg19	4970714		Tumor	Not given	HIVID	25581428
HPV	HPV16	NC_001526.2			chr9	p23	GRCh37/hg19	9605811		Tumor	Not given	HIVID	25581428	PTPRD
HPV	HPV16	NC_001526.2			chr9	p21.3	GRCh37/hg19	21782078		Tumor	Not given	HIVID	25581428
HPV	HPV16	NC_001526.2			chr9	p21.1	GRCh37/hg19	28471439		Tumor	Not given	HIVID	25581428	LINGO2
HPV	HPV16	NC_001526.2			chr9	p21.1	GRCh37/hg19	30970527		Tumor	Not given	HIVID	25581428
HPV	HPV16	NC_001526.2			chr9	q21.12	GRCh37/hg19	72653216		Tumor	Not given	HIVID	25581428
HPV	HPV16	NC_001526.2			chr9	q21.12	GRCh37/hg19	72653253		Tumor	Not given	HIVID	25581428
HPV	HPV16	NC_001526.2			chr9	q21.32	GRCh37/hg19	85118005		Tumor	Not given	HIVID	25581428	LOC107987087
HPV	HPV16	NC_001526.2			chr9	q21.32	GRCh37/hg19	85777872		Tumor	Not given	HIVID	25581428
HPV	HPV16	NC_001526.2			chr9	q21.32	GRCh37/hg19	85994007		Tumor	Not given	HIVID	25581428	FRMD3
HPV	HPV16	NC_001526.2			chr9	q22.31	GRCh37/hg19	95602796		Tumor	Not given	HIVID	25581428
HPV	HPV16	NC_001526.2			chr9	q22.32	GRCh37/hg19	98642959		Tumor	Not given	HIVID	25581428	ERCC6L2
HPV	HPV16	NC_001526.2			chr9	q22.32	GRCh37/hg19	99014422		Tumor	Not given	HIVID	25581428	HSD17B3
HPV	HPV16	NC_001526.2			chr9	q31.2	GRCh37/hg19	110631574		Tumor	Not given	HIVID	25581428
HPV	HPV16	NC_001526.2			chr9	q33.1	GRCh37/hg19	118655322		Tumor	Not given	HIVID	25581428	LINC00474
HPV	HPV16	NC_001526.2			chr9	q33.1	GRCh37/hg19	119308767		Tumor	Not given	HIVID	25581428
HPV	HPV16	NC_001526.2			chr9	q33.1	GRCh37/hg19	119405833		Tumor	Not given	HIVID	25581428
HPV	HPV16	NC_001526.2			chr9	q33.1	GRCh37/hg19	120024451		Tumor	Not given	HIVID	25581428	ASTN2
HPV	HPV16	NC_001526.2			chr9	q34.11	GRCh37/hg19	131032988		Tumor	Not given	HIVID	25581428
HPV	HPV16	NC_001526.2			chr9	q34.11	GRCh37/hg19	133312419		Tumor	Not given	HIVID	25581428
HPV	HPV16	NC_001526.2			chr9	q34.2	GRCh37/hg19	136884781		Tumor	Not given	HIVID	25581428
HPV	HPV16	NC_001526.2			chr9	q34.2	GRCh37/hg19	136946011		Tumor	Not given	HIVID	25581428
HPV	HPV16	NC_001526.2			chr9	q34.3	GRCh37/hg19	138471461		Tumor	Not given	HIVID	25581428
HPV	HPV16	NC_001526.2			chrX	p22.33	GRCh37/hg19	2715456		Tumor	Not given	HIVID	25581428	XG
HPV	HPV16	NC_001526.2			chrX	p22.33	GRCh37/hg19	4020812		Tumor	Not given	HIVID	25581428
HPV	HPV16	NC_001526.2			chrX	p22.32	GRCh37/hg19	4470664		Tumor	Not given	HIVID	25581428
HPV	HPV16	NC_001526.2			chrX	p22.13	GRCh37/hg19	17774457		Tumor	Not given	HIVID	25581428
HPV	HPV16	NC_001526.2			chrX	p22.13	GRCh37/hg19	19143657		Tumor	Not given	HIVID	25581428
HPV	HPV16	NC_001526.2			chrX	p21.3	GRCh37/hg19	25210069		Tumor	Not given	HIVID	25581428
HPV	HPV16	NC_001526.2			chrX	p21.3	GRCh37/hg19	25821089		Tumor	Not given	HIVID	25581428
HPV	HPV16	NC_001526.2			chrX	p21.3	GRCh37/hg19	26454736		Tumor	Not given	HIVID	25581428
HPV	HPV16	NC_001526.2			chrX	p21.3	GRCh37/hg19	28200666		Tumor	Not given	HIVID	25581428
HPV	HPV16	NC_001526.2			chrX	p21.1	GRCh37/hg19	33017893		Tumor	Not given	HIVID	25581428	DMD
HPV	HPV16	NC_001526.2			chrX	p11.4	GRCh37/hg19	39475269		Tumor	Not given	HIVID	25581428
HPV	HPV16	NC_001526.2			chrX	p11.4	GRCh37/hg19	41014715		Tumor	Not given	HIVID	25581428	USP9X
HPV	HPV16	NC_001526.2			chrX	p11.4	GRCh37/hg19	41536467		Tumor	Not given	HIVID	25581428	CASK
HPV	HPV16	NC_001526.2			chrX	p11.3	GRCh37/hg19	44964432		Tumor	Not given	HIVID	25581428	KDM6A
HPV	HPV16	NC_001526.2			chrX	q21.2	GRCh37/hg19	84666484		Tumor	Not given	HIVID	25581428
HPV	HPV16	NC_001526.2			chrX	q22.1	GRCh37/hg19	99562587		Tumor	Not given	HIVID	25581428	PCDH19
HPV	HPV16	NC_001526.2			chrX	q23	GRCh37/hg19	115001917		Tumor	Not given	HIVID	25581428
[truncated: 3,119 more rows]
