# Supplementary material for: DeepVISP: Deep Learning for Virus Site Integration Prediction and Motif Discovery
Source: Adv Sci (Weinh). 2021 Mar 8;8(9):2004958. doi: 10.1002/advs.202004958 (PMC8097320; doi:10.1002/advs.202004958)
Supplement: Supplementary file 4 — Supplemental Table 3 [file ADVS-8-2004958-s001.xlsx]

## Sheet: v_hbv
Virus	Virus subtype	Reference virus genome	Begin breakpoint	Stop breakpoint	Chromosome	Locus	Reference human genome	Begin location	End location	Sample	Disease	Method	PubMed ID	Target gene
EBV		KC207813			chr6		GRCh37/hg19	91004306	91005711	cell line	B-cell lymphoma	RNA-Seq	25355872	BACH2
EBV		KC207813			chr6		GRCh37/hg19	91006199	91006488	cell line	B-cell lymphoma	RNA-Seq	25355872	BACH2
EBV		NC007605	132586		chr12		GRCh37/hg19	74764643		cell line	Nasopharyngeal carcinom	WGS	26819646
EBV		NC007605	9446		chr1		GRCh37/hg19	27648679		cell line	Nasopharyngeal carcinom	WGS	26819646	TMEM222
EBV		NC007605	54922		chr1		GRCh37/hg19	142314854		cell line	Nasopharyngeal carcinom	WGS	26819646
EBV		NC007605	9446		chrY		GRCh37/hg19	55336866		cell line	Nasopharyngeal carcinom	WGS	26819646
EBV		NC007605	68515		chr11		GRCh37/hg19	12030969		cell line	Nasopharyngeal carcinom	WGS	26819646	DKK3
EBV		NC007605	9446		chr14		GRCh37/hg19	78120547		cell line	Nasopharyngeal carcinom	WGS	26819646
EBV		NC007605	9446		chr17		GRCh37/hg19	1478649		cell line	Nasopharyngeal carcinom	WGS	26819646	SLC43A2
EBV		NC007605	115300		chr19		GRCh37/hg19	873769		cell line	Nasopharyngeal carcinom	WGS	26819646	MED16
EBV		NC007605	98103		chr5		GRCh37/hg19	38749733		cell line	Nasopharyngeal carcinom	WGS	26819646
EBV		NC007605	132515		chr1		GRCh37/hg19	17370955		cell line	Nasopharyngeal carcinom	WGS	26819646	SDHB
EBV		NC007605	135493		chr1		GRCh37/hg19	32039478		cell line	Nasopharyngeal carcinom	WGS	26819646
EBV		NC007605	4912		chr1		GRCh37/hg19	32333119		cell line	Nasopharyngeal carcinom	WGS	26819646
EBV		NC007605	106594		chr1		GRCh37/hg19	39196838		cell line	Nasopharyngeal carcinom	WGS	26819646
EBV		NC007605	107782		chr1		GRCh37/hg19	41395493		cell line	Nasopharyngeal carcinom	WGS	26819646
EBV		NC007605	129449		chr1		GRCh37/hg19	49986183		cell line	Nasopharyngeal carcinom	WGS	26819646	AGBL4
EBV		NC007605	47575		chr1		GRCh37/hg19	60522927		cell line	Nasopharyngeal carcinom	WGS	26819646	C1orf87
EBV		NC007605	36168		chr1		GRCh37/hg19	60700671		cell line	Nasopharyngeal carcinom	WGS	26819646
EBV		NC007605	51348		chr1		GRCh37/hg19	78877529		cell line	Nasopharyngeal carcinom	WGS	26819646
EBV		NC007605	4898		chr1		GRCh37/hg19	78930317		cell line	Nasopharyngeal carcinom	WGS	26819646
EBV		NC007605	74470		chr1		GRCh37/hg19	91985153		cell line	Nasopharyngeal carcinom	WGS	26819646	CDC7
EBV		NC007605	104990		chr1		GRCh37/hg19	111206731		cell line	Nasopharyngeal carcinom	WGS	26819646
EBV		NC007605	159310		chr1		GRCh37/hg19	121485225		cell line	Nasopharyngeal carcinom	WGS	26819646
EBV		NC007605	93588		chr1		GRCh37/hg19	149235108		cell line	Nasopharyngeal carcinom	WGS	26819646
EBV		NC007605	54357		chr1		GRCh37/hg19	160904460		cell line	Nasopharyngeal carcinom	WGS	26819646
EBV		NC007605	86521		chr1		GRCh37/hg19	165593191		cell line	Nasopharyngeal carcinom	WGS	26819646
EBV		NC007605	166253		chr1		GRCh37/hg19	173429057		cell line	Nasopharyngeal carcinom	WGS	26819646	LOC100506023
EBV		NC007605	67558		chr1		GRCh37/hg19	193012276		cell line	Nasopharyngeal carcinom	WGS	26819646	UCHL5
EBV		NC007605	45190		chr1		GRCh37/hg19	198371763		cell line	Nasopharyngeal carcinom	WGS	26819646
EBV		NC007605	74901		chr1		GRCh37/hg19	219138496		cell line	Nasopharyngeal carcinom	WGS	26819646
EBV		NC007605	166037		chr1		GRCh37/hg19	219180376		cell line	Nasopharyngeal carcinom	WGS	26819646
EBV		NC007605	52579		chr1		GRCh37/hg19	223353553		cell line	Nasopharyngeal carcinom	WGS	26819646
EBV		NC007605	149150		chr1		GRCh37/hg19	248870199		cell line	Nasopharyngeal carcinom	WGS	26819646
EBV		NC007605	146796		chr10		GRCh37/hg19	5885651		cell line	Nasopharyngeal carcinom	WGS	26819646
EBV		NC007605	130295		chr10		GRCh37/hg19	8619693		cell line	Nasopharyngeal carcinom	WGS	26819646
EBV		NC007605	97704		chr10		GRCh37/hg19	26186383		cell line	Nasopharyngeal carcinom	WGS	26819646
EBV		NC007605	44890		chr10		GRCh37/hg19	38235959		cell line	Nasopharyngeal carcinom	WGS	26819646
EBV		NC007605	77541		chr10		GRCh37/hg19	42400304		cell line	Nasopharyngeal carcinom	WGS	26819646
EBV		NC007605	157708		chr10		GRCh37/hg19	46930509		cell line	Nasopharyngeal carcinom	WGS	26819646	SHLD2P1
EBV		NC007605	83876		chr10		GRCh37/hg19	50441892		cell line	Nasopharyngeal carcinom	WGS	26819646
EBV		NC007605	42403		chr10		GRCh37/hg19	60139538		cell line	Nasopharyngeal carcinom	WGS	26819646
EBV		NC007605	105894		chr10		GRCh37/hg19	66355562		cell line	Nasopharyngeal carcinom	WGS	26819646
EBV		NC007605	129712		chr10		GRCh37/hg19	88294511		cell line	Nasopharyngeal carcinom	WGS	26819646
EBV		NC007605	84340		chr10		GRCh37/hg19	94978888		cell line	Nasopharyngeal carcinom	WGS	26819646
EBV		NC007605	121481		chr10		GRCh37/hg19	99505411		cell line	Nasopharyngeal carcinom	WGS	26819646	ZFYVE27
EBV		NC007605	148602		chr10		GRCh37/hg19	104571975		cell line	Nasopharyngeal carcinom	WGS	26819646	WBP1L
EBV		NC007605	2058		chr10		GRCh37/hg19	112500824		cell line	Nasopharyngeal carcinom	WGS	26819646	RBM20
EBV		NC007605	92895		chr10		GRCh37/hg19	112991628		cell line	Nasopharyngeal carcinom	WGS	26819646
EBV		NC007605	288		chr10		GRCh37/hg19	115897796		cell line	Nasopharyngeal carcinom	WGS	26819646	CCDC186
EBV		NC007605	111503		chr10		GRCh37/hg19	124131313		cell line	Nasopharyngeal carcinom	WGS	26819646
EBV		NC007605	161068		chr11		GRCh37/hg19	12430579		cell line	Nasopharyngeal carcinom	WGS	26819646	PARVA
EBV		NC007605	66139		chr11		GRCh37/hg19	18610435		cell line	Nasopharyngeal carcinom	WGS	26819646	UEVLD
EBV		NC007605	167672		chr11		GRCh37/hg19	22415161		cell line	Nasopharyngeal carcinom	WGS	26819646
EBV		NC007605	163399		chr11		GRCh37/hg19	29133454		cell line	Nasopharyngeal carcinom	WGS	26819646
EBV		NC007605	83640		chr11		GRCh37/hg19	58310167		cell line	Nasopharyngeal carcinom	WGS	26819646	LPXN
EBV		NC007605	81942		chr11		GRCh37/hg19	58615188		cell line	Nasopharyngeal carcinom	WGS	26819646
EBV		NC007605	86069		chr11		GRCh37/hg19	82939295		cell line	Nasopharyngeal carcinom	WGS	26819646	ANKRD42
EBV		NC007605	100843		chr11		GRCh37/hg19	86293951		cell line	Nasopharyngeal carcinom	WGS	26819646	ME3
EBV		NC007605	154269		chr12		GRCh37/hg19	6411923		cell line	Nasopharyngeal carcinom	WGS	26819646
EBV		NC007605	36435		chr12		GRCh37/hg19	9766713		cell line	Nasopharyngeal carcinom	WGS	26819646
EBV		NC007605	135184		chr12		GRCh37/hg19	16638937		cell line	Nasopharyngeal carcinom	WGS	26819646
EBV		NC007605	164158		chr12		GRCh37/hg19	17245345		cell line	Nasopharyngeal carcinom	WGS	26819646
EBV		NC007605	105488		chr12		GRCh37/hg19	39265457		cell line	Nasopharyngeal carcinom	WGS	26819646	CPNE8
EBV		NC007605	114354		chr12		GRCh37/hg19	50094993		cell line	Nasopharyngeal carcinom	WGS	26819646	FMNL3
EBV		NC007605	136760		chr12		GRCh37/hg19	54652979		cell line	Nasopharyngeal carcinom	WGS	26819646	CBX5
EBV		NC007605	157320		chr12		GRCh37/hg19	60923341		cell line	Nasopharyngeal carcinom	WGS	26819646
EBV		NC007605	84119		chr12		GRCh37/hg19	90740795		cell line	Nasopharyngeal carcinom	WGS	26819646
EBV		NC007605	145934		chr12		GRCh37/hg19	105661566		cell line	Nasopharyngeal carcinom	WGS	26819646
EBV		NC007605	6349		chr12		GRCh37/hg19	121811280		cell line	Nasopharyngeal carcinom	WGS	26819646
EBV		NC007605	1690		chr12		GRCh37/hg19	128069003		cell line	Nasopharyngeal carcinom	WGS	26819646
EBV		NC007605	74303		chr12		GRCh37/hg19	129069719		cell line	Nasopharyngeal carcinom	WGS	26819646	TMEM132C
EBV		NC007605	83858		chr13		GRCh37/hg19	35036439		cell line	Nasopharyngeal carcinom	WGS	26819646
EBV		NC007605	93990		chr13		GRCh37/hg19	36494108		cell line	Nasopharyngeal carcinom	WGS	26819646	MIR548F5
EBV		NC007605	150469		chr13		GRCh37/hg19	39332184		cell line	Nasopharyngeal carcinom	WGS	26819646	FREM2
EBV		NC007605	51861		chr13		GRCh37/hg19	46921121		cell line	Nasopharyngeal carcinom	WGS	26819646	RUBCNL
EBV		NC007605	48367		chr13		GRCh37/hg19	48483591		cell line	Nasopharyngeal carcinom	WGS	26819646
EBV		NC007605	131080		chr13		GRCh37/hg19	60448014		cell line	Nasopharyngeal carcinom	WGS	26819646	DIAPH3
EBV		NC007605	5695		chr13		GRCh37/hg19	78674429		cell line	Nasopharyngeal carcinom	WGS	26819646
EBV		NC007605	55294		chr13		GRCh37/hg19	98583264		cell line	Nasopharyngeal carcinom	WGS	26819646
EBV		NC007605	42605		chr13		GRCh37/hg19	107021677		cell line	Nasopharyngeal carcinom	WGS	26819646
EBV		NC007605	58619		chr14		GRCh37/hg19	20457191		cell line	Nasopharyngeal carcinom	WGS	26819646
EBV		NC007605	100181		chr14		GRCh37/hg19	20903962		cell line	Nasopharyngeal carcinom	WGS	26819646	KLHL33
EBV		NC007605	97329		chr14		GRCh37/hg19	27676283		cell line	Nasopharyngeal carcinom	WGS	26819646
EBV		NC007605	64804		chr14		GRCh37/hg19	34607423		cell line	Nasopharyngeal carcinom	WGS	26819646
EBV		NC007605	109303		chr14		GRCh37/hg19	40316249		cell line	Nasopharyngeal carcinom	WGS	26819646
EBV		NC007605	127564		chr14		GRCh37/hg19	50466925		cell line	Nasopharyngeal carcinom	WGS	26819646	LINC01588
EBV		NC007605	122121		chr14		GRCh37/hg19	63590122		cell line	Nasopharyngeal carcinom	WGS	26819646
EBV		NC007605	101283		chr14		GRCh37/hg19	72932628		cell line	Nasopharyngeal carcinom	WGS	26819646	RGS6
EBV		NC007605	152946		chr14		GRCh37/hg19	76861445		cell line	Nasopharyngeal carcinom	WGS	26819646	ESRRB
EBV		NC007605	48293		chr14		GRCh37/hg19	77864754		cell line	Nasopharyngeal carcinom	WGS	26819646	NOXRED1
EBV		NC007605	158024		chr14		GRCh37/hg19	79949940		cell line	Nasopharyngeal carcinom	WGS	26819646	NRXN3
EBV		NC007605	162090		chr14		GRCh37/hg19	84645865		cell line	Nasopharyngeal carcinom	WGS	26819646
EBV		NC007605	154672		chr14		GRCh37/hg19	88013831		cell line	Nasopharyngeal carcinom	WGS	26819646
EBV		NC007605	70927		chr14		GRCh37/hg19	88032764		cell line	Nasopharyngeal carcinom	WGS	26819646
EBV		NC007605	81366		chr14		GRCh37/hg19	90459973		cell line	Nasopharyngeal carcinom	WGS	26819646	TDP1
EBV		NC007605	36442		chr14		GRCh37/hg19	100394116		cell line	Nasopharyngeal carcinom	WGS	26819646	EML1
EBV		NC007605	125424		chr14		GRCh37/hg19	104455263		cell line	Nasopharyngeal carcinom	WGS	26819646	TDRD9
EBV		NC007605	67127		chr15		GRCh37/hg19	28123988		cell line	Nasopharyngeal carcinom	WGS	26819646	OCA2
EBV		NC007605	120734		chr15		GRCh37/hg19	33997380		cell line	Nasopharyngeal carcinom	WGS	26819646	RYR3
EBV		NC007605	111582		chr15		GRCh37/hg19	70284156		cell line	Nasopharyngeal carcinom	WGS	26819646
EBV		NC007605	154683		chr15		GRCh37/hg19	70747316		cell line	Nasopharyngeal carcinom	WGS	26819646
EBV		NC007605	76203		chr15		GRCh37/hg19	71866331		cell line	Nasopharyngeal carcinom	WGS	26819646	THSD4
EBV		NC007605	94631		chr15		GRCh37/hg19	78301152		cell line	Nasopharyngeal carcinom	WGS	26819646	TBC1D2B
EBV		NC007605	11975		chr15		GRCh37/hg19	83963616		cell line	Nasopharyngeal carcinom	WGS	26819646
EBV		NC007605	148455		chr16		GRCh37/hg19	826563		cell line	Nasopharyngeal carcinom	WGS	26819646	MSLNL
EBV		NC007605	8934		chr16		GRCh37/hg19	5668416		cell line	Nasopharyngeal carcinom	WGS	26819646
EBV		NC007605	127218		chr16		GRCh37/hg19	27118201		cell line	Nasopharyngeal carcinom	WGS	26819646
EBV		NC007605	6294		chr16		GRCh37/hg19	48519309		cell line	Nasopharyngeal carcinom	WGS	26819646
EBV		NC007605	114565		chr16		GRCh37/hg19	61647183		cell line	Nasopharyngeal carcinom	WGS	26819646
EBV		NC007605	90826		chr16		GRCh37/hg19	70506074		cell line	Nasopharyngeal carcinom	WGS	26819646	FCSK
EBV		NC007605	154558		chr16		GRCh37/hg19	77221280		cell line	Nasopharyngeal carcinom	WGS	26819646
EBV		NC007605	49476		chr17		GRCh37/hg19	6053559		cell line	Nasopharyngeal carcinom	WGS	26819646
EBV		NC007605	135021		chr17		GRCh37/hg19	9973720		cell line	Nasopharyngeal carcinom	WGS	26819646	GAS7
EBV		NC007605	152039		chr17		GRCh37/hg19	14549782		cell line	Nasopharyngeal carcinom	WGS	26819646
EBV		NC007605	109033		chr17		GRCh37/hg19	16577875		cell line	Nasopharyngeal carcinom	WGS	26819646
EBV		NC007605	44372		chr17		GRCh37/hg19	18602463		cell line	Nasopharyngeal carcinom	WGS	26819646
EBV		NC007605	131575		chr17		GRCh37/hg19	28444501		cell line	Nasopharyngeal carcinom	WGS	26819646	NSRP1
EBV		NC007605	54507		chr17		GRCh37/hg19	30702837		cell line	Nasopharyngeal carcinom	WGS	26819646
EBV		NC007605	35451		chr17		GRCh37/hg19	35890034		cell line	Nasopharyngeal carcinom	WGS	26819646	SYNRG
EBV		NC007605	132055		chr17		GRCh37/hg19	46703776		cell line	Nasopharyngeal carcinom	WGS	26819646	HOXB9
EBV		NC007605	112497		chr17		GRCh37/hg19	49416696		cell line	Nasopharyngeal carcinom	WGS	26819646
EBV		NC007605	110601		chr17		GRCh37/hg19	55988584		cell line	Nasopharyngeal carcinom	WGS	26819646
EBV		NC007605	96879		chr17		GRCh37/hg19	59280581		cell line	Nasopharyngeal carcinom	WGS	26819646	BCAS3
EBV		NC007605	122661		chr17		GRCh37/hg19	59804922		cell line	Nasopharyngeal carcinom	WGS	26819646	BRIP1
EBV		NC007605	105964		chr17		GRCh37/hg19	62340635		cell line	Nasopharyngeal carcinom	WGS	26819646	TEX2
EBV		NC007605	3668		chr17		GRCh37/hg19	62957217		cell line	Nasopharyngeal carcinom	WGS	26819646
EBV		NC007605	129962		chr17		GRCh37/hg19	64816330		cell line	Nasopharyngeal carcinom	WGS	26819646
EBV		NC007605	91692		chr18		GRCh37/hg19	8762494		cell line	Nasopharyngeal carcinom	WGS	26819646	MTCL1
EBV		NC007605	74710		chr18		GRCh37/hg19	10285974		cell line	Nasopharyngeal carcinom	WGS	26819646
EBV		NC007605	168911		chr18		GRCh37/hg19	25215165		cell line	Nasopharyngeal carcinom	WGS	26819646
EBV		NC007605	85553		chr18		GRCh37/hg19	27050681		cell line	Nasopharyngeal carcinom	WGS	26819646
EBV		NC007605	150354		chr18		GRCh37/hg19	30960356		cell line	Nasopharyngeal carcinom	WGS	26819646	CCDC178
EBV		NC007605	133765		chr19		GRCh37/hg19	573429		cell line	Nasopharyngeal carcinom	WGS	26819646	BSG
EBV		NC007605	81894		chr19		GRCh37/hg19	7550308		cell line	Nasopharyngeal carcinom	WGS	26819646	PEX11G
EBV		NC007605	68591		chr19		GRCh37/hg19	10978783		cell line	Nasopharyngeal carcinom	WGS	26819646	C19orf38
EBV		NC007605	53176		chr19		GRCh37/hg19	11124641		cell line	Nasopharyngeal carcinom	WGS	26819646	SMARCA4
EBV		NC007605	102133		chr19		GRCh37/hg19	18860049		cell line	Nasopharyngeal carcinom	WGS	26819646	CRTC1
EBV		NC007605	71225		chr19		GRCh37/hg19	32985338		cell line	Nasopharyngeal carcinom	WGS	26819646
EBV		NC007605	145755		chr19		GRCh37/hg19	50330381		cell line	Nasopharyngeal carcinom	WGS	26819646	MED25
EBV		NC007605	56691		chr19		GRCh37/hg19	58013104		cell line	Nasopharyngeal carcinom	WGS	26819646	ZNF773
EBV		NC007605	67795		chr2		GRCh37/hg19	4146919		cell line	Nasopharyngeal carcinom	WGS	26819646
EBV		NC007605	35854		chr2		GRCh37/hg19	8666207		cell line	Nasopharyngeal carcinom	WGS	26819646
EBV		NC007605	3425		chr2		GRCh37/hg19	17452925		cell line	Nasopharyngeal carcinom	WGS	26819646
EBV		NC007605	168360		chr2		GRCh37/hg19	33091997		cell line	Nasopharyngeal carcinom	WGS	26819646	LINC00486
EBV		NC007605	97577		chr2		GRCh37/hg19	33784893		cell line	Nasopharyngeal carcinom	WGS	26819646	RASGRP3
EBV		NC007605	66221		chr2		GRCh37/hg19	38919197		cell line	Nasopharyngeal carcinom	WGS	26819646	GALM
EBV		NC007605	150731		chr2		GRCh37/hg19	47733276		cell line	Nasopharyngeal carcinom	WGS	26819646
EBV		NC007605	37411		chr2		GRCh37/hg19	59355939		cell line	Nasopharyngeal carcinom	WGS	26819646
EBV		NC007605	93777		chr2		GRCh37/hg19	60297215		cell line	Nasopharyngeal carcinom	WGS	26819646
EBV		NC007605	64515		chr2		GRCh37/hg19	72014528		cell line	Nasopharyngeal carcinom	WGS	26819646
EBV		NC007605	122386		chr2		GRCh37/hg19	95511755		cell line	Nasopharyngeal carcinom	WGS	26819646	ANKRD20A8P
EBV		NC007605	109365		chr2		GRCh37/hg19	99220692		cell line	Nasopharyngeal carcinom	WGS	26819646	COA5
EBV		NC007605	88413		chr2		GRCh37/hg19	103544321		cell line	Nasopharyngeal carcinom	WGS	26819646
EBV		NC007605	36465		chr2		GRCh37/hg19	112009143		cell line	Nasopharyngeal carcinom	WGS	26819646
EBV		NC007605	9632		chr2		GRCh37/hg19	120002535		cell line	Nasopharyngeal carcinom	WGS	26819646	STEAP3
EBV		NC007605	69183		chr2		GRCh37/hg19	123148757		cell line	Nasopharyngeal carcinom	WGS	26819646
EBV		NC007605	166155		chr2		GRCh37/hg19	125452032		cell line	Nasopharyngeal carcinom	WGS	26819646	CNTNAP5
EBV		NC007605	53941		chr2		GRCh37/hg19	160394929		cell line	Nasopharyngeal carcinom	WGS	26819646	BAZ2B
EBV		NC007605	96369		chr2		GRCh37/hg19	167262262		cell line	Nasopharyngeal carcinom	WGS	26819646	SCN7A
EBV		NC007605	60096		chr2		GRCh37/hg19	206002772		cell line	Nasopharyngeal carcinom	WGS	26819646	PARD3B
EBV		NC007605	140204		chr2		GRCh37/hg19	211485333		cell line	Nasopharyngeal carcinom	WGS	26819646	CPS1
EBV		NC007605	165460		chr2		GRCh37/hg19	214981269		cell line	Nasopharyngeal carcinom	WGS	26819646	SPAG16
EBV		NC007605	157312		chr2		GRCh37/hg19	216103130		cell line	Nasopharyngeal carcinom	WGS	26819646
EBV		NC007605	36405		chr2		GRCh37/hg19	217369269		cell line	Nasopharyngeal carcinom	WGS	26819646
EBV		NC007605	66560		chr2		GRCh37/hg19	222016464		cell line	Nasopharyngeal carcinom	WGS	26819646
EBV		NC007605	117964		chr2		GRCh37/hg19	225903299		cell line	Nasopharyngeal carcinom	WGS	26819646	DOCK10
EBV		NC007605	96718		chr2		GRCh37/hg19	238731834		cell line	Nasopharyngeal carcinom	WGS	26819646	RBM44
EBV		NC007605	61978		chr2		GRCh37/hg19	239119256		cell line	Nasopharyngeal carcinom	WGS	26819646
EBV		NC007605	128674		chr2		GRCh37/hg19	241148754		cell line	Nasopharyngeal carcinom	WGS	26819646
EBV		NC007605	10841		chr2		GRCh37/hg19	242813536		cell line	Nasopharyngeal carcinom	WGS	26819646	RTP5
EBV		NC007605	71142		chr20		GRCh37/hg19	13325481		cell line	Nasopharyngeal carcinom	WGS	26819646
EBV		NC007605	126346		chr20		GRCh37/hg19	26148274		cell line	Nasopharyngeal carcinom	WGS	26819646
EBV		NC007605	128256		chr20		GRCh37/hg19	40272602		cell line	Nasopharyngeal carcinom	WGS	26819646
EBV		NC007605	48288		chr20		GRCh37/hg19	48222221		cell line	Nasopharyngeal carcinom	WGS	26819646
EBV		NC007605	11160		chr20		GRCh37/hg19	56247107		cell line	Nasopharyngeal carcinom	WGS	26819646	PMEPA1
EBV		NC007605	66229		chr20		GRCh37/hg19	57845457		cell line	Nasopharyngeal carcinom	WGS	26819646
EBV		NC007605	121107		chr20		GRCh37/hg19	57967349		cell line	Nasopharyngeal carcinom	WGS	26819646
EBV		NC007605	5385		chr20		GRCh37/hg19	62336752		cell line	Nasopharyngeal carcinom	WGS	26819646	ARFRP1
EBV		NC007605	110327		chr20		GRCh37/hg19	62880536		cell line	Nasopharyngeal carcinom	WGS	26819646
EBV		NC007605	89364		chr21		GRCh37/hg19	17463299		cell line	Nasopharyngeal carcinom	WGS	26819646	MIR99AHG
EBV		NC007605	123591		chr21		GRCh37/hg19	19154827		cell line	Nasopharyngeal carcinom	WGS	26819646	C21orf91-OT1
EBV		NC007605	54686		chr21		GRCh37/hg19	21112650		cell line	Nasopharyngeal carcinom	WGS	26819646
EBV		NC007605	77496		chr21		GRCh37/hg19	26879468		cell line	Nasopharyngeal carcinom	WGS	26819646
EBV		NC007605	110142		chr21		GRCh37/hg19	47576287		cell line	Nasopharyngeal carcinom	WGS	26819646	FTCD
EBV		NC007605	87478		chr22		GRCh37/hg19	24557929		cell line	Nasopharyngeal carcinom	WGS	26819646	CABIN1
EBV		NC007605	48676		chr22		GRCh37/hg19	29669660		cell line	Nasopharyngeal carcinom	WGS	26819646	EWSR1
EBV		NC007605	9794		chr22		GRCh37/hg19	30945988		cell line	Nasopharyngeal carcinom	WGS	26819646
EBV		NC007605	120184		chr22		GRCh37/hg19	32854327		cell line	Nasopharyngeal carcinom	WGS	26819646	BPIFC
EBV		NC007605	1447		chr22		GRCh37/hg19	34311014		cell line	Nasopharyngeal carcinom	WGS	26819646	LARGE1
EBV		NC007605	79200		chr22		GRCh37/hg19	34850144		cell line	Nasopharyngeal carcinom	WGS	26819646
EBV		NC007605	46568		chr22		GRCh37/hg19	41581715		cell line	Nasopharyngeal carcinom	WGS	26819646
EBV		NC007605	36437		chr22		GRCh37/hg19	42719908		cell line	Nasopharyngeal carcinom	WGS	26819646
EBV		NC007605	89024		chr3		GRCh37/hg19	9676966		cell line	Nasopharyngeal carcinom	WGS	26819646
EBV		NC007605	129054		chr3		GRCh37/hg19	14933680		cell line	Nasopharyngeal carcinom	WGS	26819646	FGD5
EBV		NC007605	90951		chr3		GRCh37/hg19	16593250		cell line	Nasopharyngeal carcinom	WGS	26819646
EBV		NC007605	114166		chr3		GRCh37/hg19	29139803		cell line	Nasopharyngeal carcinom	WGS	26819646
EBV		NC007605	64421		chr3		GRCh37/hg19	34953909		cell line	Nasopharyngeal carcinom	WGS	26819646
EBV		NC007605	79858		chr3		GRCh37/hg19	35634758		cell line	Nasopharyngeal carcinom	WGS	26819646
EBV		NC007605	132154		chr3		GRCh37/hg19	42246296		cell line	Nasopharyngeal carcinom	WGS	26819646	TRAK1
EBV		NC007605	116241		chr3		GRCh37/hg19	49572640		cell line	Nasopharyngeal carcinom	WGS	26819646	DAG1
EBV		NC007605	105209		chr3		GRCh37/hg19	56149430		cell line	Nasopharyngeal carcinom	WGS	26819646	ERC2
EBV		NC007605	125526		chr3		GRCh37/hg19	63304985		cell line	Nasopharyngeal carcinom	WGS	26819646	SYNPR
EBV		NC007605	150108		chr3		GRCh37/hg19	73428404		cell line	Nasopharyngeal carcinom	WGS	26819646
EBV		NC007605	100250		chr3		GRCh37/hg19	79685016		cell line	Nasopharyngeal carcinom	WGS	26819646	ROBO1
EBV		NC007605	102788		chr3		GRCh37/hg19	108633092		cell line	Nasopharyngeal carcinom	WGS	26819646	GUCA1C
EBV		NC007605	72272		chr3		GRCh37/hg19	111583980		cell line	Nasopharyngeal carcinom	WGS	26819646	PHLDB2
EBV		NC007605	153399		chr3		GRCh37/hg19	121132967		cell line	Nasopharyngeal carcinom	WGS	26819646	STXBP5L
EBV		NC007605	158148		chr3		GRCh37/hg19	124848006		cell line	Nasopharyngeal carcinom	WGS	26819646	SLC12A8
EBV		NC007605	156423		chr3		GRCh37/hg19	129113952		cell line	Nasopharyngeal carcinom	WGS	26819646	RPL32P3
EBV		NC007605	131248		chr3		GRCh37/hg19	129209428		cell line	Nasopharyngeal carcinom	WGS	26819646	IFT122
EBV		NC007605	95243		chr3		GRCh37/hg19	146741663		cell line	Nasopharyngeal carcinom	WGS	26819646
EBV		NC007605	50251		chr3		GRCh37/hg19	148512937		cell line	Nasopharyngeal carcinom	WGS	26819646
EBV		NC007605	136342		chr3		GRCh37/hg19	152367379		cell line	Nasopharyngeal carcinom	WGS	26819646
EBV		NC007605	1093		chr3		GRCh37/hg19	160791541		cell line	Nasopharyngeal carcinom	WGS	26819646
EBV		NC007605	9109		chr3		GRCh37/hg19	171342976		cell line	Nasopharyngeal carcinom	WGS	26819646	PLD1
EBV		NC007605	151421		chr3		GRCh37/hg19	172176806		cell line	Nasopharyngeal carcinom	WGS	26819646
EBV		NC007605	112903		chr3		GRCh37/hg19	183555398		cell line	Nasopharyngeal carcinom	WGS	26819646	PARL
EBV		NC007605	136911		chr3		GRCh37/hg19	186750323		cell line	Nasopharyngeal carcinom	WGS	26819646	ST6GAL1
EBV		NC007605	156420		chr3		GRCh37/hg19	188448338		cell line	Nasopharyngeal carcinom	WGS	26819646	LPP
EBV		NC007605	129530		chr3		GRCh37/hg19	196470146		cell line	Nasopharyngeal carcinom	WGS	26819646	PAK2
EBV		NC007605	75578		chr4		GRCh37/hg19	3510084		cell line	Nasopharyngeal carcinom	WGS	26819646	LRPAP1
EBV		NC007605	94262		chr4		GRCh37/hg19	5341986		cell line	Nasopharyngeal carcinom	WGS	26819646	STK32B
EBV		NC007605	75160		chr4		GRCh37/hg19	14952003		cell line	Nasopharyngeal carcinom	WGS	26819646	CPEB2-DT
EBV		NC007605	60344		chr4		GRCh37/hg19	15357721		cell line	Nasopharyngeal carcinom	WGS	26819646	C1QTNF7
EBV		NC007605	127552		chr4		GRCh37/hg19	54422266		cell line	Nasopharyngeal carcinom	WGS	26819646	LNX1
EBV		NC007605	44302		chr4		GRCh37/hg19	66289878		cell line	Nasopharyngeal carcinom	WGS	26819646	EPHA5
EBV		NC007605	130347		chr4		GRCh37/hg19	71020510		cell line	Nasopharyngeal carcinom	WGS	26819646	PRR27
EBV		NC007605	156812		chr4		GRCh37/hg19	85667530		cell line	Nasopharyngeal carcinom	WGS	26819646	WDFY3
EBV		NC007605	84425		chr4		GRCh37/hg19	98647539		cell line	Nasopharyngeal carcinom	WGS	26819646	STPG2
EBV		NC007605	100663		chr4		GRCh37/hg19	107845855		cell line	Nasopharyngeal carcinom	WGS	26819646	DKK2
EBV		NC007605	167733		chr4		GRCh37/hg19	109354317		cell line	Nasopharyngeal carcinom	WGS	26819646
EBV		NC007605	74279		chr4		GRCh37/hg19	113034513		cell line	Nasopharyngeal carcinom	WGS	26819646
EBV		NC007605	97630		chr4		GRCh37/hg19	124102222		cell line	Nasopharyngeal carcinom	WGS	26819646	SPATA5
EBV		NC007605	63680		chr4		GRCh37/hg19	129644094		cell line	Nasopharyngeal carcinom	WGS	26819646
EBV		NC007605	66462		chr4		GRCh37/hg19	131129457		cell line	Nasopharyngeal carcinom	WGS	26819646
EBV		NC007605	8819		chr4		GRCh37/hg19	135962228		cell line	Nasopharyngeal carcinom	WGS	26819646
EBV		NC007605	65469		chr4		GRCh37/hg19	138743852		cell line	Nasopharyngeal carcinom	WGS	26819646
EBV		NC007605	84583		chr4		GRCh37/hg19	139942810		cell line	Nasopharyngeal carcinom	WGS	26819646	NOCT
EBV		NC007605	47901		chr4		GRCh37/hg19	162258849		cell line	Nasopharyngeal carcinom	WGS	26819646
EBV		NC007605	149695		chr4		GRCh37/hg19	174634073		cell line	Nasopharyngeal carcinom	WGS	26819646
EBV		NC007605	144105		chr5		GRCh37/hg19	209033		cell line	Nasopharyngeal carcinom	WGS	26819646	CCDC127
EBV		NC007605	111275		chr5		GRCh37/hg19	1889719		cell line	Nasopharyngeal carcinom	WGS	26819646
EBV		NC007605	79648		chr5		GRCh37/hg19	11032361		cell line	Nasopharyngeal carcinom	WGS	26819646	CTNND2
EBV		NC007605	137265		chr5		GRCh37/hg19	12845674		cell line	Nasopharyngeal carcinom	WGS	26819646
EBV		NC007605	94207		chr5		GRCh37/hg19	21020465		cell line	Nasopharyngeal carcinom	WGS	26819646
EBV		NC007605	112875		chr5		GRCh37/hg19	30431124		cell line	Nasopharyngeal carcinom	WGS	26819646
EBV		NC007605	151962		chr5		GRCh37/hg19	38927968		cell line	Nasopharyngeal carcinom	WGS	26819646	OSMR
EBV		NC007605	72929		chr5		GRCh37/hg19	44742241		cell line	Nasopharyngeal carcinom	WGS	26819646
EBV		NC007605	2008		chr5		GRCh37/hg19	45699423		cell line	Nasopharyngeal carcinom	WGS	26819646
EBV		NC007605	123804		chr5		GRCh37/hg19	58821480		cell line	Nasopharyngeal carcinom	WGS	26819646	PDE4D
EBV		NC007605	48690		chr5		GRCh37/hg19	63095024		cell line	Nasopharyngeal carcinom	WGS	26819646
EBV		NC007605	163688		chr5		GRCh37/hg19	67771795		cell line	Nasopharyngeal carcinom	WGS	26819646
EBV		NC007605	65493		chr5		GRCh37/hg19	71601635		cell line	Nasopharyngeal carcinom	WGS	26819646	MRPS27
EBV		NC007605	105583		chr5		GRCh37/hg19	91316480		cell line	Nasopharyngeal carcinom	WGS	26819646
EBV		NC007605	67464		chr5		GRCh37/hg19	101685816		cell line	Nasopharyngeal carcinom	WGS	26819646
EBV		NC007605	106388		chr5		GRCh37/hg19	102435541		cell line	Nasopharyngeal carcinom	WGS	26819646	GIN1
EBV		NC007605	53717		chr5		GRCh37/hg19	105130374		cell line	Nasopharyngeal carcinom	WGS	26819646
EBV		NC007605	94406		chr5		GRCh37/hg19	105195909		cell line	Nasopharyngeal carcinom	WGS	26819646
EBV		NC007605	91295		chr5		GRCh37/hg19	122258319		cell line	Nasopharyngeal carcinom	WGS	26819646	SNX24
EBV		NC007605	134155		chr5		GRCh37/hg19	123400124		cell line	Nasopharyngeal carcinom	WGS	26819646
EBV		NC007605	156290		chr5		GRCh37/hg19	123697797		cell line	Nasopharyngeal carcinom	WGS	26819646
EBV		NC007605	116726		chr5		GRCh37/hg19	126027660		cell line	Nasopharyngeal carcinom	WGS	26819646
EBV		NC007605	68978		chr5		GRCh37/hg19	130521274		cell line	Nasopharyngeal carcinom	WGS	26819646	LYRM7
EBV		NC007605	117496		chr5		GRCh37/hg19	132734314		cell line	Nasopharyngeal carcinom	WGS	26819646	FSTL4
EBV		NC007605	156209		chr5		GRCh37/hg19	139449313		cell line	Nasopharyngeal carcinom	WGS	26819646
EBV		NC007605	163258		chr5		GRCh37/hg19	169512928		cell line	Nasopharyngeal carcinom	WGS	26819646
EBV		NC007605	149470		chr5		GRCh37/hg19	170599952		cell line	Nasopharyngeal carcinom	WGS	26819646	RANBP17
EBV		NC007605	82368		chr5		GRCh37/hg19	176914487		cell line	Nasopharyngeal carcinom	WGS	26819646	PDLIM7
EBV		NC007605	161865		chr6		GRCh37/hg19	7973868		cell line	Nasopharyngeal carcinom	WGS	26819646	BLOC1S5-TXNDC5
EBV		NC007605	133864		chr6		GRCh37/hg19	46902085		cell line	Nasopharyngeal carcinom	WGS	26819646	ADGRF5
EBV		NC007605	84233		chr6		GRCh37/hg19	62579872		cell line	Nasopharyngeal carcinom	WGS	26819646	KHDRBS2
EBV		NC007605	148361		chr6		GRCh37/hg19	65784895		cell line	Nasopharyngeal carcinom	WGS	26819646	EYS
EBV		NC007605	133553		chr6		GRCh37/hg19	66279054		cell line	Nasopharyngeal carcinom	WGS	26819646	EYS
EBV		NC007605	116974		chr6		GRCh37/hg19	67944243		cell line	Nasopharyngeal carcinom	WGS	26819646
EBV		NC007605	58919		chr6		GRCh37/hg19	84977059		cell line	Nasopharyngeal carcinom	WGS	26819646
EBV		NC007605	78767		chr6		GRCh37/hg19	94263262		cell line	Nasopharyngeal carcinom	WGS	26819646
EBV		NC007605	166089		chr6		GRCh37/hg19	101109756		cell line	Nasopharyngeal carcinom	WGS	26819646	ASCC3
EBV		NC007605	5063		chr6		GRCh37/hg19	106474931		cell line	Nasopharyngeal carcinom	WGS	26819646
EBV		NC007605	154358		chr6		GRCh37/hg19	110097288		cell line	Nasopharyngeal carcinom	WGS	26819646	FIG4
EBV		NC007605	38208		chr6		GRCh37/hg19	113214170		cell line	Nasopharyngeal carcinom	WGS	26819646
EBV		NC007605	72384		chr6		GRCh37/hg19	128508449		cell line	Nasopharyngeal carcinom	WGS	26819646	PTPRK
EBV		NC007605	67509		chr6		GRCh37/hg19	137514975		cell line	Nasopharyngeal carcinom	WGS	26819646
EBV		NC007605	60142		chr6		GRCh37/hg19	145273237		cell line	Nasopharyngeal carcinom	WGS	26819646
EBV		NC007605	139420		chr6		GRCh37/hg19	149508391		cell line	Nasopharyngeal carcinom	WGS	26819646
EBV		NC007605	49010		chr6		GRCh37/hg19	150173162		cell line	Nasopharyngeal carcinom	WGS	26819646	LRP11
EBV		NC007605	111467		chr6		GRCh37/hg19	151233970		cell line	Nasopharyngeal carcinom	WGS	26819646	MTHFD1L
EBV		NC007605	99047		chr7		GRCh37/hg19	840414		cell line	Nasopharyngeal carcinom	WGS	26819646
EBV		NC007605	11063		chr7		GRCh37/hg19	5646403		cell line	Nasopharyngeal carcinom	WGS	26819646	FSCN1
EBV		NC007605	148671		chr7		GRCh37/hg19	19202421		cell line	Nasopharyngeal carcinom	WGS	26819646
EBV		NC007605	148672		chr7		GRCh37/hg19	19202423		cell line	Nasopharyngeal carcinom	WGS	26819646
EBV		NC007605	155965		chr7		GRCh37/hg19	20764255		cell line	Nasopharyngeal carcinom	WGS	26819646	ABCB5
EBV		NC007605	127378		chr7		GRCh37/hg19	20944991		cell line	Nasopharyngeal carcinom	WGS	26819646
EBV		NC007605	67983		chr7		GRCh37/hg19	24177023		cell line	Nasopharyngeal carcinom	WGS	26819646
EBV		NC007605	40657		chr7		GRCh37/hg19	42600401		cell line	Nasopharyngeal carcinom	WGS	26819646
EBV		NC007605	56237		chr7		GRCh37/hg19	56199155		cell line	Nasopharyngeal carcinom	WGS	26819646
EBV		NC007605	70913		chr7		GRCh37/hg19	78475145		cell line	Nasopharyngeal carcinom	WGS	26819646	MAGI2
EBV		NC007605	94638		chr7		GRCh37/hg19	78732554		cell line	Nasopharyngeal carcinom	WGS	26819646	MAGI2
EBV		NC007605	73332		chr7		GRCh37/hg19	84183770		cell line	Nasopharyngeal carcinom	WGS	26819646
EBV		NC007605	121073		chr7		GRCh37/hg19	86172733		cell line	Nasopharyngeal carcinom	WGS	26819646
EBV		NC007605	148586		chr7		GRCh37/hg19	89356496		cell line	Nasopharyngeal carcinom	WGS	26819646
EBV		NC007605	138017		chr7		GRCh37/hg19	89808321		cell line	Nasopharyngeal carcinom	WGS	26819646
EBV		NC007605	101955		chr7		GRCh37/hg19	91838955		cell line	Nasopharyngeal carcinom	WGS	26819646	KRIT1
EBV		NC007605	153540		chr7		GRCh37/hg19	92865431		cell line	Nasopharyngeal carcinom	WGS	26819646	VPS50
EBV		NC007605	72603		chr7		GRCh37/hg19	96036780		cell line	Nasopharyngeal carcinom	WGS	26819646
EBV		NC007605	118669		chr7		GRCh37/hg19	104431837		cell line	Nasopharyngeal carcinom	WGS	26819646	LHFPL3
EBV		NC007605	5623		chr7		GRCh37/hg19	105728580		cell line	Nasopharyngeal carcinom	WGS	26819646
EBV		NC007605	99813		chr7		GRCh37/hg19	113280629		cell line	Nasopharyngeal carcinom	WGS	26819646
EBV		NC007605	117581		chr7		GRCh37/hg19	115174404		cell line	Nasopharyngeal carcinom	WGS	26819646
EBV		NC007605	71720		chr7		GRCh37/hg19	116055941		cell line	Nasopharyngeal carcinom	WGS	26819646
EBV		NC007605	144937		chr7		GRCh37/hg19	146868074		cell line	Nasopharyngeal carcinom	WGS	26819646	CNTNAP2
EBV		NC007605	102454		chr7		GRCh37/hg19	153823833		cell line	Nasopharyngeal carcinom	WGS	26819646	DPP6
EBV		NC007605	41781		chr7		GRCh37/hg19	154510368		cell line	Nasopharyngeal carcinom	WGS	26819646	DPP6
EBV		NC007605	98045		chr8		GRCh37/hg19	10744813		cell line	Nasopharyngeal carcinom	WGS	26819646
EBV		NC007605	115034		chr8		GRCh37/hg19	17590350		cell line	Nasopharyngeal carcinom	WGS	26819646	MTUS1
EBV		NC007605	123779		chr8		GRCh37/hg19	39690524		cell line	Nasopharyngeal carcinom	WGS	26819646	ADAM2
EBV		NC007605	136768		chr8		GRCh37/hg19	40057010		cell line	Nasopharyngeal carcinom	WGS	26819646
EBV		NC007605	118892		chr8		GRCh37/hg19	48490479		cell line	Nasopharyngeal carcinom	WGS	26819646	SPIDR
EBV		NC007605	167308		chr8		GRCh37/hg19	48816701		cell line	Nasopharyngeal carcinom	WGS	26819646	PRKDC
EBV		NC007605	66963		chr8		GRCh37/hg19	51947474		cell line	Nasopharyngeal carcinom	WGS	26819646
EBV		NC007605	88522		chr8		GRCh37/hg19	57731663		cell line	Nasopharyngeal carcinom	WGS	26819646
EBV		NC007605	164403		chr8		GRCh37/hg19	60821775		cell line	Nasopharyngeal carcinom	WGS	26819646
EBV		NC007605	53173		chr8		GRCh37/hg19	88584447		cell line	Nasopharyngeal carcinom	WGS	26819646
EBV		NC007605	110510		chr8		GRCh37/hg19	96206400		cell line	Nasopharyngeal carcinom	WGS	26819646
EBV		NC007605	67501		chr8		GRCh37/hg19	106671483		cell line	Nasopharyngeal carcinom	WGS	26819646	ZFPM2
EBV		NC007605	51892		chr8		GRCh37/hg19	113566829		cell line	Nasopharyngeal carcinom	WGS	26819646	CSMD3
EBV		NC007605	4032		chr8		GRCh37/hg19	115570463		cell line	Nasopharyngeal carcinom	WGS	26819646
EBV		NC007605	89385		chr8		GRCh37/hg19	120649210		cell line	Nasopharyngeal carcinom	WGS	26819646	ENPP2
EBV		NC007605	145457		chr8		GRCh37/hg19	135159581		cell line	Nasopharyngeal carcinom	WGS	26819646
EBV		NC007605	76717		chr8		GRCh37/hg19	139913643		cell line	Nasopharyngeal carcinom	WGS	26819646	COL22A1
EBV		NC007605	117563		chr8		GRCh37/hg19	141330017		cell line	Nasopharyngeal carcinom	WGS	26819646	TRAPPC9
EBV		NC007605	66065		chr8		GRCh37/hg19	146193669		cell line	Nasopharyngeal carcinom	WGS	26819646
EBV		NC007605	156952		chr9		GRCh37/hg19	13247501		cell line	Nasopharyngeal carcinom	WGS	26819646	MPDZ
EBV		NC007605	134603		chr9		GRCh37/hg19	15735259		cell line	Nasopharyngeal carcinom	WGS	26819646	CCDC171
EBV		NC007605	38239		chr9		GRCh37/hg19	79388495		cell line	Nasopharyngeal carcinom	WGS	26819646	PCA3
EBV		NC007605	166805		chr9		GRCh37/hg19	87755032		cell line	Nasopharyngeal carcinom	WGS	26819646
EBV		NC007605	135517		chr9		GRCh37/hg19	103509318		cell line	Nasopharyngeal carcinom	WGS	26819646
EBV		NC007605	72285		chr9		GRCh37/hg19	115354965		cell line	Nasopharyngeal carcinom	WGS	26819646	KIAA1958
EBV		NC007605	43913		chr9		GRCh37/hg19	134973042		cell line	Nasopharyngeal carcinom	WGS	26819646
EBV		NC007605	4287		chr9		GRCh37/hg19	135533440		cell line	Nasopharyngeal carcinom	WGS	26819646	DDX31
EBV		NC007605	154906		chr9_gl000198_random		GRCh37/hg19	69661		cell line	Nasopharyngeal carcinom	WGS	26819646
EBV		NC007605	49867		chrUn_gl000220		GRCh37/hg19	135121		cell line	Nasopharyngeal carcinom	WGS	26819646
EBV		NC007605	114502		chrX		GRCh37/hg19	4783317		cell line	Nasopharyngeal carcinom	WGS	26819646
EBV		NC007605	90294		chrX		GRCh37/hg19	8241439		cell line	Nasopharyngeal carcinom	WGS	26819646
EBV		NC007605	10506		chrX		GRCh37/hg19	13358992		cell line	Nasopharyngeal carcinom	WGS	26819646	LINC01203
EBV		NC007605	53976		chrX		GRCh37/hg19	61909851		cell line	Nasopharyngeal carcinom	WGS	26819646
EBV		NC007605	148403		chrX		GRCh37/hg19	76191291		cell line	Nasopharyngeal carcinom	WGS	26819646
EBV		NC007605	122917		chrX		GRCh37/hg19	103428622		cell line	Nasopharyngeal carcinom	WGS	26819646	FAM199X
EBV		NC007605	147540		chrX		GRCh37/hg19	115817345		cell line	Nasopharyngeal carcinom	WGS	26819646
EBV		NC007605	82884		chrX		GRCh37/hg19	128852401		cell line	Nasopharyngeal carcinom	WGS	26819646
EBV		NC007605	80384		chrY		GRCh37/hg19	3887414		cell line	Nasopharyngeal carcinom	WGS	26819646
EBV		NC007605	92651		chrY		GRCh37/hg19	13688888		cell line	Nasopharyngeal carcinom	WGS	26819646
EBV		NC007605	117440		chr6		GRCh37/hg19	91004892		cell line	B-cell lymphoma	WGS	25355872	BACH2
EBV		NC007605	138561		chr6		GRCh37/hg19	151288487		cell line	B-cell lymphoma	WGS	25355872	MTHFD1L
EBV		NC007605	4113		chrX		GRCh37/hg19	65342276		cell line	B-cell lymphoma	WGS	25355872
EBV		NC007605	60454		chr16		GRCh37/hg19	78026991		cell line	B-cell lymphoma	WGS	25355872
EBV		NC007605	101690		chr22		GRCh37/hg19	51016802		cell line	B-cell lymphoma	WGS	25355872	CHKB-CPT1B
EBV		NC007605	100014		chr1		GRCh37/hg19	92882343		cell line	B-cell lymphoma	WGS	25355872
EBV		NC007605	77747		chr1		GRCh37/hg19	140119308		cell line	B-cell lymphoma	WGS	25355872
EBV		NC007605	68676		chr11		GRCh37/hg19	420903		cell line	B-cell lymphoma	WGS	25355872	ANO9
EBV		NC007605	160316		chr12		GRCh37/hg19	26650659		cell line	B-cell lymphoma	WGS	25355872	ITPR2
EBV		NC007605	9608		chr16		GRCh37/hg19	12880212		cell line	B-cell lymphoma	WGS	25355872	CPPED1
EBV		NC007605	101506		chr16		GRCh37/hg19	40086176		cell line	B-cell lymphoma	WGS	25355872
EBV		NC007605	140472		chr16		GRCh37/hg19	81829639		cell line	B-cell lymphoma	WGS	25355872	PLCG2
EBV		NC007605	103180		chr2		GRCh37/hg19	94202283		cell line	B-cell lymphoma	WGS	25355872
EBV		NC007605	83096		chr22		GRCh37/hg19	19666763		cell line	B-cell lymphoma	WGS	25355872
EBV		NC007605	125646		chr6		GRCh37/hg19	113894296		cell line	B-cell lymphoma	WGS	25355872
EBV		NC007605	5186		chr8		GRCh37/hg19	4431702		cell line	B-cell lymphoma	WGS	25355872	CSMD1
EBV		NC007605	56275		chrX		GRCh37/hg19	150066881		cell line	B-cell lymphoma	WGS	25355872	CD99L2
EBV		NC007605	1026		chr1		GRCh37/hg19	5547653		cell line	B-cell lymphoma	WGS	25355872
EBV		NC007605	154617		chr1		GRCh37/hg19	6922486		cell line	B-cell lymphoma	WGS	25355872	CAMTA1
EBV		NC007605	63314		chr1		GRCh37/hg19	12982497		cell line	B-cell lymphoma	WGS	25355872
EBV		NC007605	154579		chr1		GRCh37/hg19	20261093		cell line	B-cell lymphoma	WGS	25355872
EBV		NC007605	127456		chr1		GRCh37/hg19	23014321		cell line	B-cell lymphoma	WGS	25355872
EBV		NC007605	10141		chr1		GRCh37/hg19	23258238		cell line	B-cell lymphoma	WGS	25355872
EBV		NC007605	104648		chr1		GRCh37/hg19	24055927		cell line	B-cell lymphoma	WGS	25355872
EBV		NC007605	2271		chr1		GRCh37/hg19	25430132		cell line	B-cell lymphoma	WGS	25355872
EBV		NC007605	113766		chr1		GRCh37/hg19	33256947		cell line	B-cell lymphoma	WGS	25355872	YARS
EBV		NC007605	65526		chr1		GRCh37/hg19	34957504		cell line	B-cell lymphoma	WGS	25355872
EBV		NC007605	43141		chr1		GRCh37/hg19	35851517		cell line	B-cell lymphoma	WGS	25355872	ZMYM4
EBV		NC007605	50487		chr1		GRCh37/hg19	40546772		cell line	B-cell lymphoma	WGS	25355872	PPT1
EBV		NC007605	123677		chr1		GRCh37/hg19	56336412		cell line	B-cell lymphoma	WGS	25355872
EBV		NC007605	71208		chr1		GRCh37/hg19	57124273		cell line	B-cell lymphoma	WGS	25355872	PRKAA2
EBV		NC007605	147775		chr1		GRCh37/hg19	64058667		cell line	B-cell lymphoma	WGS	25355872	PGM1
EBV		NC007605	91747		chr1		GRCh37/hg19	85115818		cell line	B-cell lymphoma	WGS	25355872	SSX2IP
EBV		NC007605	4725		chr1		GRCh37/hg19	87812299		cell line	B-cell lymphoma	WGS	25355872	LMO4
EBV		NC007605	82713		chr1		GRCh37/hg19	99276598		cell line	B-cell lymphoma	WGS	25355872
EBV		NC007605	157334		chr1		GRCh37/hg19	107791607		cell line	B-cell lymphoma	WGS	25355872	NTNG1
EBV		NC007605	138657		chr1		GRCh37/hg19	112295060		cell line	B-cell lymphoma	WGS	25355872	INKA2
EBV		NC007605	73912		chr1		GRCh37/hg19	112762153		cell line	B-cell lymphoma	WGS	25355872
EBV		NC007605	80360		chr1		GRCh37/hg19	117522160		cell line	B-cell lymphoma	WGS	25355872	PTGFRN
EBV		NC007605	3632		chr1		GRCh37/hg19	118288102		cell line	B-cell lymphoma	WGS	25355872
EBV		NC007605	151773		chr1		GRCh37/hg19	154210249		cell line	B-cell lymphoma	WGS	25355872	UBAP2L
EBV		NC007605	134454		chr1		GRCh37/hg19	158068803		cell line	B-cell lymphoma	WGS	25355872
EBV		NC007605	44596		chr1		GRCh37/hg19	160167813		cell line	B-cell lymphoma	WGS	25355872	CASQ1
EBV		NC007605	9762		chr1		GRCh37/hg19	173710101		cell line	B-cell lymphoma	WGS	25355872	KLHL20
EBV		NC007605	104509		chr1		GRCh37/hg19	178353609		cell line	B-cell lymphoma	WGS	25355872	RASAL2
EBV		NC007605	43955		chr1		GRCh37/hg19	182805071		cell line	B-cell lymphoma	WGS	25355872
EBV		NC007605	6770		chr1		GRCh37/hg19	187787703		cell line	B-cell lymphoma	WGS	25355872
EBV		NC007605	146877		chr1		GRCh37/hg19	212531062		cell line	B-cell lymphoma	WGS	25355872	PPP2R5A
EBV		NC007605	128925		chr1		GRCh37/hg19	212947451		cell line	B-cell lymphoma	WGS	25355872	NSL1
EBV		NC007605	135053		chr1		GRCh37/hg19	215476559		cell line	B-cell lymphoma	WGS	25355872
EBV		NC007605	49475		chr1		GRCh37/hg19	228941633		cell line	B-cell lymphoma	WGS	25355872
EBV		NC007605	163314		chr1		GRCh37/hg19	237968083		cell line	B-cell lymphoma	WGS	25355872	RYR2
EBV		NC007605	113542		chr1		GRCh37/hg19	244792661		cell line	B-cell lymphoma	WGS	25355872	CATSPERE
EBV		NC007605	608		chr1		GRCh37/hg19	248429527		cell line	B-cell lymphoma	WGS	25355872
EBV		NC007605	86204		chr10		GRCh37/hg19	8970266		cell line	B-cell lymphoma	WGS	25355872
EBV		NC007605	81550		chr10		GRCh37/hg19	9448139		cell line	B-cell lymphoma	WGS	25355872
EBV		NC007605	144908		chr10		GRCh37/hg19	10988312		cell line	B-cell lymphoma	WGS	25355872	LINC00710
EBV		NC007605	80811		chr10		GRCh37/hg19	13530377		cell line	B-cell lymphoma	WGS	25355872	BEND7
EBV		NC007605	42147		chr10		GRCh37/hg19	24855223		cell line	B-cell lymphoma	WGS	25355872
EBV		NC007605	146278		chr10		GRCh37/hg19	25686883		cell line	B-cell lymphoma	WGS	25355872	GPR158
EBV		NC007605	73802		chr10		GRCh37/hg19	25751197		cell line	B-cell lymphoma	WGS	25355872	GPR158
EBV		NC007605	124032		chr10		GRCh37/hg19	26132338		cell line	B-cell lymphoma	WGS	25355872
EBV		NC007605	152668		chr10		GRCh37/hg19	26513439		cell line	B-cell lymphoma	WGS	25355872	GAD2
EBV		NC007605	51392		chr10		GRCh37/hg19	30305322		cell line	B-cell lymphoma	WGS	25355872	JCAD
EBV		NC007605	139535		chr10		GRCh37/hg19	35284899		cell line	B-cell lymphoma	WGS	25355872
EBV		NC007605	126326		chr10		GRCh37/hg19	36217449		cell line	B-cell lymphoma	WGS	25355872
EBV		NC007605	111127		chr10		GRCh37/hg19	36711079		cell line	B-cell lymphoma	WGS	25355872
EBV		NC007605	6790		chr10		GRCh37/hg19	80971810		cell line	B-cell lymphoma	WGS	25355872	ZMIZ1
EBV		NC007605	65720		chr10		GRCh37/hg19	82053460		cell line	B-cell lymphoma	WGS	25355872
EBV		NC007605	79725		chr10		GRCh37/hg19	82456478		cell line	B-cell lymphoma	WGS	25355872
EBV		NC007605	59702		chr10		GRCh37/hg19	87742356		cell line	B-cell lymphoma	WGS	25355872	GRID1
EBV		NC007605	116159		chr10		GRCh37/hg19	88477142		cell line	B-cell lymphoma	WGS	25355872	LDB3
EBV		NC007605	129216		chr10		GRCh37/hg19	88604514		cell line	B-cell lymphoma	WGS	25355872	BMPR1A
EBV		NC007605	103479		chr10		GRCh37/hg19	98137938		cell line	B-cell lymphoma	WGS	25355872	TLL2
EBV		NC007605	161486		chr10		GRCh37/hg19	98977496		cell line	B-cell lymphoma	WGS	25355872	ARHGAP19-SLIT1
EBV		NC007605	63730		chr10		GRCh37/hg19	101485330		cell line	B-cell lymphoma	WGS	25355872	COX15
EBV		NC007605	145226		chr10		GRCh37/hg19	110116472		cell line	B-cell lymphoma	WGS	25355872
EBV		NC007605	133773		chr10		GRCh37/hg19	131259554		cell line	B-cell lymphoma	WGS	25355872
EBV		NC007605	168272		chr10		GRCh37/hg19	131508796		cell line	B-cell lymphoma	WGS	25355872	MGMT
EBV		NC007605	133418		chr10		GRCh37/hg19	131679414		cell line	B-cell lymphoma	WGS	25355872	EBF3
EBV		NC007605	75756		chr10		GRCh37/hg19	135218293		cell line	B-cell lymphoma	WGS	25355872	MTG1
EBV		NC007605	91564		chr11		GRCh37/hg19	8729895		cell line	B-cell lymphoma	WGS	25355872	ST5
EBV		NC007605	56307		chr11		GRCh37/hg19	10589866		cell line	B-cell lymphoma	WGS	25355872	MRVI1-AS1
EBV		NC007605	137833		chr11		GRCh37/hg19	16236457		cell line	B-cell lymphoma	WGS	25355872	SOX6
EBV		NC007605	36066		chr11		GRCh37/hg19	17719658		cell line	B-cell lymphoma	WGS	25355872
EBV		NC007605	119833		chr11		GRCh37/hg19	29630765		cell line	B-cell lymphoma	WGS	25355872
EBV		NC007605	43193		chr11		GRCh37/hg19	57058768		cell line	B-cell lymphoma	WGS	25355872
EBV		NC007605	95126		chr11		GRCh37/hg19	57370578		cell line	B-cell lymphoma	WGS	25355872	SERPING1
EBV		NC007605	155443		chr11		GRCh37/hg19	85881775		cell line	B-cell lymphoma	WGS	25355872
EBV		NC007605	107366		chr11		GRCh37/hg19	91717803		cell line	B-cell lymphoma	WGS	25355872
EBV		NC007605	153311		chr11		GRCh37/hg19	96268233		cell line	B-cell lymphoma	WGS	25355872
EBV		NC007605	102657		chr11		GRCh37/hg19	101258975		cell line	B-cell lymphoma	WGS	25355872
EBV		NC007605	66669		chr11		GRCh37/hg19	110880166		cell line	B-cell lymphoma	WGS	25355872
EBV		NC007605	120048		chr11		GRCh37/hg19	115353564		cell line	B-cell lymphoma	WGS	25355872	CADM1
EBV		NC007605	116039		chr11		GRCh37/hg19	117984908		cell line	B-cell lymphoma	WGS	25355872	TMPRSS4
EBV		NC007605	94333		chr11		GRCh37/hg19	119819704		cell line	B-cell lymphoma	WGS	25355872
EBV		NC007605	69024		chr11		GRCh37/hg19	121195103		cell line	B-cell lymphoma	WGS	25355872
EBV		NC007605	92537		chr11		GRCh37/hg19	132088262		cell line	B-cell lymphoma	WGS	25355872	NTM
EBV		NC007605	44844		chr12		GRCh37/hg19	4552589		cell line	B-cell lymphoma	WGS	25355872	FGF6
EBV		NC007605	75342		chr12		GRCh37/hg19	12773690		cell line	B-cell lymphoma	WGS	25355872	CREBL2
EBV		NC007605	166507		chr12		GRCh37/hg19	16341815		cell line	B-cell lymphoma	WGS	25355872	SLC15A5
EBV		NC007605	67587		chr12		GRCh37/hg19	25137780		cell line	B-cell lymphoma	WGS	25355872
EBV		NC007605	130164		chr12		GRCh37/hg19	27909403		cell line	B-cell lymphoma	WGS	25355872	MRPS28
EBV		NC007605	42242		chr12		GRCh37/hg19	56140908		cell line	B-cell lymphoma	WGS	25355872	GDF11
EBV		NC007605	52499		chr12		GRCh37/hg19	58000188		cell line	B-cell lymphoma	WGS	25355872	DTX3
EBV		NC007605	71911		chr12		GRCh37/hg19	60228514		cell line	B-cell lymphoma	WGS	25355872
EBV		NC007605	36318		chr12		GRCh37/hg19	63804874		cell line	B-cell lymphoma	WGS	25355872
EBV		NC007605	131083		chr12		GRCh37/hg19	70727286		cell line	B-cell lymphoma	WGS	25355872	CNOT2
EBV		NC007605	106402		chr12		GRCh37/hg19	72858824		cell line	B-cell lymphoma	WGS	25355872	TRHDE
EBV		NC007605	144464		chr12		GRCh37/hg19	73401656		cell line	B-cell lymphoma	WGS	25355872
EBV		NC007605	166293		chr12		GRCh37/hg19	74554303		cell line	B-cell lymphoma	WGS	25355872	LOC100507377
EBV		NC007605	75863		chr12		GRCh37/hg19	75902379		cell line	B-cell lymphoma	WGS	25355872	KRR1
EBV		NC007605	4616		chr12		GRCh37/hg19	78871605		cell line	B-cell lymphoma	WGS	25355872
EBV		NC007605	118857		chr12		GRCh37/hg19	83691096		cell line	B-cell lymphoma	WGS	25355872
EBV		NC007605	117201		chr12		GRCh37/hg19	95970188		cell line	B-cell lymphoma	WGS	25355872
EBV		NC007605	51717		chr12		GRCh37/hg19	97871951		cell line	B-cell lymphoma	WGS	25355872	RMST
EBV		NC007605	147710		chr12		GRCh37/hg19	98499599		cell line	B-cell lymphoma	WGS	25355872
EBV		NC007605	114318		chr12		GRCh37/hg19	106281005		cell line	B-cell lymphoma	WGS	25355872
EBV		NC007605	52511		chr12		GRCh37/hg19	107622521		cell line	B-cell lymphoma	WGS	25355872
EBV		NC007605	107176		chr12		GRCh37/hg19	118761217		cell line	B-cell lymphoma	WGS	25355872	TAOK3
EBV		NC007605	123595		chr12		GRCh37/hg19	125743223		cell line	B-cell lymphoma	WGS	25355872
EBV		NC007605	130502		chr12		GRCh37/hg19	126080301		cell line	B-cell lymphoma	WGS	25355872	TMEM132B
EBV		NC007605	122582		chr12		GRCh37/hg19	127111674		cell line	B-cell lymphoma	WGS	25355872
EBV		NC007605	1716		chr12		GRCh37/hg19	127225901		cell line	B-cell lymphoma	WGS	25355872
EBV		NC007605	79061		chr13		GRCh37/hg19	23507754		cell line	B-cell lymphoma	WGS	25355872
EBV		NC007605	157770		chr13		GRCh37/hg19	29431972		cell line	B-cell lymphoma	WGS	25355872
EBV		NC007605	124663		chr13		GRCh37/hg19	33168007		cell line	B-cell lymphoma	WGS	25355872	PDS5B
EBV		NC007605	99873		chr13		GRCh37/hg19	33500200		cell line	B-cell lymphoma	WGS	25355872
EBV		NC007605	65770		chr13		GRCh37/hg19	34114899		cell line	B-cell lymphoma	WGS	25355872	STARD13
EBV		NC007605	103381		chr13		GRCh37/hg19	35865357		cell line	B-cell lymphoma	WGS	25355872	NBEA
EBV		NC007605	124068		chr13		GRCh37/hg19	35950939		cell line	B-cell lymphoma	WGS	25355872	NBEA
EBV		NC007605	114658		chr13		GRCh37/hg19	45644508		cell line	B-cell lymphoma	WGS	25355872
EBV		NC007605	44018		chr13		GRCh37/hg19	50076909		cell line	B-cell lymphoma	WGS	25355872	PHF11
EBV		NC007605	82581		chr13		GRCh37/hg19	52301123		cell line	B-cell lymphoma	WGS	25355872	WDFY2
EBV		NC007605	106961		chr13		GRCh37/hg19	56517451		cell line	B-cell lymphoma	WGS	25355872
EBV		NC007605	161961		chr13		GRCh37/hg19	62058654		cell line	B-cell lymphoma	WGS	25355872
EBV		NC007605	108980		chr13		GRCh37/hg19	64427936		cell line	B-cell lymphoma	WGS	25355872
EBV		NC007605	92242		chr13		GRCh37/hg19	65422399		cell line	B-cell lymphoma	WGS	25355872
EBV		NC007605	56225		chr13		GRCh37/hg19	67381323		cell line	B-cell lymphoma	WGS	25355872	PCDH9
EBV		NC007605	9550		chr13		GRCh37/hg19	67473105		cell line	B-cell lymphoma	WGS	25355872	PCDH9
EBV		NC007605	155002		chr13		GRCh37/hg19	71988616		cell line	B-cell lymphoma	WGS	25355872
EBV		NC007605	36930		chr13		GRCh37/hg19	74399271		cell line	B-cell lymphoma	WGS	25355872	KLF12
EBV		NC007605	11784		chr13		GRCh37/hg19	78881532		cell line	B-cell lymphoma	WGS	25355872
EBV		NC007605	111014		chr13		GRCh37/hg19	79376044		cell line	B-cell lymphoma	WGS	25355872
EBV		NC007605	97300		chr13		GRCh37/hg19	84001906		cell line	B-cell lymphoma	WGS	25355872
EBV		NC007605	1526		chr13		GRCh37/hg19	99071110		cell line	B-cell lymphoma	WGS	25355872	FARP1
EBV		NC007605	72891		chr13		GRCh37/hg19	104097911		cell line	B-cell lymphoma	WGS	25355872
EBV		NC007605	95215		chr13		GRCh37/hg19	108673449		cell line	B-cell lymphoma	WGS	25355872
EBV		NC007605	51763		chr14		GRCh37/hg19	22497137		cell line	B-cell lymphoma	WGS	25355872
EBV		NC007605	90584		chr14		GRCh37/hg19	30528717		cell line	B-cell lymphoma	WGS	25355872
EBV		NC007605	151805		chr14		GRCh37/hg19	30639414		cell line	B-cell lymphoma	WGS	25355872
EBV		NC007605	103898		chr14		GRCh37/hg19	31252772		cell line	B-cell lymphoma	WGS	25355872
EBV		NC007605	134384		chr14		GRCh37/hg19	38036531		cell line	B-cell lymphoma	WGS	25355872
EBV		NC007605	107062		chr14		GRCh37/hg19	45763416		cell line	B-cell lymphoma	WGS	25355872
EBV		NC007605	197		chr14		GRCh37/hg19	46455112		cell line	B-cell lymphoma	WGS	25355872
EBV		NC007605	10749		chr14		GRCh37/hg19	49109184		cell line	B-cell lymphoma	WGS	25355872
EBV		NC007605	73243		chr14		GRCh37/hg19	50868760		cell line	B-cell lymphoma	WGS	25355872
EBV		NC007605	161285		chr14		GRCh37/hg19	53114291		cell line	B-cell lymphoma	WGS	25355872	ERO1A
EBV		NC007605	119344		chr14		GRCh37/hg19	60590959		cell line	B-cell lymphoma	WGS	25355872	PCNX4
EBV		NC007605	111567		chr14		GRCh37/hg19	64417581		cell line	B-cell lymphoma	WGS	25355872	SYNE2
EBV		NC007605	3785		chr14		GRCh37/hg19	79079797		cell line	B-cell lymphoma	WGS	25355872	NRXN3
EBV		NC007605	103756		chr14		GRCh37/hg19	93449239		cell line	B-cell lymphoma	WGS	25355872	ITPK1
EBV		NC007605	132959		chr14		GRCh37/hg19	97369356		cell line	B-cell lymphoma	WGS	25355872
EBV		NC007605	10229		chr14		GRCh37/hg19	106980666		cell line	B-cell lymphoma	WGS	25355872
EBV		NC007605	78490		chr15		GRCh37/hg19	22874624		cell line	B-cell lymphoma	WGS	25355872	TUBGCP5
EBV		NC007605	95175		chr15		GRCh37/hg19	34544993		cell line	B-cell lymphoma	WGS	25355872	SLC12A6
EBV		NC007605	121180		chr15		GRCh37/hg19	41718882		cell line	B-cell lymphoma	WGS	25355872	RTF1
EBV		NC007605	105886		chr15		GRCh37/hg19	49584452		cell line	B-cell lymphoma	WGS	25355872	GALK2
EBV		NC007605	44037		chr15		GRCh37/hg19	54781269		cell line	B-cell lymphoma	WGS	25355872	UNC13C
EBV		NC007605	79185		chr15		GRCh37/hg19	55720706		cell line	B-cell lymphoma	WGS	25355872	DNAAF4-CCPG1
EBV		NC007605	66561		chr15		GRCh37/hg19	58079571		cell line	B-cell lymphoma	WGS	25355872
EBV		NC007605	101640		chr15		GRCh37/hg19	59660483		cell line	B-cell lymphoma	WGS	25355872	MYO1E
EBV		NC007605	68525		chr15		GRCh37/hg19	62575088		cell line	B-cell lymphoma	WGS	25355872
EBV		NC007605	136598		chr15		GRCh37/hg19	63648988		cell line	B-cell lymphoma	WGS	25355872	CA12
EBV		NC007605	106450		chr15		GRCh37/hg19	72974787		cell line	B-cell lymphoma	WGS	25355872	HIGD2B
EBV		NC007605	59921		chr15		GRCh37/hg19	73231708		cell line	B-cell lymphoma	WGS	25355872
EBV		NC007605	150115		chr15		GRCh37/hg19	78976254		cell line	B-cell lymphoma	WGS	25355872
EBV		NC007605	153156		chr15		GRCh37/hg19	80807221		cell line	B-cell lymphoma	WGS	25355872	ARNT2
EBV		NC007605	71146		chr15		GRCh37/hg19	88461245		cell line	B-cell lymphoma	WGS	25355872	NTRK3
EBV		NC007605	122297		chr15		GRCh37/hg19	90247202		cell line	B-cell lymphoma	WGS	25355872	WDR93
EBV		NC007605	135660		chr15		GRCh37/hg19	98479941		cell line	B-cell lymphoma	WGS	25355872
EBV		NC007605	79474		chr15		GRCh37/hg19	101520722		cell line	B-cell lymphoma	WGS	25355872	LRRK1
EBV		NC007605	127413		chr16		GRCh37/hg19	1216869		cell line	B-cell lymphoma	WGS	25355872	CACNA1H
EBV		NC007605	135448		chr16		GRCh37/hg19	19766391		cell line	B-cell lymphoma	WGS	25355872	IQCK
EBV		NC007605	7134		chr16		GRCh37/hg19	20639067		cell line	B-cell lymphoma	WGS	25355872	ACSM1
EBV		NC007605	113404		chr16		GRCh37/hg19	22664495		cell line	B-cell lymphoma	WGS	25355872
EBV		NC007605	70230		chr16		GRCh37/hg19	24393121		cell line	B-cell lymphoma	WGS	25355872
EBV		NC007605	162263		chr16		GRCh37/hg19	26939252		cell line	B-cell lymphoma	WGS	25355872
EBV		NC007605	50042		chr16		GRCh37/hg19	27484224		cell line	B-cell lymphoma	WGS	25355872	GTF3C1
EBV		NC007605	137161		chr16		GRCh37/hg19	50042854		cell line	B-cell lymphoma	WGS	25355872
EBV		NC007605	10193		chr16		GRCh37/hg19	53878798		cell line	B-cell lymphoma	WGS	25355872	FTO
EBV		NC007605	152444		chr16		GRCh37/hg19	59343696		cell line	B-cell lymphoma	WGS	25355872
EBV		NC007605	154795		chr16		GRCh37/hg19	60579034		cell line	B-cell lymphoma	WGS	25355872
EBV		NC007605	125951		chr16		GRCh37/hg19	60680723		cell line	B-cell lymphoma	WGS	25355872
EBV		NC007605	5034		chr16		GRCh37/hg19	72769783		cell line	B-cell lymphoma	WGS	25355872
EBV		NC007605	155294		chr16		GRCh37/hg19	75968988		cell line	B-cell lymphoma	WGS	25355872
EBV		NC007605	127625		chr16		GRCh37/hg19	78887359		cell line	B-cell lymphoma	WGS	25355872	WWOX
EBV		NC007605	48523		chr16		GRCh37/hg19	86018484		cell line	B-cell lymphoma	WGS	25355872
EBV		NC007605	9766		chr17		GRCh37/hg19	1933942		cell line	B-cell lymphoma	WGS	25355872	DPH1
EBV		NC007605	41102		chr17		GRCh37/hg19	1953328		cell line	B-cell lymphoma	WGS	25355872
EBV		NC007605	111843		chr17		GRCh37/hg19	6770298		cell line	B-cell lymphoma	WGS	25355872	ALOX12P2
EBV		NC007605	152024		chr17		GRCh37/hg19	10065628		cell line	B-cell lymphoma	WGS	25355872	GAS7
EBV		NC007605	71847		chr17		GRCh37/hg19	11473651		cell line	B-cell lymphoma	WGS	25355872
EBV		NC007605	49530		chr17		GRCh37/hg19	28054306		cell line	B-cell lymphoma	WGS	25355872	SSH2
EBV		NC007605	102191		chr17		GRCh37/hg19	28551112		cell line	B-cell lymphoma	WGS	25355872	SLC6A4
EBV		NC007605	86377		chr17		GRCh37/hg19	34017637		cell line	B-cell lymphoma	WGS	25355872	AP2B1
EBV		NC007605	44877		chr17		GRCh37/hg19	34358918		cell line	B-cell lymphoma	WGS	25355872
EBV		NC007605	67236		chr17		GRCh37/hg19	63657990		cell line	B-cell lymphoma	WGS	25355872	CEP112
EBV		NC007605	56480		chr17		GRCh37/hg19	68241227		cell line	B-cell lymphoma	WGS	25355872
EBV		NC007605	2851		chr17		GRCh37/hg19	73822306		cell line	B-cell lymphoma	WGS	25355872	UNK
EBV		NC007605	55491		chr17		GRCh37/hg19	76754750		cell line	B-cell lymphoma	WGS	25355872	CYTH1
EBV		NC007605	68518		chr18		GRCh37/hg19	9614366		cell line	B-cell lymphoma	WGS	25355872	PPP4R1
EBV		NC007605	132961		chr18		GRCh37/hg19	13934827		cell line	B-cell lymphoma	WGS	25355872
EBV		NC007605	9055		chr18		GRCh37/hg19	18518946		cell line	B-cell lymphoma	WGS	25355872
EBV		NC007605	128306		chr18		GRCh37/hg19	39013681		cell line	B-cell lymphoma	WGS	25355872
EBV		NC007605	43513		chr18		GRCh37/hg19	53579337		cell line	B-cell lymphoma	WGS	25355872
EBV		NC007605	145462		chr18		GRCh37/hg19	70409826		cell line	B-cell lymphoma	WGS	25355872	NETO1
EBV		NC007605	124835		chr18		GRCh37/hg19	77837720		cell line	B-cell lymphoma	WGS	25355872
EBV		NC007605	59010		chr19		GRCh37/hg19	1031961		cell line	B-cell lymphoma	WGS	25355872	CNN2
EBV		NC007605	4421		chr19		GRCh37/hg19	2673351		cell line	B-cell lymphoma	WGS	25355872	GNG7
EBV		NC007605	9271		chr19		GRCh37/hg19	4815017		cell line	B-cell lymphoma	WGS	25355872	TICAM1
EBV		NC007605	168442		chr19		GRCh37/hg19	5744434		cell line	B-cell lymphoma	WGS	25355872	CATSPERD
EBV		NC007605	54220		chr19		GRCh37/hg19	7561834		cell line	B-cell lymphoma	WGS	25355872	TEX45
EBV		NC007605	95777		chr19		GRCh37/hg19	7812427		cell line	B-cell lymphoma	WGS	25355872	CD209
EBV		NC007605	166273		chr19		GRCh37/hg19	27887219		cell line	B-cell lymphoma	WGS	25355872
EBV		NC007605	106732		chr19		GRCh37/hg19	32023908		cell line	B-cell lymphoma	WGS	25355872
EBV		NC007605	48956		chr19		GRCh37/hg19	40417486		cell line	B-cell lymphoma	WGS	25355872	FCGBP
EBV		NC007605	77380		chr19		GRCh37/hg19	57797702		cell line	B-cell lymphoma	WGS	25355872	ZNF460
EBV		NC007605	90678		chr2		GRCh37/hg19	5221508		cell line	B-cell lymphoma	WGS	25355872
EBV		NC007605	44496		chr2		GRCh37/hg19	9031414		cell line	B-cell lymphoma	WGS	25355872	MBOAT2
EBV		NC007605	93107		chr2		GRCh37/hg19	16166998		cell line	B-cell lymphoma	WGS	25355872
EBV		NC007605	114965		chr2		GRCh37/hg19	16185938		cell line	B-cell lymphoma	WGS	25355872
EBV		NC007605	37327		chr2		GRCh37/hg19	32918162		cell line	B-cell lymphoma	WGS	25355872	TTC27
EBV		NC007605	148870		chr2		GRCh37/hg19	33141615		cell line	B-cell lymphoma	WGS	25355872	LINC00486
EBV		NC007605	148558		chr2		GRCh37/hg19	33367572		cell line	B-cell lymphoma	WGS	25355872	LTBP1
EBV		NC007605	79221		chr2		GRCh37/hg19	34385254		cell line	B-cell lymphoma	WGS	25355872
EBV		NC007605	144866		chr2		GRCh37/hg19	36955959		cell line	B-cell lymphoma	WGS	25355872	VIT
EBV		NC007605	130115		chr2		GRCh37/hg19	43795980		cell line	B-cell lymphoma	WGS	25355872	THADA
EBV		NC007605	2117		chr2		GRCh37/hg19	44716350		cell line	B-cell lymphoma	WGS	25355872	CAMKMT
EBV		NC007605	67701		chr2		GRCh37/hg19	71057131		cell line	B-cell lymphoma	WGS	25355872	CD207
EBV		NC007605	121186		chr2		GRCh37/hg19	75836390		cell line	B-cell lymphoma	WGS	25355872
EBV		NC007605	156018		chr2		GRCh37/hg19	75863082		cell line	B-cell lymphoma	WGS	25355872
EBV		NC007605	5971		chr2		GRCh37/hg19	76674803		cell line	B-cell lymphoma	WGS	25355872
EBV		NC007605	112090		chr2		GRCh37/hg19	78772197		cell line	B-cell lymphoma	WGS	25355872
EBV		NC007605	145466		chr2		GRCh37/hg19	81934826		cell line	B-cell lymphoma	WGS	25355872
EBV		NC007605	97986		chr2		GRCh37/hg19	84128510		cell line	B-cell lymphoma	WGS	25355872
EBV		NC007605	103078		chr2		GRCh37/hg19	85750977		cell line	B-cell lymphoma	WGS	25355872
EBV		NC007605	151057		chr2		GRCh37/hg19	91771825		cell line	B-cell lymphoma	WGS	25355872
EBV		NC007605	152114		chr2		GRCh37/hg19	95357348		cell line	B-cell lymphoma	WGS	25355872
EBV		NC007605	74888		chr2		GRCh37/hg19	99331742		cell line	B-cell lymphoma	WGS	25355872	MGAT4A
EBV		NC007605	119725		chr2		GRCh37/hg19	99526404		cell line	B-cell lymphoma	WGS	25355872	KIAA1211L
EBV		NC007605	97924		chr2		GRCh37/hg19	109424876		cell line	B-cell lymphoma	WGS	25355872	CCDC138
EBV		NC007605	76503		chr2		GRCh37/hg19	130001615		cell line	B-cell lymphoma	WGS	25355872
EBV		NC007605	98005		chr2		GRCh37/hg19	133388993		cell line	B-cell lymphoma	WGS	25355872	GPR39
EBV		NC007605	146086		chr2		GRCh37/hg19	140197745		cell line	B-cell lymphoma	WGS	25355872
EBV		NC007605	3682		chr2		GRCh37/hg19	140910144		cell line	B-cell lymphoma	WGS	25355872
EBV		NC007605	52403		chr2		GRCh37/hg19	147802992		cell line	B-cell lymphoma	WGS	25355872
EBV		NC007605	10716		chr2		GRCh37/hg19	152841929		cell line	B-cell lymphoma	WGS	25355872	CACNB4
EBV		NC007605	52683		chr2		GRCh37/hg19	155099524		cell line	B-cell lymphoma	WGS	25355872	GALNT13
EBV		NC007605	132805		chr2		GRCh37/hg19	164570212		cell line	B-cell lymphoma	WGS	25355872	FIGN
EBV		NC007605	166862		chr2		GRCh37/hg19	166788250		cell line	B-cell lymphoma	WGS	25355872	TTC21B
EBV		NC007605	103183		chr2		GRCh37/hg19	167346529		cell line	B-cell lymphoma	WGS	25355872
EBV		NC007605	44954		chr2		GRCh37/hg19	173888963		cell line	B-cell lymphoma	WGS	25355872	RAPGEF4
EBV		NC007605	129768		chr2		GRCh37/hg19	174300578		cell line	B-cell lymphoma	WGS	25355872
EBV		NC007605	133745		chr2		GRCh37/hg19	174383467		cell line	B-cell lymphoma	WGS	25355872
EBV		NC007605	103590		chr2		GRCh37/hg19	176253326		cell line	B-cell lymphoma	WGS	25355872
EBV		NC007605	159254		chr2		GRCh37/hg19	176846126		cell line	B-cell lymphoma	WGS	25355872	LNPK
EBV		NC007605	98593		chr2		GRCh37/hg19	189516775		cell line	B-cell lymphoma	WGS	25355872
EBV		NC007605	91298		chr2		GRCh37/hg19	191562305		cell line	B-cell lymphoma	WGS	25355872
EBV		NC007605	160425		chr2		GRCh37/hg19	194276139		cell line	B-cell lymphoma	WGS	25355872
EBV		NC007605	285		chr2		GRCh37/hg19	195873471		cell line	B-cell lymphoma	WGS	25355872
EBV		NC007605	10529		chr2		GRCh37/hg19	200575856		cell line	B-cell lymphoma	WGS	25355872
EBV		NC007605	91517		chr2		GRCh37/hg19	223629951		cell line	B-cell lymphoma	WGS	25355872
EBV		NC007605	85495		chr2		GRCh37/hg19	232727951		cell line	B-cell lymphoma	WGS	25355872
EBV		NC007605	161804		chr2		GRCh37/hg19	237987229		cell line	B-cell lymphoma	WGS	25355872
EBV		NC007605	116379		chr2		GRCh37/hg19	240746861		cell line	B-cell lymphoma	WGS	25355872
EBV		NC007605	151832		chr20		GRCh37/hg19	35777410		cell line	B-cell lymphoma	WGS	25355872	MROH8
EBV		NC007605	151515		chr20		GRCh37/hg19	39633201		cell line	B-cell lymphoma	WGS	25355872
EBV		NC007605	84881		chr20		GRCh37/hg19	42553511		cell line	B-cell lymphoma	WGS	25355872	TOX2
EBV		NC007605	98729		chr20		GRCh37/hg19	46072480		cell line	B-cell lymphoma	WGS	25355872
EBV		NC007605	99453		chr20		GRCh37/hg19	47400417		cell line	B-cell lymphoma	WGS	25355872	PREX1
EBV		NC007605	134903		chr20		GRCh37/hg19	47724321		cell line	B-cell lymphoma	WGS	25355872
EBV		NC007605	97342		chr20		GRCh37/hg19	52408121		cell line	B-cell lymphoma	WGS	25355872
EBV		NC007605	155986		chr21		GRCh37/hg19	10449671		cell line	B-cell lymphoma	WGS	25355872
EBV		NC007605	106269		chr21		GRCh37/hg19	16717292		cell line	B-cell lymphoma	WGS	25355872
EBV		NC007605	45823		chr21		GRCh37/hg19	21065414		cell line	B-cell lymphoma	WGS	25355872
EBV		NC007605	55858		chr21		GRCh37/hg19	21951785		cell line	B-cell lymphoma	WGS	25355872
EBV		NC007605	4293		chr21		GRCh37/hg19	26404801		cell line	B-cell lymphoma	WGS	25355872
EBV		NC007605	69941		chr21		GRCh37/hg19	29146572		cell line	B-cell lymphoma	WGS	25355872
EBV		NC007605	119074		chr21		GRCh37/hg19	30036476		cell line	B-cell lymphoma	WGS	25355872
EBV		NC007605	138017		chr21		GRCh37/hg19	32638955		cell line	B-cell lymphoma	WGS	25355872	TIAM1
EBV		NC007605	68817		chr21		GRCh37/hg19	33555484		cell line	B-cell lymphoma	WGS	25355872
EBV		NC007605	64188		chr21		GRCh37/hg19	36822228		cell line	B-cell lymphoma	WGS	25355872
EBV		NC007605	104079		chr21		GRCh37/hg19	39245828		cell line	B-cell lymphoma	WGS	25355872	KCNJ6
EBV		NC007605	79095		chr21		GRCh37/hg19	42557958		cell line	B-cell lymphoma	WGS	25355872	BACE2
EBV		NC007605	101030		chr21		GRCh37/hg19	43858402		cell line	B-cell lymphoma	WGS	25355872	UBASH3A
EBV		NC007605	79068		chr21		GRCh37/hg19	45274185		cell line	B-cell lymphoma	WGS	25355872
EBV		NC007605	56350		chr21		GRCh37/hg19	48019435		cell line	B-cell lymphoma	WGS	25355872	S100B
EBV		NC007605	131284		chr22		GRCh37/hg19	22554365		cell line	B-cell lymphoma	WGS	25355872
EBV		NC007605	3544		chr22		GRCh37/hg19	27662773		cell line	B-cell lymphoma	WGS	25355872
EBV		NC007605	2543		chr22		GRCh37/hg19	46618346		cell line	B-cell lymphoma	WGS	25355872	PPARA
EBV		NC007605	8449		chr22		GRCh37/hg19	48322032		cell line	B-cell lymphoma	WGS	25355872
EBV		NC007605	118922		chr3		GRCh37/hg19	2163946		cell line	B-cell lymphoma	WGS	25355872	CNTN4
EBV		NC007605	8378		chr3		GRCh37/hg19	2467785		cell line	B-cell lymphoma	WGS	25355872	CNTN4
EBV		NC007605	6789		chr3		GRCh37/hg19	12825298		cell line	B-cell lymphoma	WGS	25355872
EBV		NC007605	67122		chr3		GRCh37/hg19	14196423		cell line	B-cell lymphoma	WGS	25355872	XPC
EBV		NC007605	92356		chr3		GRCh37/hg19	15752162		cell line	B-cell lymphoma	WGS	25355872	ANKRD28
EBV		NC007605	161554		chr3		GRCh37/hg19	23757613		cell line	B-cell lymphoma	WGS	25355872
EBV		NC007605	44618		chr3		GRCh37/hg19	23847773		cell line	B-cell lymphoma	WGS	25355872	UBE2E1
EBV		NC007605	94993		chr3		GRCh37/hg19	33642768		cell line	B-cell lymphoma	WGS	25355872	CLASP2
EBV		NC007605	124505		chr3		GRCh37/hg19	47954420		cell line	B-cell lymphoma	WGS	25355872	MAP4
EBV		NC007605	127327		chr3		GRCh37/hg19	49359754		cell line	B-cell lymphoma	WGS	25355872	USP4
EBV		NC007605	120431		chr3		GRCh37/hg19	53017246		cell line	B-cell lymphoma	WGS	25355872	SFMBT1
EBV		NC007605	153503		chr3		GRCh37/hg19	64923387		cell line	B-cell lymphoma	WGS	25355872
EBV		NC007605	132655		chr3		GRCh37/hg19	78163101		cell line	B-cell lymphoma	WGS	25355872
EBV		NC007605	120597		chr3		GRCh37/hg19	95161207		cell line	B-cell lymphoma	WGS	25355872
EBV		NC007605	157666		chr3		GRCh37/hg19	96513376		cell line	B-cell lymphoma	WGS	25355872
EBV		NC007605	86279		chr3		GRCh37/hg19	103252170		cell line	B-cell lymphoma	WGS	25355872
EBV		NC007605	116702		chr3		GRCh37/hg19	109286934		cell line	B-cell lymphoma	WGS	25355872
EBV		NC007605	118833		chr3		GRCh37/hg19	120989132		cell line	B-cell lymphoma	WGS	25355872	STXBP5L
EBV		NC007605	100399		chr3		GRCh37/hg19	129854913		cell line	B-cell lymphoma	WGS	25355872
EBV		NC007605	136793		chr3		GRCh37/hg19	131093304		cell line	B-cell lymphoma	WGS	25355872	LOC339874
EBV		NC007605	91444		chr3		GRCh37/hg19	142019876		cell line	B-cell lymphoma	WGS	25355872
EBV		NC007605	64221		chr3		GRCh37/hg19	150356356		cell line	B-cell lymphoma	WGS	25355872
EBV		NC007605	81047		chr3		GRCh37/hg19	156912613		cell line	B-cell lymphoma	WGS	25355872
EBV		NC007605	148806		chr3		GRCh37/hg19	172381788		cell line	B-cell lymphoma	WGS	25355872	NCEH1
EBV		NC007605	53012		chr3		GRCh37/hg19	173555505		cell line	B-cell lymphoma	WGS	25355872	NLGN1
EBV		NC007605	155925		chr3		GRCh37/hg19	174360007		cell line	B-cell lymphoma	WGS	25355872
EBV		NC007605	85035		chr3		GRCh37/hg19	176946163		cell line	B-cell lymphoma	WGS	25355872
EBV		NC007605	118577		chr3		GRCh37/hg19	181792873		cell line	B-cell lymphoma	WGS	25355872
EBV		NC007605	148952		chr3		GRCh37/hg19	184459396		cell line	B-cell lymphoma	WGS	25355872
EBV		NC007605	75915		chr3		GRCh37/hg19	186028237		cell line	B-cell lymphoma	WGS	25355872	DGKG
EBV		NC007605	76766		chr3		GRCh37/hg19	189161023		cell line	B-cell lymphoma	WGS	25355872
EBV		NC007605	54949		chr3		GRCh37/hg19	192288985		cell line	B-cell lymphoma	WGS	25355872	FGF12
EBV		NC007605	103776		chr3		GRCh37/hg19	197019136		cell line	B-cell lymphoma	WGS	25355872	DLG1
EBV		NC007605	146470		chr4		GRCh37/hg19	57094		cell line	B-cell lymphoma	WGS	25355872
EBV		NC007605	116922		chr4		GRCh37/hg19	2812173		cell line	B-cell lymphoma	WGS	25355872	SH3BP2
EBV		NC007605	147653		chr4		GRCh37/hg19	3581831		cell line	B-cell lymphoma	WGS	25355872	LINC00955
EBV		NC007605	63565		chr4		GRCh37/hg19	18006081		cell line	B-cell lymphoma	WGS	25355872	LCORL
EBV		NC007605	79398		chr4		GRCh37/hg19	21192214		cell line	B-cell lymphoma	WGS	25355872	KCNIP4
EBV		NC007605	45213		chr4		GRCh37/hg19	26032054		cell line	B-cell lymphoma	WGS	25355872
EBV		NC007605	86513		chr4		GRCh37/hg19	30174257		cell line	B-cell lymphoma	WGS	25355872
EBV		NC007605	139537		chr4		GRCh37/hg19	31284379		cell line	B-cell lymphoma	WGS	25355872
EBV		NC007605	131620		chr4		GRCh37/hg19	42812713		cell line	B-cell lymphoma	WGS	25355872
EBV		NC007605	94171		chr4		GRCh37/hg19	54536568		cell line	B-cell lymphoma	WGS	25355872
EBV		NC007605	107195		chr4		GRCh37/hg19	66988799		cell line	B-cell lymphoma	WGS	25355872
EBV		NC007605	90053		chr4		GRCh37/hg19	68431326		cell line	B-cell lymphoma	WGS	25355872	STAP1
EBV		NC007605	108655		chr4		GRCh37/hg19	69052418		cell line	B-cell lymphoma	WGS	25355872	FTLP10
EBV		NC007605	138200		chr4		GRCh37/hg19	72542306		cell line	B-cell lymphoma	WGS	25355872
EBV		NC007605	149730		chr4		GRCh37/hg19	75384020		cell line	B-cell lymphoma	WGS	25355872
EBV		NC007605	51910		chr4		GRCh37/hg19	78539925		cell line	B-cell lymphoma	WGS	25355872
EBV		NC007605	45057		chr4		GRCh37/hg19	84187187		cell line	B-cell lymphoma	WGS	25355872	COQ2
EBV		NC007605	129979		chr4		GRCh37/hg19	87931021		cell line	B-cell lymphoma	WGS	25355872	AFF1
EBV		NC007605	83532		chr4		GRCh37/hg19	99259440		cell line	B-cell lymphoma	WGS	25355872	RAP1GDS1
EBV		NC007605	58361		chr4		GRCh37/hg19	115374747		cell line	B-cell lymphoma	WGS	25355872
EBV		NC007605	10368		chr4		GRCh37/hg19	124409132		cell line	B-cell lymphoma	WGS	25355872
EBV		NC007605	131681		chr4		GRCh37/hg19	127195451		cell line	B-cell lymphoma	WGS	25355872
EBV		NC007605	101494		chr4		GRCh37/hg19	130742494		cell line	B-cell lymphoma	WGS	25355872
EBV		NC007605	149060		chr4		GRCh37/hg19	140555133		cell line	B-cell lymphoma	WGS	25355872
EBV		NC007605	100586		chr4		GRCh37/hg19	142317309		cell line	B-cell lymphoma	WGS	25355872
EBV		NC007605	119444		chr4		GRCh37/hg19	143375055		cell line	B-cell lymphoma	WGS	25355872	INPP4B
EBV		NC007605	151143		chr4		GRCh37/hg19	145601675		cell line	B-cell lymphoma	WGS	25355872	HHIP
EBV		NC007605	115429		chr4		GRCh37/hg19	147862583		cell line	B-cell lymphoma	WGS	25355872	TTC29
EBV		NC007605	122117		chr4		GRCh37/hg19	148086620		cell line	B-cell lymphoma	WGS	25355872
EBV		NC007605	133599		chr4		GRCh37/hg19	149702519		cell line	B-cell lymphoma	WGS	25355872
EBV		NC007605	1100		chr4		GRCh37/hg19	153934706		cell line	B-cell lymphoma	WGS	25355872
EBV		NC007605	46809		chr4		GRCh37/hg19	155660451		cell line	B-cell lymphoma	WGS	25355872
EBV		NC007605	108976		chr4		GRCh37/hg19	163742840		cell line	B-cell lymphoma	WGS	25355872
EBV		NC007605	108947		chr4		GRCh37/hg19	173076965		cell line	B-cell lymphoma	WGS	25355872	GALNTL6
EBV		NC007605	38279		chr4		GRCh37/hg19	190057590		cell line	B-cell lymphoma	WGS	25355872
EBV		NC007605	83444		chr4		GRCh37/hg19	190487176		cell line	B-cell lymphoma	WGS	25355872
EBV		NC007605	47480		chr5		GRCh37/hg19	1017655		cell line	B-cell lymphoma	WGS	25355872	NKD2
EBV		NC007605	152720		chr5		GRCh37/hg19	1814495		cell line	B-cell lymphoma	WGS	25355872	NDUFS6
EBV		NC007605	79456		chr5		GRCh37/hg19	1860175		cell line	B-cell lymphoma	WGS	25355872
EBV		NC007605	121138		chr5		GRCh37/hg19	21469097		cell line	B-cell lymphoma	WGS	25355872	GUSBP1
EBV		NC007605	115012		chr5		GRCh37/hg19	29478224		cell line	B-cell lymphoma	WGS	25355872
EBV		NC007605	127989		chr5		GRCh37/hg19	30432368		cell line	B-cell lymphoma	WGS	25355872
EBV		NC007605	66500		chr5		GRCh37/hg19	33972447		cell line	B-cell lymphoma	WGS	25355872	SLC45A2
EBV		NC007605	73990		chr5		GRCh37/hg19	37899388		cell line	B-cell lymphoma	WGS	25355872
EBV		NC007605	133264		chr5		GRCh37/hg19	42921114		cell line	B-cell lymphoma	WGS	25355872
EBV		NC007605	78979		chr5		GRCh37/hg19	43497204		cell line	B-cell lymphoma	WGS	25355872	C5orf34
EBV		NC007605	156972		chr5		GRCh37/hg19	46359366		cell line	B-cell lymphoma	WGS	25355872
EBV		NC007605	96650		chr5		GRCh37/hg19	52698056		cell line	B-cell lymphoma	WGS	25355872
EBV		NC007605	145967		chr5		GRCh37/hg19	57544551		cell line	B-cell lymphoma	WGS	25355872
EBV		NC007605	94040		chr5		GRCh37/hg19	64653139		cell line	B-cell lymphoma	WGS	25355872	ADAMTS6
EBV		NC007605	128168		chr5		GRCh37/hg19	64959493		cell line	B-cell lymphoma	WGS	25355872	TRAPPC13
EBV		NC007605	66379		chr5		GRCh37/hg19	66514226		cell line	B-cell lymphoma	WGS	25355872
EBV		NC007605	134920		chr5		GRCh37/hg19	70801962		cell line	B-cell lymphoma	WGS	25355872	BDP1
EBV		NC007605	117202		chr5		GRCh37/hg19	74278066		cell line	B-cell lymphoma	WGS	25355872
EBV		NC007605	146669		chr5		GRCh37/hg19	84919089		cell line	B-cell lymphoma	WGS	25355872
EBV		NC007605	169110		chr5		GRCh37/hg19	91481069		cell line	B-cell lymphoma	WGS	25355872
EBV		NC007605	128239		chr5		GRCh37/hg19	93336749		cell line	B-cell lymphoma	WGS	25355872	FAM172A
EBV		NC007605	109145		chr5		GRCh37/hg19	102064532		cell line	B-cell lymphoma	WGS	25355872
EBV		NC007605	113824		chr5		GRCh37/hg19	102361837		cell line	B-cell lymphoma	WGS	25355872	PAM
EBV		NC007605	82761		chr5		GRCh37/hg19	103777028		cell line	B-cell lymphoma	WGS	25355872
EBV		NC007605	78770		chr5		GRCh37/hg19	110554190		cell line	B-cell lymphoma	WGS	25355872
EBV		NC007605	95799		chr5		GRCh37/hg19	115976405		cell line	B-cell lymphoma	WGS	25355872
EBV		NC007605	151905		chr5		GRCh37/hg19	129265276		cell line	B-cell lymphoma	WGS	25355872	CHSY3
EBV		NC007605	54427		chr5		GRCh37/hg19	133595258		cell line	B-cell lymphoma	WGS	25355872
EBV		NC007605	74900		chr5		GRCh37/hg19	136733867		cell line	B-cell lymphoma	WGS	25355872	SPOCK1
EBV		NC007605	91765		chr5		GRCh37/hg19	137880025		cell line	B-cell lymphoma	WGS	25355872
EBV		NC007605	167334		chr5		GRCh37/hg19	150803666		cell line	B-cell lymphoma	WGS	25355872
EBV		NC007605	47054		chr5		GRCh37/hg19	151083182		cell line	B-cell lymphoma	WGS	25355872
EBV		NC007605	114149		chr5		GRCh37/hg19	157633218		cell line	B-cell lymphoma	WGS	25355872
EBV		NC007605	139493		chr5		GRCh37/hg19	159921374		cell line	B-cell lymphoma	WGS	25355872
EBV		NC007605	46984		chr5		GRCh37/hg19	160313453		cell line	B-cell lymphoma	WGS	25355872
EBV		NC007605	109756		chr5		GRCh37/hg19	161480284		cell line	B-cell lymphoma	WGS	25355872
EBV		NC007605	111406		chr6		GRCh37/hg19	33937835		cell line	B-cell lymphoma	WGS	25355872
EBV		NC007605	1936		chr6		GRCh37/hg19	41503095		cell line	B-cell lymphoma	WGS	25355872
EBV		NC007605	131390		chr6		GRCh37/hg19	43118558		cell line	B-cell lymphoma	WGS	25355872	PTK7
EBV		NC007605	103562		chr6		GRCh37/hg19	44850449		cell line	B-cell lymphoma	WGS	25355872	SUPT3H
EBV		NC007605	35567		chr6		GRCh37/hg19	46661813		cell line	B-cell lymphoma	WGS	25355872	TDRD6
EBV		NC007605	93624		chr6		GRCh37/hg19	50282493		cell line	B-cell lymphoma	WGS	25355872
EBV		NC007605	147758		chr6		GRCh37/hg19	54680151		cell line	B-cell lymphoma	WGS	25355872
EBV		NC007605	3242		chr6		GRCh37/hg19	57430594		cell line	B-cell lymphoma	WGS	25355872	PRIM2
EBV		NC007605	36185		chr6		GRCh37/hg19	58731764		cell line	B-cell lymphoma	WGS	25355872
EBV		NC007605	148118		chr6		GRCh37/hg19	58777469		cell line	B-cell lymphoma	WGS	25355872
EBV		NC007605	5887		chr6		GRCh37/hg19	62895020		cell line	B-cell lymphoma	WGS	25355872	KHDRBS2
EBV		NC007605	126658		chr6		GRCh37/hg19	63442930		cell line	B-cell lymphoma	WGS	25355872
EBV		NC007605	105371		chr6		GRCh37/hg19	63960624		cell line	B-cell lymphoma	WGS	25355872
EBV		NC007605	149636		chr6		GRCh37/hg19	71753095		cell line	B-cell lymphoma	WGS	25355872
EBV		NC007605	132234		chr6		GRCh37/hg19	74300651		cell line	B-cell lymphoma	WGS	25355872
EBV		NC007605	147142		chr6		GRCh37/hg19	74673011		cell line	B-cell lymphoma	WGS	25355872
EBV		NC007605	114154		chr6		GRCh37/hg19	76499015		cell line	B-cell lymphoma	WGS	25355872	MYO6
EBV		NC007605	155175		chr6		GRCh37/hg19	82633789		cell line	B-cell lymphoma	WGS	25355872
EBV		NC007605	111494		chr6		GRCh37/hg19	83899730		cell line	B-cell lymphoma	WGS	25355872	PGM3
EBV		NC007605	105738		chr6		GRCh37/hg19	89151484		cell line	B-cell lymphoma	WGS	25355872
EBV		NC007605	168670		chr6		GRCh37/hg19	93607880		cell line	B-cell lymphoma	WGS	25355872
EBV		NC007605	78989		chr6		GRCh37/hg19	99088585		cell line	B-cell lymphoma	WGS	25355872
EBV		NC007605	150777		chr6		GRCh37/hg19	106550460		cell line	B-cell lymphoma	WGS	25355872	PRDM1
EBV		NC007605	147116		chr6		GRCh37/hg19	107188032		cell line	B-cell lymphoma	WGS	25355872	LINC02532
EBV		NC007605	55119		chr6		GRCh37/hg19	109821141		cell line	B-cell lymphoma	WGS	25355872	AK9
EBV		NC007605	39944		chr6		GRCh37/hg19	113717282		cell line	B-cell lymphoma	WGS	25355872
EBV		NC007605	59124		chr6		GRCh37/hg19	128877703		cell line	B-cell lymphoma	WGS	25355872
EBV		NC007605	124431		chr6		GRCh37/hg19	136512775		cell line	B-cell lymphoma	WGS	25355872	PDE7B
EBV		NC007605	83487		chr6		GRCh37/hg19	140976813		cell line	B-cell lymphoma	WGS	25355872
EBV		NC007605	64989		chr6		GRCh37/hg19	141550995		cell line	B-cell lymphoma	WGS	25355872
EBV		NC007605	64683		chr6		GRCh37/hg19	144446414		cell line	B-cell lymphoma	WGS	25355872
EBV		NC007605	158856		chr6		GRCh37/hg19	148207826		cell line	B-cell lymphoma	WGS	25355872
EBV		NC007605	42373		chr6		GRCh37/hg19	154832882		cell line	B-cell lymphoma	WGS	25355872
EBV		NC007605	56185		chr6		GRCh37/hg19	169912549		cell line	B-cell lymphoma	WGS	25355872	WDR27
EBV		NC007605	118527		chr7		GRCh37/hg19	3778532		cell line	B-cell lymphoma	WGS	25355872	SDK1
EBV		NC007605	133552		chr7		GRCh37/hg19	4733307		cell line	B-cell lymphoma	WGS	25355872	FOXK1
EBV		NC007605	42389		chr7		GRCh37/hg19	5244939		cell line	B-cell lymphoma	WGS	25355872	WIPI2
EBV		NC007605	98758		chr7		GRCh37/hg19	7703619		cell line	B-cell lymphoma	WGS	25355872	UMAD1
EBV		NC007605	151474		chr7		GRCh37/hg19	8304618		cell line	B-cell lymphoma	WGS	25355872
EBV		NC007605	70556		chr7		GRCh37/hg19	17674950		cell line	B-cell lymphoma	WGS	25355872
EBV		NC007605	70501		chr7		GRCh37/hg19	19337275		cell line	B-cell lymphoma	WGS	25355872
EBV		NC007605	5374		chr7		GRCh37/hg19	19403696		cell line	B-cell lymphoma	WGS	25355872
EBV		NC007605	130320		chr7		GRCh37/hg19	20585310		cell line	B-cell lymphoma	WGS	25355872
EBV		NC007605	91017		chr7		GRCh37/hg19	23894478		cell line	B-cell lymphoma	WGS	25355872
EBV		NC007605	149741		chr7		GRCh37/hg19	26398918		cell line	B-cell lymphoma	WGS	25355872	SNX10
EBV		NC007605	1385		chr7		GRCh37/hg19	30202844		cell line	B-cell lymphoma	WGS	25355872	MTURN
EBV		NC007605	49571		chr7		GRCh37/hg19	39054247		cell line	B-cell lymphoma	WGS	25355872	POU6F2
EBV		NC007605	122207		chr7		GRCh37/hg19	39921547		cell line	B-cell lymphoma	WGS	25355872
EBV		NC007605	166791		chr7		GRCh37/hg19	51262662		cell line	B-cell lymphoma	WGS	25355872	COBL
EBV		NC007605	73112		chr7		GRCh37/hg19	67704255		cell line	B-cell lymphoma	WGS	25355872
EBV		NC007605	140661		chr7		GRCh37/hg19	68990699		cell line	B-cell lymphoma	WGS	25355872
EBV		NC007605	133055		chr7		GRCh37/hg19	77628410		cell line	B-cell lymphoma	WGS	25355872
EBV		NC007605	79588		chr7		GRCh37/hg19	79087415		cell line	B-cell lymphoma	WGS	25355872	MAGI2-AS3
EBV		NC007605	115972		chr7		GRCh37/hg19	80524782		cell line	B-cell lymphoma	WGS	25355872	SEMA3C
EBV		NC007605	112609		chr7		GRCh37/hg19	87679060		cell line	B-cell lymphoma	WGS	25355872	ADAM22
EBV		NC007605	117467		chr7		GRCh37/hg19	89335849		cell line	B-cell lymphoma	WGS	25355872
EBV		NC007605	148393		chr7		GRCh37/hg19	90305315		cell line	B-cell lymphoma	WGS	25355872
EBV		NC007605	85080		chr7		GRCh37/hg19	93253868		cell line	B-cell lymphoma	WGS	25355872
EBV		NC007605	96709		chr7		GRCh37/hg19	99702859		cell line	B-cell lymphoma	WGS	25355872	AP4M1
EBV		NC007605	42541		chr7		GRCh37/hg19	100717984		cell line	B-cell lymphoma	WGS	25355872
EBV		NC007605	140345		chr7		GRCh37/hg19	107525702		cell line	B-cell lymphoma	WGS	25355872
EBV		NC007605	85675		chr7		GRCh37/hg19	108799979		cell line	B-cell lymphoma	WGS	25355872
EBV		NC007605	128662		chr7		GRCh37/hg19	112383822		cell line	B-cell lymphoma	WGS	25355872
EBV		NC007605	90670		chr7		GRCh37/hg19	113346978		cell line	B-cell lymphoma	WGS	25355872
EBV		NC007605	72777		chr7		GRCh37/hg19	117309035		cell line	B-cell lymphoma	WGS	25355872	CFTR
EBV		NC007605	42788		chr7		GRCh37/hg19	121452093		cell line	B-cell lymphoma	WGS	25355872
EBV		NC007605	54280		chr7		GRCh37/hg19	123179894		cell line	B-cell lymphoma	WGS	25355872
EBV		NC007605	102792		chr7		GRCh37/hg19	132119897		cell line	B-cell lymphoma	WGS	25355872	PLXNA4
EBV		NC007605	64395		chr7		GRCh37/hg19	132590214		cell line	B-cell lymphoma	WGS	25355872	CHCHD3
EBV		NC007605	66721		chr7		GRCh37/hg19	134945823		cell line	B-cell lymphoma	WGS	25355872
EBV		NC007605	122687		chr7		GRCh37/hg19	141414650		cell line	B-cell lymphoma	WGS	25355872	WEE2-AS1
EBV		NC007605	65719		chr7		GRCh37/hg19	144823123		cell line	B-cell lymphoma	WGS	25355872
EBV		NC007605	152137		chr7		GRCh37/hg19	145507763		cell line	B-cell lymphoma	WGS	25355872
EBV		NC007605	77157		chr7		GRCh37/hg19	148183269		cell line	B-cell lymphoma	WGS	25355872
EBV		NC007605	140138		chr7		GRCh37/hg19	154683262		cell line	B-cell lymphoma	WGS	25355872	DPP6
EBV		NC007605	80972		chr7		GRCh37/hg19	156037452		cell line	B-cell lymphoma	WGS	25355872
EBV		NC007605	57759		chr7		GRCh37/hg19	158705427		cell line	B-cell lymphoma	WGS	25355872	WDR60
EBV		NC007605	131754		chr8		GRCh37/hg19	11773675		cell line	B-cell lymphoma	WGS	25355872
EBV		NC007605	77413		chr8		GRCh37/hg19	18293998		cell line	B-cell lymphoma	WGS	25355872
EBV		NC007605	115429		chr8		GRCh37/hg19	21748454		cell line	B-cell lymphoma	WGS	25355872
EBV		NC007605	68095		chr8		GRCh37/hg19	22160603		cell line	B-cell lymphoma	WGS	25355872	PIWIL2
EBV		NC007605	7229		chr8		GRCh37/hg19	22839268		cell line	B-cell lymphoma	WGS	25355872
EBV		NC007605	7463		chr8		GRCh37/hg19	24233060		cell line	B-cell lymphoma	WGS	25355872
EBV		NC007605	135230		chr8		GRCh37/hg19	26990754		cell line	B-cell lymphoma	WGS	25355872
EBV		NC007605	1138		chr8		GRCh37/hg19	34517339		cell line	B-cell lymphoma	WGS	25355872
EBV		NC007605	50281		chr8		GRCh37/hg19	40834906		cell line	B-cell lymphoma	WGS	25355872
EBV		NC007605	129087		chr8		GRCh37/hg19	43702354		cell line	B-cell lymphoma	WGS	25355872
EBV		NC007605	76804		chr8		GRCh37/hg19	43721074		cell line	B-cell lymphoma	WGS	25355872
EBV		NC007605	45784		chr8		GRCh37/hg19	48053981		cell line	B-cell lymphoma	WGS	25355872
EBV		NC007605	160086		chr8		GRCh37/hg19	51035719		cell line	B-cell lymphoma	WGS	25355872	SNTG1
EBV		NC007605	70		chr8		GRCh37/hg19	51075269		cell line	B-cell lymphoma	WGS	25355872	SNTG1
EBV		NC007605	81710		chr8		GRCh37/hg19	59156317		cell line	B-cell lymphoma	WGS	25355872
EBV		NC007605	46772		chr8		GRCh37/hg19	60688076		cell line	B-cell lymphoma	WGS	25355872
EBV		NC007605	113035		chr8		GRCh37/hg19	63355396		cell line	B-cell lymphoma	WGS	25355872	FLJ39630
EBV		NC007605	5109		chr8		GRCh37/hg19	64403016		cell line	B-cell lymphoma	WGS	25355872
EBV		NC007605	5284		chr8		GRCh37/hg19	67741417		cell line	B-cell lymphoma	WGS	25355872
EBV		NC007605	133679		chr8		GRCh37/hg19	68710751		cell line	B-cell lymphoma	WGS	25355872
EBV		NC007605	102396		chr8		GRCh37/hg19	72351096		cell line	B-cell lymphoma	WGS	25355872
EBV		NC007605	101721		chr8		GRCh37/hg19	72565243		cell line	B-cell lymphoma	WGS	25355872
EBV		NC007605	117200		chr8		GRCh37/hg19	75929034		cell line	B-cell lymphoma	WGS	25355872	CRISPLD1
EBV		NC007605	84192		chr8		GRCh37/hg19	78690872		cell line	B-cell lymphoma	WGS	25355872
EBV		NC007605	155725		chr8		GRCh37/hg19	107201655		cell line	B-cell lymphoma	WGS	25355872
EBV		NC007605	152068		chr8		GRCh37/hg19	109461922		cell line	B-cell lymphoma	WGS	25355872	EMC2
EBV		NC007605	80083		chr8		GRCh37/hg19	116109089		cell line	B-cell lymphoma	WGS	25355872
EBV		NC007605	3674		chr8		GRCh37/hg19	119700457		cell line	B-cell lymphoma	WGS	25355872	SAMD12-AS1
EBV		NC007605	51274		chr8		GRCh37/hg19	120140906		cell line	B-cell lymphoma	WGS	25355872
EBV		NC007605	41959		chr8		GRCh37/hg19	121936488		cell line	B-cell lymphoma	WGS	25355872
EBV		NC007605	86053		chr8		GRCh37/hg19	122166194		cell line	B-cell lymphoma	WGS	25355872
EBV		NC007605	105474		chr9		GRCh37/hg19	1045605		cell line	B-cell lymphoma	WGS	25355872
EBV		NC007605	80791		chr9		GRCh37/hg19	17405213		cell line	B-cell lymphoma	WGS	25355872	CNTLN
EBV		NC007605	92029		chr9		GRCh37/hg19	17421325		cell line	B-cell lymphoma	WGS	25355872	CNTLN
EBV		NC007605	66804		chr9		GRCh37/hg19	21072849		cell line	B-cell lymphoma	WGS	25355872
EBV		NC007605	93259		chr9		GRCh37/hg19	23181978		cell line	B-cell lymphoma	WGS	25355872
EBV		NC007605	102292		chr9		GRCh37/hg19	27416327		cell line	B-cell lymphoma	WGS	25355872	MOB3B
EBV		NC007605	36873		chr9		GRCh37/hg19	32461424		cell line	B-cell lymphoma	WGS	25355872	DDX58
EBV		NC007605	114068		chr9		GRCh37/hg19	37994036		cell line	B-cell lymphoma	WGS	25355872	SHB
EBV		NC007605	100961		chr9		GRCh37/hg19	77895511		cell line	B-cell lymphoma	WGS	25355872
EBV		NC007605	84334		chr9		GRCh37/hg19	79642187		cell line	B-cell lymphoma	WGS	25355872
EBV		NC007605	45723		chr9		GRCh37/hg19	80658790		cell line	B-cell lymphoma	WGS	25355872
EBV		NC007605	113686		chr9		GRCh37/hg19	82659687		cell line	B-cell lymphoma	WGS	25355872
EBV		NC007605	63602		chr9		GRCh37/hg19	82973006		cell line	B-cell lymphoma	WGS	25355872
EBV		NC007605	4483		chr9		GRCh37/hg19	96824028		cell line	B-cell lymphoma	WGS	25355872	PTPDC1
EBV		NC007605	72839		chr9		GRCh37/hg19	103430736		cell line	B-cell lymphoma	WGS	25355872
EBV		NC007605	110968		chr9		GRCh37/hg19	105852506		cell line	B-cell lymphoma	WGS	25355872
EBV		NC007605	67948		chr9		GRCh37/hg19	106986855		cell line	B-cell lymphoma	WGS	25355872
EBV		NC007605	153762		chr9		GRCh37/hg19	110597270		cell line	B-cell lymphoma	WGS	25355872
EBV		NC007605	3731		chr9		GRCh37/hg19	117559687		cell line	B-cell lymphoma	WGS	25355872	TNFSF15
EBV		NC007605	78742		chr9		GRCh37/hg19	131142405		cell line	B-cell lymphoma	WGS	25355872	URM1
EBV		NC007605	48550		chr9		GRCh37/hg19	134591187		cell line	B-cell lymphoma	WGS	25355872	RAPGEF1
EBV		NC007605	111722		chr9		GRCh37/hg19	140331768		cell line	B-cell lymphoma	WGS	25355872	ENTPD8
EBV		NC007605	115578		chr9		GRCh37/hg19	140997207		cell line	B-cell lymphoma	WGS	25355872	CACNA1B
EBV		NC007605	77910		chrX		GRCh37/hg19	5805104		cell line	B-cell lymphoma	WGS	25355872
EBV		NC007605	9573		chrX		GRCh37/hg19	8876172		cell line	B-cell lymphoma	WGS	25355872
EBV		NC007605	70585		chrX		GRCh37/hg19	15808237		cell line	B-cell lymphoma	WGS	25355872	ZRSR2P1
EBV		NC007605	91562		chrX		GRCh37/hg19	17515980		cell line	B-cell lymphoma	WGS	25355872	NHS
EBV		NC007605	80719		chrX		GRCh37/hg19	21376758		cell line	B-cell lymphoma	WGS	25355872
EBV		NC007605	121471		chrX		GRCh37/hg19	31765531		cell line	B-cell lymphoma	WGS	25355872	DMD
EBV		NC007605	148155		chrX		GRCh37/hg19	35522577		cell line	B-cell lymphoma	WGS	25355872
EBV		NC007605	45711		chrX		GRCh37/hg19	36307134		cell line	B-cell lymphoma	WGS	25355872	CFAP47
EBV		NC007605	47901		chrX		GRCh37/hg19	49593612		cell line	B-cell lymphoma	WGS	25355872	PAGE4
EBV		NC007605	46250		chrX		GRCh37/hg19	61872166		cell line	B-cell lymphoma	WGS	25355872
EBV		NC007605	109748		chrX		GRCh37/hg19	86477272		cell line	B-cell lymphoma	WGS	25355872
EBV		NC007605	157895		chrX		GRCh37/hg19	98353279		cell line	B-cell lymphoma	WGS	25355872
EBV		NC007605	115741		chrX		GRCh37/hg19	106177237		cell line	B-cell lymphoma	WGS	25355872
EBV		NC007605	117188		chrX		GRCh37/hg19	112117089		cell line	B-cell lymphoma	WGS	25355872
EBV		NC007605	116227		chrX		GRCh37/hg19	113500831		cell line	B-cell lymphoma	WGS	25355872
EBV		NC007605	149191		chrX		GRCh37/hg19	126198966		cell line	B-cell lymphoma	WGS	25355872
EBV		NC007605	127623		chrX		GRCh37/hg19	137688148		cell line	B-cell lymphoma	WGS	25355872
EBV		NC007605	102681		chrX		GRCh37/hg19	141020406		cell line	B-cell lymphoma	WGS	25355872
EBV		NC007605	59229		chrY		GRCh37/hg19	2669609		cell line	B-cell lymphoma	WGS	25355872
EBV		NC007605	43311		chrY		GRCh37/hg19	5261709		cell line	B-cell lymphoma	WGS	25355872	PCDH11Y
EBV		NC007605	6441		chrY		GRCh37/hg19	19112052		cell line	B-cell lymphoma	WGS	25355872
EBV		NC007605	88737	88804			GRCh37/hg19			Tumor	Extranodal natural killer T-cell lymphoma	WGS&RNA-Seq	30546078
EBV		NC007605	44283	44432			GRCh37/hg19			Tumor	Extranodal natural killer T-cell lymphoma	WGS&RNA-Seq	30546078
EBV		NC007605	51851	51701			GRCh37/hg19			Tumor	Extranodal natural killer T-cell lymphoma	WGS&RNA-Seq	30546078
EBV		NC007605	90200	90350			GRCh37/hg19			Tumor	Extranodal natural killer T-cell lymphoma	WGS&RNA-Seq	30546078
EBV		NC007605	3694	3544			GRCh37/hg19			Tumor	Extranodal natural killer T-cell lymphoma	WGS&RNA-Seq	30546078
EBV		NC007605	159825	159675			GRCh37/hg19			Tumor	Extranodal natural killer T-cell lymphoma	WGS&RNA-Seq	30546078
EBV		NC007605	84392	84241			GRCh37/hg19			Tumor	Extranodal natural killer T-cell lymphoma	WGS&RNA-Seq	30546078
EBV		NC007605	94252	94403			GRCh37/hg19			Tumor	Extranodal natural killer T-cell lymphoma	WGS&RNA-Seq	30546078
EBV		NC007605	153544	153695			GRCh37/hg19			Tumor	Extranodal natural killer T-cell lymphoma	WGS&RNA-Seq	30546078
EBV		NC007605	119877	119727			GRCh37/hg19			Tumor	Extranodal natural killer T-cell lymphoma	WGS&RNA-Seq	30546078
EBV		NC007605	42934	42784			GRCh37/hg19			Tumor	Extranodal natural killer T-cell lymphoma	WGS&RNA-Seq	30546078
EBV		NC007605	45370	45520			GRCh37/hg19			Tumor	Extranodal natural killer T-cell lymphoma	WGS&RNA-Seq	30546078
EBV		NC007605	56289	56439			GRCh37/hg19			Tumor	Extranodal natural killer T-cell lymphoma	WGS&RNA-Seq	30546078
EBV		NC007605	64895	65044			GRCh37/hg19			Tumor	Extranodal natural killer T-cell lymphoma	WGS&RNA-Seq	30546078
EBV		NC007605	65274	65124			GRCh37/hg19			Tumor	Extranodal natural killer T-cell lymphoma	WGS&RNA-Seq	30546078
EBV		NC007605	66707	66857			GRCh37/hg19			Tumor	Extranodal natural killer T-cell lymphoma	WGS&RNA-Seq	30546078
EBV		NC007605	67099	66949			GRCh37/hg19			Tumor	Extranodal natural killer T-cell lymphoma	WGS&RNA-Seq	30546078
EBV		NC007605	69521	69371			GRCh37/hg19			Tumor	Extranodal natural killer T-cell lymphoma	WGS&RNA-Seq	30546078
EBV		NC007605	76585	76435			GRCh37/hg19			Tumor	Extranodal natural killer T-cell lymphoma	WGS&RNA-Seq	30546078
EBV		NC007605	80437	80587			GRCh37/hg19			Tumor	Extranodal natural killer T-cell lymphoma	WGS&RNA-Seq	30546078
EBV		NC007605	89758	89608			GRCh37/hg19			Tumor	Extranodal natural killer T-cell lymphoma	WGS&RNA-Seq	30546078
EBV		NC007605	92630	92480			GRCh37/hg19			Tumor	Extranodal natural killer T-cell lymphoma	WGS&RNA-Seq	30546078
EBV		NC007605	92374	92515			GRCh37/hg19			Tumor	Extranodal natural killer T-cell lymphoma	WGS&RNA-Seq	30546078
EBV		NC007605	103333	103183			GRCh37/hg19			Tumor	Extranodal natural killer T-cell lymphoma	WGS&RNA-Seq	30546078
EBV		NC007605	104736	104586			GRCh37/hg19			Tumor	Extranodal natural killer T-cell lymphoma	WGS&RNA-Seq	30546078
EBV		NC007605	105132	105279			GRCh37/hg19			Tumor	Extranodal natural killer T-cell lymphoma	WGS&RNA-Seq	30546078
EBV		NC007605	124135	124285			GRCh37/hg19			Tumor	Extranodal natural killer T-cell lymphoma	WGS&RNA-Seq	30546078
EBV		NC007605	124486	124636			GRCh37/hg19			Tumor	Extranodal natural killer T-cell lymphoma	WGS&RNA-Seq	30546078
EBV		NC007605	127535	127385			GRCh37/hg19			Tumor	Extranodal natural killer T-cell lymphoma	WGS&RNA-Seq	30546078
EBV		NC007605	161073	161222			GRCh37/hg19			Tumor	Extranodal natural killer T-cell lymphoma	WGS&RNA-Seq	30546078
EBV		NC007605	6955	7064	chr2		GRCh37/hg19	219973787	219973770	Tumor	Extranodal natural killer T-cell lymphoma	Sanger sequencing	30546078	NHEJ1
EBV		NC007605	121107		chr20	q13.32	GRCh37/hg19	57967350		cell line	Nasopharyngeal carcinom	Sanger sequencing	26819646
EBV		NC007605	153772		chr20	q13.32	GRCh37/hg19	57967359		cell line	Nasopharyngeal carcinom	Sanger sequencing	26819646
EBV		NC007605	11437		chr3	q13.11	GRCh37/hg19	105028488		Tumor	Gastric carcinoma	GenCap Enrichment+NGS	30867819
EBV		NC007605	7069		chr5	q21.1	GRCh37/hg19	100463550		Tumor	Gastric carcinoma	GenCap Enrichment+NGS	30867819
EBV		NC007605	169253		chr1	p36.33	GRCh37/hg19	568265		Tumor	Gastric carcinoma	GenCap Enrichment+NGS	30867819
EBV		NC007605	147050		chr1	q12	GRCh37/hg19	142538061		Tumor	Gastric carcinoma	GenCap Enrichment+NGS	30867819
EBV		NC007605	152460		chr10	q22.1	GRCh37/hg19	73072095		Tumor	Gastric carcinoma	GenCap Enrichment+NGS	30867819
EBV		NC007605	120999		chr10	q26.12	GRCh37/hg19	123026934		Tumor	Gastric carcinoma	GenCap Enrichment+NGS	30867819
EBV		NC007605	78593		chr10	q26.12	GRCh37/hg19	123027003		Tumor	Gastric carcinoma	GenCap Enrichment+NGS	30867819
EBV		NC007605	79793		chr12	q13.11	GRCh37/hg19	46763666		Tumor	Gastric carcinoma	GenCap Enrichment+NGS	30867819	SLC38A2
EBV		NC007605	66842		chr16	p13.2	GRCh37/hg19	9275058		Tumor	Gastric carcinoma	GenCap Enrichment+NGS	30867819
EBV		NC007605	2291		chr16	q11.2	GRCh37/hg19	46386266		Tumor	Gastric carcinoma	GenCap Enrichment+NGS	30867819
EBV		NC007605	65822		chr17	q23.2	GRCh37/hg19	58680377		Tumor	Gastric carcinoma	GenCap Enrichment+NGS	30867819	PPM1D
EBV		NC007605	139485		chr18	q11.1	GRCh37/hg19	18516607		Tumor	Gastric carcinoma	GenCap Enrichment+NGS	30867819
EBV		NC007605	5955		chr2	q12.2	GRCh37/hg19	106826975		Tumor	Gastric carcinoma	GenCap Enrichment+NGS	30867819
EBV		NC007605	352		chr20	p12.1	GRCh37/hg19	12808160		Tumor	Gastric carcinoma	GenCap Enrichment+NGS	30867819
EBV		NC007605	157125		chr20	p11.21	GRCh37/hg19	22340276		Tumor	Gastric carcinoma	GenCap Enrichment+NGS	30867819
EBV		NC007605	1002		chr3	q23	GRCh37/hg19	140852918		Tumor	Gastric carcinoma	GenCap Enrichment+NGS	30867819	SPSB4
EBV		NC007605	126761		chr4	p16.3	GRCh37/hg19	3452644		Tumor	Gastric carcinoma	GenCap Enrichment+NGS	30867819
EBV		NC007605	88305		chr4	p15.33	GRCh37/hg19	13273330		Tumor	Gastric carcinoma	GenCap Enrichment+NGS	30867819
EBV		NC007605	10143		chr4	q13.1	GRCh37/hg19	61390319		Tumor	Gastric carcinoma	GenCap Enrichment+NGS	30867819
EBV		NC007605	106301		chr5	q35.1	GRCh37/hg19	171451031		Tumor	Gastric carcinoma	GenCap Enrichment+NGS	30867819
EBV		NC007605	10053		chr6	p25.1	GRCh37/hg19	4547399		Tumor	Gastric carcinoma	GenCap Enrichment+NGS	30867819
EBV		NC007605	152475		chr6	q13	GRCh37/hg19	74405188		Tumor	Gastric carcinoma	GenCap Enrichment+NGS	30867819
EBV		NC007605	7351		chr9	q21.13	GRCh37/hg19	75123187		Tumor	Gastric carcinoma	GenCap Enrichment+NGS	30867819
EBV		NC007605	131410		chr20	p11.21	GRCh37/hg19	23923284		Tumor	Gastric carcinoma	GenCap Enrichment+NGS	30867819
EBV		NC007605	97564		chr7	q36.2	GRCh37/hg19	152612883		Tumor	Gastric carcinoma	GenCap Enrichment+NGS	30867819
EBV		NC007605	138259		chr10	q26.13	GRCh37/hg19	123516553		Tumor	Gastric carcinoma	GenCap Enrichment+NGS	30867819	ATE1
EBV		NC007605	36939		chr20	p12.2	GRCh37/hg19	10132698		Tumor	Gastric carcinoma	GenCap Enrichment+NGS	30867819	SNAP25-AS1
EBV		NC007605	11621		chr4	q12	GRCh37/hg19	56483571		Tumor	Gastric carcinoma	GenCap Enrichment+NGS	30867819	NMU
EBV		NC007605	168792		chr1	p36.32	GRCh37/hg19	2776128		Tumor	Gastric carcinoma	GenCap Enrichment+NGS	30867819
EBV		NC007605	109348		chr1	p36.32	GRCh37/hg19	4580780		Tumor	Gastric carcinoma	GenCap Enrichment+NGS	30867819
EBV		NC007605	103489		chr1	p36.22	GRCh37/hg19	11100959		Tumor	Gastric carcinoma	GenCap Enrichment+NGS	30867819	MASP2
EBV		NC007605	89832		chr1	q24.2	GRCh37/hg19	167819442		Tumor	Gastric carcinoma	GenCap Enrichment+NGS	30867819	ADCY10
EBV		NC007605	3598		chr1	q32.1	GRCh37/hg19	204164506		Tumor	Gastric carcinoma	GenCap Enrichment+NGS	30867819	KISS1
EBV		NC007605	139054		chr1	q32.1	GRCh37/hg19	204164637		Tumor	Gastric carcinoma	GenCap Enrichment+NGS	30867819	KISS1
EBV		NC007605	93849		chr10	p12.31	GRCh37/hg19	19833110		Tumor	Gastric carcinoma	GenCap Enrichment+NGS	30867819	MALRD1
EBV		NC007605	93853		chr10	q11.22	GRCh37/hg19	47058594		Tumor	Gastric carcinoma	GenCap Enrichment+NGS	30867819
EBV		NC007605	124001		chr10	q21.2	GRCh37/hg19	64214812		Tumor	Gastric carcinoma	GenCap Enrichment+NGS	30867819	ZNF365
EBV		NC007605	118302		chr10	q23.31	GRCh37/hg19	89885228		Tumor	Gastric carcinoma	GenCap Enrichment+NGS	30867819
EBV		NC007605	75693		chr10	q24.2	GRCh37/hg19	100802823		Tumor	Gastric carcinoma	GenCap Enrichment+NGS	30867819	HPSE2
EBV		NC007605	115496		chr10	q25.1	GRCh37/hg19	106766206		Tumor	Gastric carcinoma	GenCap Enrichment+NGS	30867819	SORCS3
EBV		NC007605	347		chr10	q26.12	GRCh37/hg19	122262578		Tumor	Gastric carcinoma	GenCap Enrichment+NGS	30867819	PLPP4
EBV		NC007605	11645		chr10	q26.3	GRCh37/hg19	132870926		Tumor	Gastric carcinoma	GenCap Enrichment+NGS	30867819
EBV		NC007605	7418		chr11	q13.5	GRCh37/hg19	76949460		Tumor	Gastric carcinoma	GenCap Enrichment+NGS	30867819	GDPD4
EBV		NC007605	11725		chr11	q23.3	GRCh37/hg19	120769021		Tumor	Gastric carcinoma	GenCap Enrichment+NGS	30867819	GRIK4
EBV		NC007605	70424		chr12	p12.1	GRCh37/hg19	23721729		Tumor	Gastric carcinoma	GenCap Enrichment+NGS	30867819	SOX5
EBV		NC007605	980		chr12	q12	GRCh37/hg19	45556362		Tumor	Gastric carcinoma	GenCap Enrichment+NGS	30867819
EBV		NC007605	93845		chr12	q13.13	GRCh37/hg19	53892705		Tumor	Gastric carcinoma	GenCap Enrichment+NGS	30867819	MAP3K12
EBV		NC007605	70684		chr12	q24.31	GRCh37/hg19	122186009		Tumor	Gastric carcinoma	GenCap Enrichment+NGS	30867819	TMEM120B
EBV		NC007605	114240		chr12	q24.33	GRCh37/hg19	130302404		Tumor	Gastric carcinoma	GenCap Enrichment+NGS	30867819	TMEM132D
EBV		NC007605	114337		chr13	q12.11	GRCh37/hg19	23253983		Tumor	Gastric carcinoma	GenCap Enrichment+NGS	30867819
EBV		NC007605	74023		chr13	q12.12	GRCh37/hg19	25256349		Tumor	Gastric carcinoma	GenCap Enrichment+NGS	30867819	ATP12A
EBV		NC007605	93852		chr13	q13.3	GRCh37/hg19	36532086		Tumor	Gastric carcinoma	GenCap Enrichment+NGS	30867819	DCLK1
EBV		NC007605	84833		chr13	q13.3	GRCh37/hg19	36532166		Tumor	Gastric carcinoma	GenCap Enrichment+NGS	30867819	DCLK1
EBV		NC007605	10274		chr13	q14.11	GRCh37/hg19	42710029		Tumor	Gastric carcinoma	GenCap Enrichment+NGS	30867819	DGKH
EBV		NC007605	6834		chr13	q21.1	GRCh37/hg19	55822763		Tumor	Gastric carcinoma	GenCap Enrichment+NGS	30867819
EBV		NC007605	124309		chr13	q21.31	GRCh37/hg19	63038156		Tumor	Gastric carcinoma	GenCap Enrichment+NGS	30867819
EBV		NC007605	130693		chr13	q31.1	GRCh37/hg19	83745568		Tumor	Gastric carcinoma	GenCap Enrichment+NGS	30867819
EBV		NC007605	97541		chr13	q32.1	GRCh37/hg19	97125038		Tumor	Gastric carcinoma	GenCap Enrichment+NGS	30867819	HS6ST3
EBV		NC007605	116350		chr14	q21.2	GRCh37/hg19	43731530		Tumor	Gastric carcinoma	GenCap Enrichment+NGS	30867819
EBV		NC007605	11796		chr14	q23.2	GRCh37/hg19	64651119		Tumor	Gastric carcinoma	GenCap Enrichment+NGS	30867819	SYNE2
EBV		NC007605	99956		chr14	q32.13	GRCh37/hg19	94986123		Tumor	Gastric carcinoma	GenCap Enrichment+NGS	30867819
EBV		NC007605	78623		chr14	q32.33	GRCh37/hg19	106035720		Tumor	Gastric carcinoma	GenCap Enrichment+NGS	30867819	LOC100132154
EBV		NC007605	42063		chr14	q32.33	GRCh37/hg19	106035779		Tumor	Gastric carcinoma	GenCap Enrichment+NGS	30867819	LOC100132154
EBV		NC007605	69867		chr15	q24.1	GRCh37/hg19	72849542		Tumor	Gastric carcinoma	GenCap Enrichment+NGS	30867819	ARIH1
EBV		NC007605	64253		chr15	q24.3	GRCh37/hg19	76927205		Tumor	Gastric carcinoma	GenCap Enrichment+NGS	30867819	SCAPER
EBV		NC007605	78651		chr16	p13.3	GRCh37/hg19	2887756		Tumor	Gastric carcinoma	GenCap Enrichment+NGS	30867819
EBV		NC007605	136569		chr16	p11.2	GRCh37/hg19	32474007		Tumor	Gastric carcinoma	GenCap Enrichment+NGS	30867819
EBV		NC007605	102482		chr16	p11.2	GRCh37/hg19	34176153		Tumor	Gastric carcinoma	GenCap Enrichment+NGS	30867819
EBV		NC007605	88825		chr16	q11.2	GRCh37/hg19	46417733		Tumor	Gastric carcinoma	GenCap Enrichment+NGS	30867819
EBV		NC007605	98140		chr16	q22.1	GRCh37/hg19	69205541		Tumor	Gastric carcinoma	GenCap Enrichment+NGS	30867819
EBV		NC007605	45539		chr16	q23.3	GRCh37/hg19	83197963		Tumor	Gastric carcinoma	GenCap Enrichment+NGS	30867819	CDH13
EBV		NC007605	165571		chr16	q24.1	GRCh37/hg19	86047621		Tumor	Gastric carcinoma	GenCap Enrichment+NGS	30867819
EBV		NC007605	78514		chr17	q21.2	GRCh37/hg19	39755421		Tumor	Gastric carcinoma	GenCap Enrichment+NGS	30867819	JUP
EBV		NC007605	48073		chr17	q25.1	GRCh37/hg19	71767479		Tumor	Gastric carcinoma	GenCap Enrichment+NGS	30867819	LINC00469
EBV		NC007605	5666		chr17	q25.3	GRCh37/hg19	77995607		Tumor	Gastric carcinoma	GenCap Enrichment+NGS	30867819	TBC1D16
EBV		NC007605	57013		chr17	q25.3	GRCh37/hg19	77998157		Tumor	Gastric carcinoma	GenCap Enrichment+NGS	30867819	TBC1D16
EBV		NC007605	130808		chr18	p11.32	GRCh37/hg19	80948		Tumor	Gastric carcinoma	GenCap Enrichment+NGS	30867819
EBV		NC007605	76554		chr18	p11.31	GRCh37/hg19	6780392		Tumor	Gastric carcinoma	GenCap Enrichment+NGS	30867819
EBV		NC007605	37665		chr18	q21.1	GRCh37/hg19	44278053		Tumor	Gastric carcinoma	GenCap Enrichment+NGS	30867819	ST8SIA5
EBV		NC007605	42037		chr18	q22.2	GRCh37/hg19	67620230		Tumor	Gastric carcinoma	GenCap Enrichment+NGS	30867819	CD226
EBV		NC007605	47886		chr19	p13.3	GRCh37/hg19	5160305		Tumor	Gastric carcinoma	GenCap Enrichment+NGS	30867819	PTPRS
EBV		NC007605	166232		chr19	p13.11	GRCh37/hg19	16488930		Tumor	Gastric carcinoma	GenCap Enrichment+NGS	30867819	EPS15L1
EBV		NC007605	69669		chr19	p12	GRCh37/hg19	24062912		Tumor	Gastric carcinoma	GenCap Enrichment+NGS	30867819
EBV		NC007605	57742		chr19	q13.33	GRCh37/hg19	50032945		Tumor	Gastric carcinoma	GenCap Enrichment+NGS	30867819	RCN3
EBV		NC007605	168647		chr19	q13.33	GRCh37/hg19	50032949		Tumor	Gastric carcinoma	GenCap Enrichment+NGS	30867819	RCN3
EBV		NC007605	157025		chr19	q13.42	GRCh37/hg19	53775186		Tumor	Gastric carcinoma	GenCap Enrichment+NGS	30867819
EBV		NC007605	118853		chr19	q13.42	GRCh37/hg19	55777869		Tumor	Gastric carcinoma	GenCap Enrichment+NGS	30867819	HSPBP1
EBV		NC007605	82929		chr2	p23.2	GRCh37/hg19	28417853		Tumor	Gastric carcinoma	GenCap Enrichment+NGS	30867819	BABAM2
EBV		NC007605	86911		chr2	q22.2	GRCh37/hg19	143965035		Tumor	Gastric carcinoma	GenCap Enrichment+NGS	30867819	ARHGAP15
EBV		NC007605	167228		chr2	q32.1	GRCh37/hg19	184766550		Tumor	Gastric carcinoma	GenCap Enrichment+NGS	30867819
EBV		NC007605	168677		chr2	q32.3	GRCh37/hg19	194473650		Tumor	Gastric carcinoma	GenCap Enrichment+NGS	30867819
EBV		NC007605	11792		chr2	q33.3	GRCh37/hg19	207549466		Tumor	Gastric carcinoma	GenCap Enrichment+NGS	30867819	DYTN
EBV		NC007605	129041		chr20	p12.2	GRCh37/hg19	11015138		Tumor	Gastric carcinoma	GenCap Enrichment+NGS	30867819
EBV		NC007605	79694		chr20	p12.1	GRCh37/hg19	16238415		Tumor	Gastric carcinoma	GenCap Enrichment+NGS	30867819
EBV		NC007605	84		chr20	p11.23	GRCh37/hg19	21122632		Tumor	Gastric carcinoma	GenCap Enrichment+NGS	30867819	KIZ
EBV		NC007605	87175		chr20	p11.21	GRCh37/hg19	23431710		Tumor	Gastric carcinoma	GenCap Enrichment+NGS	30867819	CST11
EBV		NC007605	97546		chr20	q11.23	GRCh37/hg19	37524656		Tumor	Gastric carcinoma	GenCap Enrichment+NGS	30867819	PPP1R16B
EBV		NC007605	167606		chr20	q12	GRCh37/hg19	40798399		Tumor	Gastric carcinoma	GenCap Enrichment+NGS	30867819	PTPRT
EBV		NC007605	167089		chr20	q13.11	GRCh37/hg19	41892064		Tumor	Gastric carcinoma	GenCap Enrichment+NGS	30867819
EBV		NC007605	63837		chr20	q13.13	GRCh37/hg19	48917642		Tumor	Gastric carcinoma	GenCap Enrichment+NGS	30867819	LINC01270
EBV		NC007605	168504		chr21	q22.12	GRCh37/hg19	37478984		Tumor	Gastric carcinoma	GenCap Enrichment+NGS	30867819	LOC100133286
EBV		NC007605	156981		chr21	q22.3	GRCh37/hg19	44111424		Tumor	Gastric carcinoma	GenCap Enrichment+NGS	30867819	PDE9A
EBV		NC007605	57739		chr22	q13.31	GRCh37/hg19	46390127		Tumor	Gastric carcinoma	GenCap Enrichment+NGS	30867819
EBV		NC007605	131855		chr3	p14.2	GRCh37/hg19	60733903		Tumor	Gastric carcinoma	GenCap Enrichment+NGS	30867819	FHIT
EBV		NC007605	963		chr3	q25.1	GRCh37/hg19	150059994		Tumor	Gastric carcinoma	GenCap Enrichment+NGS	30867819
EBV		NC007605	43504		chr3	q25.32	GRCh37/hg19	158691399		Tumor	Gastric carcinoma	GenCap Enrichment+NGS	30867819
EBV		NC007605	123895		chr4	p16.3	GRCh37/hg19	44179		Tumor	Gastric carcinoma	GenCap Enrichment+NGS	30867819
EBV		NC007605	69937		chr4	p16.1	GRCh37/hg19	9240407		Tumor	Gastric carcinoma	GenCap Enrichment+NGS	30867819
EBV		NC007605	41980		chr4	q13.3	GRCh37/hg19	72505349		Tumor	Gastric carcinoma	GenCap Enrichment+NGS	30867819
EBV		NC007605	10315		chr4	q21.23	GRCh37/hg19	85986062		Tumor	Gastric carcinoma	GenCap Enrichment+NGS	30867819
EBV		NC007605	72036		chr4	q24	GRCh37/hg19	105850089		Tumor	Gastric carcinoma	GenCap Enrichment+NGS	30867819
EBV		NC007605	153112		chr4	q28.1	GRCh37/hg19	125412178		Tumor	Gastric carcinoma	GenCap Enrichment+NGS	30867819
EBV		NC007605	139054		chr5	p15.33	GRCh37/hg19	4420418		Tumor	Gastric carcinoma	GenCap Enrichment+NGS	30867819
EBV		NC007605	118544		chr5	p13.3	GRCh37/hg19	33626581		Tumor	Gastric carcinoma	GenCap Enrichment+NGS	30867819	ADAMTS12
EBV		NC007605	145606		chr5	q22.3	GRCh37/hg19	114989433		Tumor	Gastric carcinoma	GenCap Enrichment+NGS	30867819
EBV		NC007605	100010		chr6	p24.2	GRCh37/hg19	11313492		Tumor	Gastric carcinoma	GenCap Enrichment+NGS	30867819	NEDD9
EBV		NC007605	168552		chr6	p12.3	GRCh37/hg19	48479184		Tumor	Gastric carcinoma	GenCap Enrichment+NGS	30867819
EBV		NC007605	128745		chr6	q14.3	GRCh37/hg19	87043549		Tumor	Gastric carcinoma	GenCap Enrichment+NGS	30867819
EBV		NC007605	89540		chr6	q25.3	GRCh37/hg19	157906535		Tumor	Gastric carcinoma	GenCap Enrichment+NGS	30867819	ZDHHC14
EBV		NC007605	43074		chr6	q25.3	GRCh37/hg19	160956669		Tumor	Gastric carcinoma	GenCap Enrichment+NGS	30867819	LPA
EBV		NC007605	63988		chr6	q27	GRCh37/hg19	165339803		Tumor	Gastric carcinoma	GenCap Enrichment+NGS	30867819
EBV		NC007605	37103		chr6	q27	GRCh37/hg19	166162784		Tumor	Gastric carcinoma	GenCap Enrichment+NGS	30867819
EBV		NC007605	82941		chr7	p22.3	GRCh37/hg19	396029		Tumor	Gastric carcinoma	GenCap Enrichment+NGS	30867819
EBV		NC007605	108257		chr7	p22.3	GRCh37/hg19	628290		Tumor	Gastric carcinoma	GenCap Enrichment+NGS	30867819	PRKAR1B
EBV		NC007605	169550		chr7	p22.3	GRCh37/hg19	1618257		Tumor	Gastric carcinoma	GenCap Enrichment+NGS	30867819	PSMG3-AS1
EBV		NC007605	167492		chr7	p21.3	GRCh37/hg19	8192358		Tumor	Gastric carcinoma	GenCap Enrichment+NGS	30867819	ICA1
EBV		NC007605	66841		chr7	q21.11	GRCh37/hg19	79305553		Tumor	Gastric carcinoma	GenCap Enrichment+NGS	30867819
EBV		NC007605	1350		chr7	q31.2	GRCh37/hg19	117321530		Tumor	Gastric carcinoma	GenCap Enrichment+NGS	30867819
EBV		NC007605	82908		chr8	p23.1	GRCh37/hg19	12443473		Tumor	Gastric carcinoma	GenCap Enrichment+NGS	30867819
EBV		NC007605	107263		chr8	p21.2	GRCh37/hg19	23949087		Tumor	Gastric carcinoma	GenCap Enrichment+NGS	30867819
EBV		NC007605	90098		chr8	p11.22	GRCh37/hg19	38776039		Tumor	Gastric carcinoma	GenCap Enrichment+NGS	30867819	PLEKHA2
EBV		NC007605	167482		chr8	q13.2	GRCh37/hg19	70191338		Tumor	Gastric carcinoma	GenCap Enrichment+NGS	30867819
EBV		NC007605	168661		chr8	q22.1	GRCh37/hg19	96636069		Tumor	Gastric carcinoma	GenCap Enrichment+NGS	30867819	C8orf37-AS1
EBV		NC007605	78483		chr8	q24.21	GRCh37/hg19	130495321		Tumor	Gastric carcinoma	GenCap Enrichment+NGS	30867819
EBV		NC007605	82798		chr8	q24.3	GRCh37/hg19	143244573		Tumor	Gastric carcinoma	GenCap Enrichment+NGS	30867819
EBV		NC007605	168823		chr9	p24.1	GRCh37/hg19	7793328		Tumor	Gastric carcinoma	GenCap Enrichment+NGS	30867819
EBV		NC007605	75379		chr9	p21.1	GRCh37/hg19	28402579		Tumor	Gastric carcinoma	GenCap Enrichment+NGS	30867819	LINGO2
EBV		NC007605	7167		chr9	q21.13	GRCh37/hg19	74888833		Tumor	Gastric carcinoma	GenCap Enrichment+NGS	30867819
EBV		NC007605	7201		chr9	q22.2	GRCh37/hg19	93254720		Tumor	Gastric carcinoma	GenCap Enrichment+NGS	30867819	LINC01501
EBV		NC007605	117246		chr9	q22.32	GRCh37/hg19	98781695		Tumor	Gastric carcinoma	GenCap Enrichment+NGS	30867819	ERCC6L2
EBV		NC007605	77960		chr9	q22.33	GRCh37/hg19	101032252		Tumor	Gastric carcinoma	GenCap Enrichment+NGS	30867819
EBV		NC007605	110334		chrX	p22.33	GRCh37/hg19	1543780		Tumor	Gastric carcinoma	GenCap Enrichment+NGS	30867819
EBV		NC007605	152453		chrX	p22.33	GRCh37/hg19	1543785		Tumor	Gastric carcinoma	GenCap Enrichment+NGS	30867819
EBV		NC007605	97567		chrX	p22.33	GRCh37/hg19	2023961		Tumor	Gastric carcinoma	GenCap Enrichment+NGS	30867819
EBV		NC007605	89317		chrX	p22.33	GRCh37/hg19	2145595		Tumor	Gastric carcinoma	GenCap Enrichment+NGS	30867819	DHRSX
EBV		NC007605	102537		chrX	q26.3	GRCh37/hg19	133930546		Tumor	Gastric carcinoma	GenCap Enrichment+NGS	30867819	FAM122B
EBV		NC007605	7663		chr3	p21.31	GRCh37/hg19	47227735		Tumor	Gastric carcinoma	GenCap Enrichment+NGS	30867819
EBV		NC007605	8034		chr3	p21.31	GRCh37/hg19	47227892		Tumor	Gastric carcinoma	GenCap Enrichment+NGS	30867819
EBV		NC007605	89160		chr14	q32.33	GRCh37/hg19	106208708		Tumor	Gastric carcinoma	GenCap Enrichment+NGS	30867819	LOC100132154
EBV		NC007605	82916		chr13	q32.1	GRCh37/hg19	95919044		Tumor	Gastric carcinoma	GenCap Enrichment+NGS	30867819	ABCC4
EBV		NC007605	80400		chr4	q34.3	GRCh37/hg19	183062886		Tumor	Gastric carcinoma	GenCap Enrichment+NGS	30867819	TENM3-AS1
EBV		NC007605	66470		chr9	p22.3	GRCh37/hg19	15126745		Tumor	Gastric carcinoma	GenCap Enrichment+NGS	30867819
EBV		NC007605	77864		chr9	q21.31	GRCh37/hg19	81414602		Tumor	Gastric carcinoma	GenCap Enrichment+NGS	30867819
EBV		NC007605	8201		chr14	q31.1	GRCh37/hg19	80455482		Tumor	Hodgkin lymphoma	GenCap Enrichment+NGS	30867819
EBV		NC007605	8033		chr15	q21.2	GRCh37/hg19	50333386		Tumor	Hodgkin lymphoma	GenCap Enrichment+NGS	30867819	ATP8B4
EBV		NC007605	122756		chr18	q22.1	GRCh37/hg19	63712264		Tumor	Hodgkin lymphoma	GenCap Enrichment+NGS	30867819
EBV		NC007605	9957		chr2	p16.1	GRCh37/hg19	60255134		Tumor	Hodgkin lymphoma	GenCap Enrichment+NGS	30867819
EBV		NC007605	98547		chr20	p12.3	GRCh37/hg19	7411633		Tumor	Hodgkin lymphoma	GenCap Enrichment+NGS	30867819
EBV		NC007605	8604		chr17	q12	GRCh37/hg19	37376009		Tumor	Hodgkin lymphoma	GenCap Enrichment+NGS	30867819	STAC2
EBV		NC007605	103523		chr18	q22.3	GRCh37/hg19	69861152		Tumor	Hodgkin lymphoma	GenCap Enrichment+NGS	30867819
EBV		NC007605	94134		chr8	q11.23	GRCh37/hg19	53797899		Tumor	Hodgkin lymphoma	GenCap Enrichment+NGS	30867819
EBV		NC007605	139023		chr19	p13.11	GRCh37/hg19	19198954		Tumor	NK/T cell lymphoma	GenCap Enrichment+NGS	30867819	SLC25A42
EBV		NC007605	162071		chr2	p22.2	GRCh37/hg19	36761122		Tumor	NK/T cell lymphoma	GenCap Enrichment+NGS	30867819	CRIM1
EBV		NC007605	92060		chr1	p36.12	GRCh37/hg19	20883897		Tumor	NK/T cell lymphoma	GenCap Enrichment+NGS	30867819
EBV		NC007605	91652		chr1	p36.12	GRCh37/hg19	20883919		Tumor	NK/T cell lymphoma	Sanger sequencing	30867819
EBV		NC007605	160766		chr9	p24.3	GRCh37/hg19	773667		Tumor	NK/T cell lymphoma	Sanger sequencing	30867819
EBV		NC007605	61270		chr9	p24.1	GRCh37/hg19	5331916		Tumor	NK/T cell lymphoma	GenCap Enrichment+NGS	30867819
EBV		NC007605	98992		chr6	q26	GRCh37/hg19	162053279		Tumor	Nasopharyngeal carcinoma	GenCap Enrichment+NGS	30867819	PRKN
EBV		NC007605	84585		chr6	q26	GRCh37/hg19	162314936		Tumor	Nasopharyngeal carcinoma	Sanger sequencing	30867819	PRKN
EBV		NC007605	100061		chrX	q26.3	GRCh37/hg19	136595580		Tumor	Nasopharyngeal carcinoma	GenCap Enrichment+NGS	30867819
EBV		NC007605	99594		chr11	q23.3	GRCh37/hg19	116064662		Tumor	Nasopharyngeal carcinoma	GenCap Enrichment+NGS	30867819
EBV		NC007605	53442		chr6	q23.3	GRCh37/hg19	138199528		Tumor	Nasopharyngeal carcinoma	Sanger sequencing	30867819	TNFAIP3
EBV		NC007605	66474		chr2	q32.1	GRCh37/hg19	184704809		Tumor	Nasopharyngeal carcinoma	GenCap Enrichment+NGS	30867819
EBV		NC007605	167611		chr5	q31.1	GRCh37/hg19	135815851		Tumor	Nasopharyngeal carcinoma	GenCap Enrichment+NGS	30867819
EBV		NC007605	81659		chr2	q32.3	GRCh37/hg19	194743696		Tumor	Nasopharyngeal carcinoma	GenCap Enrichment+NGS	30867819
EBV		NC007605	81658		chr2	q33.1	GRCh37/hg19	197612311		Tumor	Nasopharyngeal carcinoma	GenCap Enrichment+NGS	30867819
EBV		NC007605	84594		chr2	q33.1	GRCh37/hg19	197613094		Tumor	Nasopharyngeal carcinoma	GenCap Enrichment+NGS	30867819
EBV		NC007605	7247		chr2	q33.1	GRCh37/hg19	200862547		Tumor	Nasopharyngeal carcinoma	GenCap Enrichment+NGS	30867819
EBV		NC007605	84644		chr2	q33.1	GRCh37/hg19	202741026		Tumor	Nasopharyngeal carcinoma	GenCap Enrichment+NGS	30867819	CDK15
EBV		NC007605	10419		chr2	q33.1	GRCh37/hg19	203127473		Tumor	Nasopharyngeal carcinoma	GenCap Enrichment+NGS	30867819
EBV		NC007605	50100		chr7	q36.3	GRCh37/hg19	158387979		Tumor	Nasopharyngeal carcinoma	GenCap Enrichment+NGS	30867819
EBV		NC007605	6955		chr10	q23.1	GRCh37/hg19	82813738		Tumor	Nasopharyngeal carcinoma	GenCap Enrichment+NGS	30867819
EBV		NC007605	7066		chr10	q23.1	GRCh37/hg19	82813751		Tumor	Nasopharyngeal carcinoma	GenCap Enrichment+NGS	30867819
EBV		NC007605	93428		chr7	q36.3	GRCh37/hg19	158387979		Tumor	Nasopharyngeal carcinoma	GenCap Enrichment+NGS	30867819
EBV		NC007605	118677		chr17	p11.2	GRCh37/hg19	22020697		Tumor	Nasopharyngeal carcinoma	GenCap Enrichment+NGS	30867819	trnA
EBV		NC007605	111827		chr1	q42.2	GRCh37/hg19	232219560		Tumor	Nasopharyngeal carcinoma	GenCap Enrichment+NGS	30867819
EBV		NC007605	85753		chr12	q14.1	GRCh37/hg19	59105444		Tumor	Nasopharyngeal carcinoma	GenCap Enrichment+NGS	30867819
EBV		NC007605	57826		chr19	q13.43	GRCh37/hg19	56595169		Tumor	Nasopharyngeal carcinoma	GenCap Enrichment+NGS	30867819
EBV		NC007605	85810		chr8	q24.21	GRCh37/hg19	129680171		Tumor	Nasopharyngeal carcinoma	GenCap Enrichment+NGS	30867819
EBV		NC007605	156840		chr3	p24.3	GRCh37/hg19	22114254		Tumor	Nasopharyngeal carcinoma	GenCap Enrichment+NGS	30867819
EBV		NC007605	169503		chr10	q26.3	GRCh37/hg19	134611933		Tumor	Nasopharyngeal carcinoma	GenCap Enrichment+NGS	30867819
EBV		NC007605	11427		chr7	q33	GRCh37/hg19	132639959		Tumor	Nasopharyngeal carcinoma	GenCap Enrichment+NGS	30867819	CHCHD3
EBV		NC007605	128793		chr3	p22.2	GRCh37/hg19	38125978		Tumor	Nasopharyngeal carcinoma	GenCap Enrichment+NGS	30867819	DLEC1
EBV		NC007605	78036		chr6	q12	GRCh37/hg19	68343182		Tumor	Nasopharyngeal carcinoma	GenCap Enrichment+NGS	30867819
EBV		NC007605	1024		chr14	q21.2	GRCh37/hg19	46175575		Tumor	Nasopharyngeal carcinoma	GenCap Enrichment+NGS	30867819
EBV		V01555	172250		chr2	p13	AC009970	113504		cell line	B-cell lymphoma	RT-PCR	15241441
EBV		V01555	170080		chr2	p13	AC009970	101796		cell line	B-cell lymphoma	RT-PCR	15241441
EBV		M80517	129728		chr6	q15	AL159164	59672		cell line	B-cell lymphoma	invPCR	14982850	BACH2
EBV		V01555	7686		chr4		AC017007	142764		cell line	B-cell lymphoma	invPCR	15681063
EBV		V01555	884		chr4		AC017007	14915		cell line	B-cell lymphoma	invPCR	15681063
