# Supplementary material for: DeepVISP: Deep Learning for Virus Site Integration Prediction and Motif Discovery
Source: Adv Sci (Weinh). 2021 Mar 8;8(9):2004958. doi: 10.1002/advs.202004958 (PMC8097320; doi:10.1002/advs.202004958)
Supplement: Supplementary file 5 — Supplemental Table 4 [file ADVS-8-2004958-s002.xlsx]

## Sheet: HBV
Query_ID	Target_ID	Optimal_offset	p-value	E-value	q-value	Overlap	Query_consensus	Target_consensus	Orientation
motif_3	MA1152.1	2	0.000432037	0.3223	0.370336	8	AACAAAAG	AAAACAATAG	-
motif_3	MA0514.1	2	0.000496429	0.370336	0.370336	8	AACAAAAG	AAAACAAAGG	-
motif_4	MA0886.1	2	5.54683e-06	0.00413793	0.00746248	8	TAATTAGC	GCTAATTAGC	+
motif_4	MA0888.1	2	4.75831e-05	0.035497	0.0133652	8	TAATTAGC	GGTAATTAGC	+
motif_4	MA0710.1	2	4.75831e-05	0.035497	0.0133652	8	TAATTAGC	GCTAATTAGC	-
motif_4	MA0889.1	2	6.71938e-05	0.0501266	0.0133652	8	TAATTAGC	ACTAATTAGC	+
motif_4	MA0887.1	2	7.45782e-05	0.0556353	0.0133652	8	TAATTAGC	GGTAATTAGC	+
motif_4	MA0890.1	2	0.000101126	0.0754399	0.0133652	8	TAATTAGC	ACCAATTAGC	+
motif_4	MA0787.1	0	0.000124294	0.0927233	0.0133652	8	TAATTAGC	TAATTTGCATAA	-
motif_4	MA0658.1	2	0.000138185	0.103086	0.0133652	8	TAATTAGC	ACTAATTAGC	+
motif_4	MA0642.1	2	0.000152886	0.114053	0.0133652	8	TAATTAGC	CCCAATTAGC	+
motif_4	MA0699.1	2	0.000168883	0.125987	0.0133652	8	TAATTAGC	GCCAATTAGC	+
motif_4	MA1501.1	2	0.000168883	0.125987	0.0133652	8	TAATTAGC	GGTAATTAAC	+
motif_4	MA0661.1	2	0.000168883	0.125987	0.0133652	8	TAATTAGC	GTTAATTAGC	-
motif_4	MA0726.1	1	0.000204977	0.152913	0.0139682	7	TAATTAGC	CTAATTAG	+
motif_4	MA0793.1	1	0.000205964	0.153649	0.0139682	8	TAATTAGC	ATAATGAGCT	-
motif_4	MA0786.1	0	0.00020765	0.154907	0.0139682	8	TAATTAGC	TAATTTGCATAA	-
motif_4	MA0788.1	0	0.000249175	0.185884	0.0146429	8	TAATTAGC	AAATTAGCATAAT	-
motif_4	MA0894.1	2	0.00025057	0.186926	0.0146429	8	TAATTAGC	GCCAATTAGC	-
motif_4	MA0784.1	1	0.000261708	0.195234	0.0146429	8	TAATTAGC	CTAATTTGCATATT	-
motif_4	MA0903.1	2	0.000275372	0.205428	0.0146429	8	TAATTAGC	ACTAATTAGC	+
motif_4	MA0068.2	1	0.000293867	0.219225	0.0146429	7	TAATTAGC	CTAATTAG	-
motif_4	MA0912.2	1	0.000293867	0.219225	0.0146429	7	TAATTAGC	GTAATTAG	-
motif_4	MA0612.2	1	0.000330132	0.246278	0.0153154	7	TAATTAGC	CTAATTAG	+
motif_4	MA0725.1	1	0.000330132	0.246278	0.0153154	7	TAATTAGC	ATAATTAG	-
motif_4	MA0879.1	2	0.000392741	0.292985	0.0169759	8	TAATTAGC	CCTAATTATC	+
motif_4	MA0075.3	1	0.000413201	0.308248	0.0169759	7	TAATTAGC	TTAATTAG	-
motif_4	MA0027.2	1	0.000513188	0.382838	0.0187437	7	TAATTAGC	CTAATTAG	+
motif_4	MA0701.2	1	0.000513188	0.382838	0.0187437	7	TAATTAGC	TTAATTAG	-
motif_4	MA0644.1	2	0.000515489	0.384555	0.0187437	8	TAATTAGC	ACCAATTAAC	+
motif_4	MA0662.1	2	0.000567525	0.423374	0.0195776	8	TAATTAGC	TCTAATTAAC	+
motif_4	MA0718.1	2	0.000567525	0.423374	0.0195776	8	TAATTAGC	GTTAATTGGC	-
motif_4	MA0900.2	1	0.000630841	0.470607	0.0207002	7	TAATTAGC	GTAATTAG	+
motif_4	MA0705.1	1	0.000630841	0.470607	0.0207002	7	TAATTAGC	CTAATTAG	-
motif_5	MA0517.1	6	0.000246302	0.183741	0.367483	8	TCATTTTC	TCAGTTTCATTTTCC	+
motif_12	MA0635.1	2	0.000531025	0.396144	0.605985	8	TAAATGGT	GCTAAACGGT	+
motif_15	MA1573.1	5	6.67723e-05	0.0498121	0.0996243	8	TACAATTC	AGGACTACATTTCCCAGCA	+
motif_23	MA1508.1	2	0.000275847	0.205782	0.218212	8	AGCAAGAA	GAAACAGGAAGT	+
motif_23	MA0598.3	2	0.000635453	0.474048	0.218212	8	AGCAAGAA	GAAACAGGAAGTGAG	-
motif_27	MA0593.1	3	7.54191e-05	0.0562627	0.060313	8	TAAATAAA	AAGTAAACAAA	+
motif_27	MA1606.1	3	0.000109135	0.0814144	0.060313	8	TAAATAAA	ATGTAAACAAA	+
motif_27	MA1487.1	3	0.000123767	0.0923304	0.060313	8	TAAATAAA	CCTTAAATAAACAAT	+
motif_27	MA0851.1	6	0.000530579	0.395812	0.193917	8	TAAATAAA	AAAAAGTAAACAAACCC	+
motif_28	MA0792.1	0	0.000124361	0.0927732	0.0837214	8	ATGTACAT	ATTTGCATA	-
motif_28	MA0789.1	0	0.000196461	0.14656	0.0837214	8	ATGTACAT	ATTTGCATA	-
motif_28	MA1115.1	1	0.000273869	0.204306	0.0837214	8	ATGTACAT	AATTTGCATAT	-
motif_28	MA0845.1	2	0.000300619	0.224262	0.0837214	8	ATGTACAT	ATATTTACATA	-
motif_28	MA0786.1	2	0.000342324	0.255374	0.0837214	8	ATGTACAT	TAATTTGCATAA	-
motif_28	MA0785.1	1	0.00037576	0.280317	0.0837214	8	ATGTACAT	AATTTGCATATT	-
motif_28	MA0627.2	2	0.000410775	0.306438	0.0837214	8	ATGTACAT	TTATTTGCATATT	-
motif_28	MA0507.1	3	0.000450895	0.336367	0.0837214	8	ATGTACAT	TTCATTTGCATAT	+
motif_28	MA0787.1	2	0.00062832	0.468726	0.0936194	8	ATGTACAT	TAATTTGCATAA	-
motif_28	MA0784.1	3	0.000630252	0.470168	0.0936194	8	ATGTACAT	CTAATTTGCATATT	-
motif_34	MA0867.2	2	0.00040296	0.300608	0.425007	8	ACAGAGGA	GAACAAAGGG	+
motif_34	MA0442.2	3	0.000569715	0.425007	0.425007	8	ACAGAGGA	AAAACAAAGAA	+
motif_36	MA1418.1	9	0.000634096	0.473036	0.946072	8	TTTCCTTT	CAGTTTCGGTTTCCGTTTCCC	-
motif_38	MA0878.2	0	1.80388e-05	0.013457	0.0166698	8	GGCCATAA	GGCCATAAAAC	+
motif_38	MA1640.1	0	2.23687e-05	0.0166871	0.0166698	8	GGCCATAA	AGCCATAAATCATTT	-
motif_38	MA1473.1	0	5.388e-05	0.0401944	0.0267685	8	GGCCATAA	GGCAATAAAAC	+
motif_38	MA0899.1	0	0.000266774	0.199014	0.0994036	8	GGCCATAA	GGTAATAAAAA	+
motif_38	MA0465.2	1	0.000497553	0.371175	0.148316	8	GGCCATAA	AAGCAATAAAAA	+
motif_41	MA1113.2	3	8.16396e-05	0.0609031	0.0995901	8	ATAAATCA	GTCATAAATCATT	+
motif_41	MA1640.1	4	0.000133499	0.0995901	0.0995901	8	ATAAATCA	AGCCATAAATCATTT	-
motif_44	MA1150.1	1	0.000338893	0.252814	0.505628	8	TGACCCAA	GTGACCTAATT	-
