# Supplementary material for: DeepVISP: Deep Learning for Virus Site Integration Prediction and Motif Discovery
Source: Adv Sci (Weinh). 2021 Mar 8;8(9):2004958. doi: 10.1002/advs.202004958 (PMC8097320; doi:10.1002/advs.202004958)
Supplement: Supplementary file 6 — Supplemental Table 5 [file ADVS-8-2004958-s005.xlsx]

## Sheet: HPV
Query_ID	Target_ID	Optimal_offset	p-value	E-value	q-value	Overlap	Query_consensus	Target_consensus	Orientation
motif_0	MA0898.1	0	0.000285382	0.212895	0.351097	8	ATCCTTTA	ATTCTTTAATTGCTTGT	-
motif_0	MA0897.1	0	0.00047064	0.351097	0.351097	8	ATCCTTTA	ATTCTTTAATTGCTTGT	-
motif_4	MA1480.1	1	0.00033578	0.250492	0.500984	8	GGCTCATC	GGGATTATCT	-
motif_12	MA1585.1	0	9.22227e-05	0.0687981	0.137596	8	CACGTACT	CACCTACTAT	-
motif_16	MA1522.1	0	0.000316201	0.235886	0.471772	8	CGCGCCTC	CGCCCCTCCCC	+
motif_25	MA1514.1	7	0.000190598	0.142186	0.144888	8	CACCCCTC	CACCACGCACCCCTT	+
motif_25	MA1600.1	8	0.000195344	0.145726	0.144888	8	CACCCCTC	ATACAGTCCACCCCTTTA	+
motif_29	MA1654.1	9	0.000419641	0.313052	0.626104	8	CTATGGAG	AATAGGGAGCCATGGAAGGTTTT	+
motif_30	MA1474.1	1	0.000476566	0.355518	0.380381	8	GCCAGGTC	TGCCACGTCACC	+
motif_31	MA0156.2	0	0.000485789	0.362398	0.145167	8	CACTTCAG	CACTTCCGGT	-
motif_31	MA0760.1	0	0.000485789	0.362398	0.145167	8	CACTTCAG	CACTTCCGGT	-
motif_31	MA0098.3	0	0.000518979	0.387158	0.145167	8	CACTTCAG	CACTTCCGGT	-
motif_31	MA0763.1	0	0.000591035	0.440912	0.145167	8	CACTTCAG	CACTTCCGGT	-
motif_31	MA0645.1	0	0.000630437	0.470306	0.145167	8	CACTTCAG	CACTTCCGCT	-
motif_32	MA1654.1	8	0.000375539	0.280152	0.485333	8	GCCATAGA	AATAGGGAGCCATGGAAGGTTTT	+
motif_33	MA1108.2	1	0.000295758	0.220635	0.339894	8	CCATGTGC	GCCATGTGTC	-
motif_33	MA1608.1	2	0.000469439	0.350201	0.339894	8	CCATGTGC	ATCCATTAGCA	+
motif_35	MA1646.1	4	0.000144421	0.107738	0.215476	8	TTCTGTGT	CTGCTTCTGTTT	-
motif_37	MA0258.2	0	0.000115388	0.0860792	0.168806	8	AGGTCAGG	AGGTCAGGGTGACCT	-
motif_37	MA0505.1	7	0.000411557	0.307022	0.212035	8	AGGTCAGG	AAGTTCAAGGTCAGC	+
motif_37	MA1576.1	2	0.000434812	0.32437	0.212035	8	AGGTCAGG	TAAGGTCACGTAAGGTCAC	-
motif_40	MA0622.1	0	2.66112e-05	0.019852	0.0387146	8	CCACCTGT	GCACGTGT	+
motif_40	MA0743.2	2	0.000163924	0.122287	0.0931995	8	CCACCTGT	AACCACCTGTTGAATT	-
motif_40	MA0744.2	2	0.000192187	0.143372	0.0931995	8	CCACCTGT	AACCACCTGTTGCTTT	-
motif_40	MA0608.1	1	0.000297807	0.222164	0.108314	8	CCACCTGT	GCCACGTGT	+
motif_40	MA0626.1	1	0.000380657	0.28397	0.110758	8	CCACCTGT	GGCACGTGTC	+
motif_40	MA1493.1	1	0.000506914	0.378158	0.122912	8	CCACCTGT	GGCACGTGTT	+
motif_40	MA0499.2	2	0.000650748	0.485458	0.135246	8	CCACCTGT	CAGCACCTGTCCC	+
motif_41	MA1587.1	1	0.000400845	0.29903	0.594959	8	CAGGAGCT	TCAGGAGGTCGAGG	-
motif_43	MA0142.1	6	0.000475455	0.354689	0.616935	8	CTAACAAA	ATTTGCATAACAAAG	-
motif_45	MA0051.1	0	2.99928e-05	0.0223746	0.0443954	8	GGAAAGCG	GGAAAGCGAAACCAAAAC	+
