# Supplementary material for: DeepVISP: Deep Learning for Virus Site Integration Prediction and Motif Discovery
Source: Adv Sci (Weinh). 2021 Mar 8;8(9):2004958. doi: 10.1002/advs.202004958 (PMC8097320; doi:10.1002/advs.202004958)
Supplement: Supplementary file 7 — Supplemental Table 6 [file ADVS-8-2004958-s007.xlsx]

## Sheet: EBV
Query_ID	Target_ID	Optimal_offset	p-value	E-value	q-value	Overlap	Query_consensus	Target_consensus	Orientation
motif_3	MA0051.1	10	0.000185479	0.138367	0.25776	8	ACCAAAAC	GGAAAGCGAAACCAAAAC	+
motif_3	MA1509.1	0	0.000345523	0.25776	0.25776	8	ACCAAAAC	ACCGAAACT	+
motif_8	MA1568.1	0	2.75116e-05	0.0205236	0.0405623	8	CACCATAT	CACCATATGGCG	+
motif_8	MA0818.1	-1	0.000604858	0.451224	0.131198	7	CACCATAT	ACCATATGTT	+
motif_8	MA0826.1	-1	0.000604858	0.451224	0.131198	7	CACCATAT	AACATATGTT	-
motif_8	MA1524.1	0	0.000614272	0.458247	0.131198	8	CACCATAT	CGCCATATGTCC	+
motif_8	MA0678.1	-1	0.000662799	0.494448	0.131198	7	CACCATAT	ACCATATGGT	-
motif_10	MA0029.1	4	0.000159785	0.119199	0.238399	8	CAAGATAA	AAGATAAGATAATA	+
motif_13	MA0610.1	4	0.000521112	0.38875	0.732056	7	ATACATTT	ATTGATACATT	-
motif_16	MA0468.1	2	0.000367418	0.274094	0.481176	8	ATTGGATT	TGATTAAATTA	-
motif_16	MA0713.1	2	0.000645008	0.481176	0.481176	8	ATTGGATT	TAATTAAATTA	-
motif_17	MA0442.2	3	0.000269715	0.201207	0.263318	8	TTTCTTTT	TTCTTTGTTTT	-
motif_17	MA0514.1	2	0.000353102	0.263414	0.263318	8	TTTCTTTT	CCTTTGTTTT	+
motif_20	MA1606.1	3	0.000579595	0.432378	0.404293	8	GTTTATAT	TTTGTTTACAT	-
motif_21	MA0680.1	1	0.000619704	0.462299	0.424759	8	AATCGACT	TAATCGATTA	+
motif_28	MA1600.1	1	0.000173181	0.129193	0.258387	8	CAAGGGGT	TAAAGGGGTGGACTGTAT	-
motif_29	MA0842.2	3	0.000412365	0.307624	0.615249	8	CATCACTT	CGTCAGCACTTTT	-
motif_30	MA0154.4	6	1.31555e-05	0.00981403	0.0196281	8	CTGGGGAC	AGTCCCCTGGGGACT	-
motif_30	MA1615.1	2	0.000632422	0.471787	0.314525	8	CTGGGGAC	CCCTGGGGCCAGG	+
motif_31	MA0046.2	2	0.000171223	0.127732	0.0955842	8	TTAATGAT	AGTTAATGATTAACT	+
motif_31	MA1499.1	0	0.000192922	0.14392	0.0955842	8	TTAATGAT	CTAATGAT	-
motif_31	MA0153.2	1	0.000195759	0.146036	0.0955842	8	TTAATGAT	GTTAATGATTAAC	+
motif_31	MA1504.1	0	0.000337767	0.251974	0.0955842	8	TTAATGAT	TTAATGAC	-
motif_31	MA1507.1	0	0.000387185	0.28884	0.0955842	8	TTAATGAT	CTAATGAT	-
motif_36	MA0829.2	1	9.84269e-05	0.0734265	0.146602	8	AATCACGA	AGATCAGGTGATCT	-
motif_37	MA0017.2	5	0.000169495	0.126443	0.0895671	8	GTCAACGG	CAAAGGTCAAGGG	+
motif_37	MA0074.1	2	0.000268655	0.200417	0.0895671	8	GTCAACGG	GGGTCATCGGGTTCA	+
motif_37	MA0512.2	3	0.000345239	0.257548	0.0895671	8	GTCAACGG	GGGGTCAAAGGTCA	+
motif_37	MA0855.1	3	0.000345239	0.257548	0.0895671	8	GTCAACGG	GGGGTCAAAGGTCA	+
motif_37	MA0856.1	3	0.000345239	0.257548	0.0895671	8	GTCAACGG	GGGGTCAAAGGTCA	+
motif_37	MA0677.1	3	0.000370081	0.276081	0.0895671	8	GTCAACGG	GAGGTCAAAGGTCA	+
motif_37	MA1537.1	3	0.000422939	0.315512	0.0895671	8	GTCAACGG	GAGGTCAAAGGTCAC	+
motif_37	MA0115.1	4	0.000493162	0.367899	0.089924	8	GTCAACGG	AAAGGTCAAAGGTCAAC	+
motif_37	MA1550.1	4	0.000545945	0.407275	0.089924	8	GTCAACGG	AGGGGTCAAAGGTCAA	+
motif_37	MA1574.1	3	0.000631662	0.47122	0.0936384	8	GTCAACGG	GGGGTCAAAGGTCAT	+
motif_38	MA0469.3	8	0.000197625	0.147428	0.165077	8	GCCAAAAT	ATTTTGGCGCCAAAAT	-
motif_41	MA0488.1	3	0.000190779	0.142321	0.0916345	8	ATGATGCC	AAGATGATGTCAT	+
motif_41	MA0492.1	4	0.000254364	0.189756	0.0916345	8	ATGATGCC	AAAGATGATGTCATC	+
motif_41	MA0018.4	2	0.000554322	0.413524	0.0916345	8	ATGATGCC	TTATGATGTCATA	+
motif_41	MA1129.1	0	0.00059075	0.440699	0.0916345	8	ATGATGCC	ATGACGTCAT	+
motif_41	MA1136.1	0	0.000643045	0.479712	0.0916345	8	ATGATGCC	ATGACGTCAT	-
motif_44	MA1589.1	4	0.000518577	0.386859	0.428796	8	CACCAATT	GACCCAGCAATTCCACTCCTA	-
motif_44	MA0125.1	-1	0.000591551	0.441297	0.428796	7	CACCAATT	ACCAATTA	-
motif_49	MA1632.1	3	3.21233e-05	0.023964	0.045337	8	TGAGGTCA	AAATGAGGTCATT	+
motif_49	MA0018.4	3	0.000113139	0.0844015	0.0532257	8	TGAGGTCA	TTATGATGTCATA	+
motif_49	MA0488.1	4	0.000113139	0.0844015	0.0532257	8	TGAGGTCA	AAGATGATGTCAT	+
motif_49	MA0492.1	5	0.000209733	0.156461	0.0740013	8	TGAGGTCA	AAAGATGATGTCATC	+
motif_49	MA1576.1	0	0.000545488	0.406934	0.0915107	8	TGAGGTCA	TAAGGTCACGTAAGGTCAC	-
